# Supplementary material for: JunctionViewer: customizable annotation software for repeat-rich genomic regions
Source: BMC Bioinformatics. 2010 Jan 12;11:23. doi: 10.1186/1471-2105-11-23 (PMC2824676; doi:10.1186/1471-2105-11-23)
Supplement: Additional file 1 — JunctionViewer 2.0 package. The gzipped tar (tarball) contains the JuntionViewer 2.0 package including the main program, documentation, and example files. Please see http://junctionviewer.sourceforge.net/ for the latest version. [file 1471-2105-11-23-S1.GZ]

Archive with 17 entries (16 files):
- JunctionViewer-v2.0.0
- JunctionViewer-v2.0.0/COPYING-linux.txt
- JunctionViewer-v2.0.0/example_chloroplast_sequence.fna
- JunctionViewer-v2.0.0/README-windows.txt
- JunctionViewer-v2.0.0/example_mRNA_sequences.fna
- JunctionViewer-v2.0.0/JunctionViewer-v2.0.0-example_parameters-linux.txt
- JunctionViewer-v2.0.0/JunctionViewer-v2.0.0.pl
- JunctionViewer-v2.0.0/COPYING-windows.txt
- JunctionViewer-v2.0.0/example_foreground_bottom_chart.tab
- JunctionViewer-v2.0.0/example_CRM2_sequence.fna
- JunctionViewer-v2.0.0/example_background_chart.tab
- JunctionViewer-v2.0.0/example_query_sequences.fna
- JunctionViewer-v2.0.0/README-linux.txt
- JunctionViewer-v2.0.0/JunctionViewer-v2.0.0-example_parameters-windows.txt
- JunctionViewer-v2.0.0/example_CRM2_sequence_1-6640.fna
- JunctionViewer-v2.0.0/example_foreground_top_chart.tab
- JunctionViewer-v2.0.0/example_CRM2_sequence_6641-7571.fna
