# Supplementary material for: JunctionViewer: customizable annotation software for repeat-rich genomic regions
Source: BMC Bioinformatics. 2010 Jan 12;11:23. doi: 10.1186/1471-2105-11-23 (PMC2824676; doi:10.1186/1471-2105-11-23)
Supplement: Additional file 1 — JunctionViewer 2.0 package. The gzipped tar (tarball) contains the JuntionViewer 2.0 package including the main program, documentation, and example files. Please see http://junctionviewer.sourceforge.net/ for the latest version. [file 1471-2105-11-23-S1.GZ › JunctionViewer-v2.0.0/example_chloroplast_sequence.fna]

>gi|11994090|ref|NC_001666.2| Zea mays chloroplast, complete genome
GAAATACCCAATATCCTGTTGGAACAAGATATTGGGTATTTCCGGCTTTCCTTCCTTCAAAAATTCCTAT
ATGTTTAGGAGAAAAACCTTATCCATTAAGGTAAGGAACTTCAAGAGCAGCTAGGTCTAGAGGGAAGTTG
TGAGCATTACGTTCGTGCATTACCTCCATACCAAGATTAGCACGGTTGATGATATCAGCCCAAGTATTAA
TAACGCGACCTTGGCTATCAACTACAGATTGGTTGAAATTGAAACCATTTAGGTTGAATGCCATAGTACT
AATACCTAAAGCAGTGAACCAGATCCCTACTACAGGCCAAGCAGCCAAGAAGAAGTGTAAAGAACGAGAA
TTGTTGAAACTAGCATATTGGAAGATTAATCGACCAAAATAACCGTGAGCAGCCACAATATTATAAGTCT
CTTCTTCCTGACCAAATTTGTAACCCTCATTAGCAGACTCATTTTCAGTGGTTTCCCTGATCAAACTAGA
GGTTACAAGGGAACCATGCATAGCACTGAATAGGGAACCGCCGAATACACCAGCTACACCTAACATGTGA
AATGGATGCATAAGGATGTTGTGCTCTGCCTGGAATACAATCATAAAGTTGAAAGTACCAGATATTCCTA
AAGGCATACCATCAGAGAAACTTCCTTGACCAATAGGGTAAATCAAGAAAACAGCAGTAGCAGCTGCAAC
AGGAGCTGAATATGCAACAGCAATCCAAGGGCGCATACCCAGACGGAAACTAAGTTCCCACTCACGACCC
ATATAACAAGCTACACCAAGTAAGAAGTGTAGAACAATTAGCTCATAAGGACCGCCATTGTATAACCATT
CATCAACAGATGCAGCTTCCCAAATTGGGTAAAAATGCAACCCTATCGCCGCAGAAGTAGGAATAATAGC
ACCAGAGATAATATTGTTTCCATAAAGTAAAGAACCAGAAACAGGCTCACGAATACCATCAATATCTACT
GGAGGAGCAGCGATGAAGGCGATAATAAATACGGAAGTTGCGGTCAATAAGGTAGGGATCATCAAAACAC
CGAACCATCCAATGTAAAGACGGTTTTCGGTGCTAGTTATCCAGTTGCAGAAGCGACCCCACAGGCTTGT
ACTTTCGCGTCTCTCTAAAATTGCAGTCATGGTAAGATCTTGGTTTATTCAAATTGCAAGGACTCCCAAG
CACACGTATTAACTAGAAAGAAAATAGATAATAGAAGGCTTGTTATTTAACAGTATAACATAGTCTATAT
ACCAATGTCAACCAAGCCAGCCCCAACGATTGGATTTTCGTATAACTTCATTTACCAATCCAAAAATTTG
GGAAATTAAGTTAGTAAAAATGAAAAACTCAGATTGCTCTTTTCTATTTTCCATATGGGTTGCCCGGGAC
TCGAACCCGGAACTAGTCGGATGGAGTAGATAATTCTTCCTTGTTACAATAGAAAAAACCCCTCCCCAAA
TCGTGCTTGCATTTTTCATTGCACACGACTTTCCCTATGTGGAAATAGCCAATTTTCTATTCCGAAGAGG
AAGTCCACTAATTTTCGAGGATTCTTAATTAGCTTACAGTGGATTCACCTACTATGGGAACATTTCAGAA
TGGGAAAATGTGGCAGTTTTATCTTGATATCGATCTTTCTAGTTTATTAATTTTGTCTAATGATTAATTA
AGAGTAAGAGGATTCACCAGGTCATTGATACGGATAATATCCAAATACCAAATACACTCACTGTGTGATC
CATGGAAAGAAAAGTGAATTGTTTTGGTGAACATCAAAGAAAAAACTTGCTCTTCTTCCGTAAAAAATTC
TTCTAAAAATACCGAACCCAATCGTTGCATAAAAGTTCGTACCGTACTTTTATGTTTACGAGCTAAAGTT
CTAGCACATGAAAGTCGAAGTATATATTTTAGTCGATACAAAGTCTGTTTTTTCGAAGATCCACTATGAT
AATGAAAAATATTTCTACATATCCGACCAAAACGATCAAGAATATCCCAATCTGATAAATCAGTCCAAAC
GGGTTTACTAATAGGATGCCCCGATCCAGTACAAAATTGAGCTTTTGATAAGGATCCGACAAGGGGAGTT
GCAAGGACTGTGGTATCGAATTTTTTCATTCGAGTATCTATTAGAAAAGAATTCTCCAGCATTTGATTCC
TTACTAACAAAGTATTTATTGGTACACTTGAAAGGTACCCCAGAAAATCGAAGCAAGAGTTTGTTAATTG
GTTTAGACGAATCCTTTGTGGTTGAGTCCAAAAAGAGAAAAAATATTGCGAGAAATTGACAAGGTAAGAT
TTCCATTTCTTCTTCAAAAGAAGAGTGCCTTTTGATGCAAGAATTGCCTTTCCTTGATATCGAACATAAT
GCATAAGAGGATCCATAAAGAACCATATGGTTTTCCGAAAAAACCCCGGGTACATTACACCAAAATGTTC
CATCTTCCCAGAAAAGATGATTCGTTCCAGAAAGGTTCCAGAAGATGTTAATCGTAAGCAAGAAGATTGT
TTATGAAGAAACAACAAGAAAAATTCATATTCTGATACATAAGAGTTATATAGGAATCGAAATAGTCTTT
TATTTTCTTTTTTCAAAAGAAAAATGGATTTCATTGAAGTAATAAAACTATTCCAATTCGAATAATAGTA
GAGAAAGAATCGCAATAAATGCAAAGAGGGAACATCTTGACTCCGGTATTCAAGGAGTTGAACCAGGATT
TCTAAATGGATAGGATAGGGTATTTTTATATGTGATAGATAATGTAAATGCAAAAATTTGTCTTCTAAAA
AGGGAAATATTGAATGAATAGATTGTAAATTTTGAAAATTTGGTATTTCTTTTTCTTCCGGACAAGATAG
TTGCCCTAGCGAGAGTGGGATTTCTACAACGATCGCAAACCCCTCAGATAGAATCTGAGAATAAAACTCA
GAATAAAAATAATTACGGTGATCCAACAATCGATCTTGGTTAGGATAATTAACCGAATTAATTAAAAAAT
TCTGCTGATACATTCGGATAATTAAACGGTTCACAAGTAGTGAACTAAATTTCTTGTTATTACAACCAAA
AATTTCCACGGGTTCGGAACCATTTAATCCATAATCATGAGCAAATGCATAAATATATTCCTGAAAGAGA
AGTGGGTAGACGAAGTAGTGTTGACGAGATTTCTGTTTTTCTGAATACCCTTCGAATTTTTCCATTTGTA
TTTCTACTTGAAATAGAGAAAAAAAGCCATTTCTCGGTTTATCAAATGATGATACATAGTGCAATATGGT
CAGAACAAGGTGTTGCATAATACAAACCCAGGAGAGAAGAGGGAGTCTAATCCATAGAACTTTTTCCACT
CCTTTTCTATCTAATTAGTTTATGTTTGTTCTAATTATAAAACAAACAAGAACAAATCTTTTATTTTTGC
AGGCCAATCGCTCTTTTGACTTTGGAATACAGTCTCTTTATCAATATACTGTTTCTTTTACACATTCAAT
TCATAACATCTCTTTTCAATCCCATAATCAAGAATAATTAGGATTTCCTAAAAAAAAAAAGTAAAAGGGT
CCATTCATAGGAAAACCTAACCTTTCCCCACATTAGGCACTAATCTATTTTTAACGTCTAATTAGATCGG
GGAATCCTTCCAATTAACCAATTAAGAAGTTAAGCTCGTTGCTTTTTTTTTATTTTACCAGAATTAGAGC
CAGGCTCTATCCATTTATTCACTAGACCCAGAAAATCAGAATTTTTTTTATTCAAAAAAAAAAAAGAAAT
TGATTTTATTACGACATGCTATTTTTTCCATTCATTACCTTTGAGGATCAGTCGTGGTCTTCTAGACTCT
ACCAAGAGTCTGGACGAATTTGTTGCTTCATCCAAATGTGTAAAAGATCATAGCCTTACTTAAAAGCCGA
CTACTCTACCATTGAGTTAGCAACCCGGATAAAATAGGATCTCTTAGATACGATCAAAATCTAAAAATCG
ATGAAATTATACCACATTGAATTAGCAAGACATCAAAAGAAAGATTTTCTAATCCATTAAAAACACTCAA
ATACAAAATGAACAGATCCGGTTAAATTTCACTAAGGCTAAGGGTAAAAAAAAAAAGCAGCCCCAATCAC
AATGGCAAAATTGTGATTTTTTTGGCAATTTAAAGAAGTAAAATAATCTTGTATGTGTATGAGAGTACAT
GCAAGAGGGGCAACCCTATCATTTGAATGAAGTGTAGACAGAAATACCTAATATGGAGTGACAATAAAGA
GACCCATCTATCTACAAATTCTATTTGTTCAATAGACCTTTGTCAATGCAAATACAATGTAATTAGATAT
AAAAAGGAAATAAAATAGGGACTTTTGTTGGATTGGCACGACATAAATGCAGCAAAAAAAAAATAGGACT
AAGAAAGAGGCAAATTGTGTCTAAATAATTAAGGGGTACTAAGGACCCTCTCCTACTTTTTTATTCATTT
AGTTCTTCAATTAACTCAAAGTTCTTTCTTTATCTTTAAAGAATTCTGCCTTCCTTAAAATATCATAAAC
TGTTCTTGTAGGTTGAGCACCCTTTTCAAGGAAATAGAGAATAGCTGGAACATTTAAACAAGTTTGATTC
TTTATCGGATCATAAAAACCTACTTTTCGAAGATCTCTTCCTTCTCTTCGAGATCGAACATCAATTGCAA
CGATTCGATAGATAGCTTATTGGGATAGATGTAGATAAACAACCCCCCCCTAGAAACGTATAGGAGGTTT
TCTCCTCATACGGCTCGAGAAAATGATTCGAATTTCTGTCTATAATGCAATCTGTCTATAATGCAAATAG
ATAGAAATTCGATTATGACTTGCATTAATTTCCTTAAAGAAAAGAAAAAACAAATTTCATTTATACTCAT
GACTTCAAGTTGGCTAATTTTTACTGACAAACTTCAAAAGAAAAACTCTTCGAAATTTTTTGAGTCGTCT
CTAAACTCTTTTCTTTATCTCATCTCGAACAAATTGACTTTTATTCCTTATTCAGATCTAATTCTATTGT
TGAGCGGTTGAAAATCGTGTTTACTTGTTCCGGAATCCTTTATCTTTGATTTGTGAAATCCTTGGGTTTA
GACATTACTTCGGGAACTCCTATTCTTTTTTCTTTCAAAAGAGTAGCAACATACCCTTTCTTTTTTCTTA
TTTCCTTCGATAAAGCATTTCACTCTTCTATAGAAATCAAATATGAACAATTGATTCAGATAGACTTTTC
ATCAAAAAAGTTTTTCCAATCTTCCAAAATTAGACTTTTTCTTATTTTAACCTTTTGATTTCTATATTAA
GGATAGACTGACAAAGTTGGCCTAATTTATTAGTTTTCACTAACCCTAGATTCTTTCCCTTGATCAAAAA
GAAATTCTGTCCTCTCGAGCTCCATCGTGTACTATTTACTTTACTTACAAACAACCCAGCGAAAATTCGG
TTCGGGACGAATAGAACAGACTATGTCGAGCCAAGAGCATTTTCATTACTATGGAAAATGATGGATAGGC
AAATCCACAATCGATCATGTCCTTCAAGTCGCACGTTGCTTTCTACCACATCGTTTTAAACGAAGTTTTA
CCATAACATTCCTCTAATTTCATTGCAAAATGGTATCGAGAATTGATCCAATATGGATGGAATCATGAAT
AGTCATTGCTTTTGTATACTAATTCAAACCTGCTATCTATGGAGAAAATTGGATAAAAGAAATAAGTATT
TATCGGGGAACACTCTGCAAAGATACAATTTATTTAAACCCATATTCTATCATATGAATGAAACATAGTT
CGAAAAAGAGGAATAAAATAGTTTACTTAAGACTTATTTATTATTATTGAATTTCCATTTTCAACAGAGA
ACTCAAGATGATTAATCCTGAAATGAGAAGGATCCACTCTTTCCCAACAAATAAACTATCAACCTCAAAA
AAAGTGGAATTAATTTAATGAATTAATCTATTTTTCTGTAACAAAAACAATTAACTATATAAACAAATAA
GCTATGCCAATGAAAAGATTGGTCGTTTTTTGAGCTAGTCTAAAATTCTCCTACTCTTCGACTCGAATAA
CAAAAGAAAGACTCTAAAATAAAAAATAAGAAAAGTACGATTTTTTCGAATCCATTCTATCCAACGAACA
GTTCTTACCTTAACCTTACCGAAATGGATCATTCTGGATATTTAAAGAATCACAGATCGAGATCGTTTTC
GCTTAACCAAAGAAAAGAAGGACGCTTCTTTTTTACTAATAATACAAGAAAACAAATAATACAACAAAAA
TCTATCTCTATCATAAAGGGATAGGTCTCATTTTCTATACAGTGTTTTACCTCATTAATTTTTTTTTTTT
TTACTTACTTTAGTTCTTTAGTTTTGGGAAAATAAATAGGGGGTACTTCTTTTCTTTCATATTGGGGGTC
AAATGGATCCTGTAAGAATTCCCACTTCATAGATACGGGGTATAAAGTTTATCCAAAAAGTTCCAATTTC
AAAACACATATTCAAAACACATATGAGTAATGAGTAGTAGGGGCATATCCTGAATGTGCCTGATAGACAA
AAATTTTTCATGAAAATAAAGATATTAAATTTGACTGGACTTGACACTTTATTTTTTGTTTTCTGAGAAA
GAAAAAAATGCTTAGAAATGCATCTAATCTACGAGTTCATAAGAGATAATTATTCTCTTTAATAAACTTT
TGTGTCGTGCAGGGCACAATACGATTCTATCTTTCGCTTCATCAGAAAAAATCTGGGACGAAAGGATTCG
AACCTCCGAGTAACGGGACCAAAACCCGCTGCCTTACCACTTGGCCACGCCCCATGTCATTTCGTTTTAT
GAAACACTAATAAACACTATTATTTTTATATATTATTCGTCAATCCCACTTCAATTACCTAAAAAATGAG
GGATATTTTCTTGCTAGGATTCTAGACATGCAGATAATATAGAATCCAAAAAATGCATTGATCATTACAT
GGAATTCTATTAAGATATTATATGAAAGTCGAATTTCTTCCATTCTCATTTGAGAATGCGAATACAAGGA
GGTATTTTGTGTTTGGGAAAGTCCGAAGAAAAAAGGATTTGGAATCTACCTTTTCTTTTGCTTTTTCCCT
TATAAAAATAACTCAATCAAAATCCAATTATCTACTCTACAAGAATGAAATGCTTGTTATGCCTAATATA
CTTAGTTTAACCTGTATCTGTTTTAATTCTGTTCTTTGTCCGACTAGCTTTTTCTTCGCCAAATTACCCG
AAGCTTATGCCATTTTCAACCCAATCGTGGATGTTATGCCTGTCATACCTGTACTCTTTTTTCTATTAGC
GTTTGTTTGGCAAGCTGCTGTAAGTTTTCGATGAAATCTTTACTATTCTGCCTGCCAAATTGAATGATGT
ATTCATTCCAAAAAAAAAAATGGATAAGAGCCGAGAAGTCTTATATTATGAACCTTCGATTCTAAAATGA
AAATTCTTCTACATTGAATGTATAGCTGCAGCAATAAATTTTGATCAGCCTTTCTACCCCCTGCGCCTAC
GTTGAACAGGTACCTTTAGGTACCCACACAATACCTAAACTAATTTTTGATATTGATAAGAGTGCTTATT
ATAAAGCAATTCTTGCAATTTTTTTAAGAATTGATTTTTGCATTTTTAGGTGTCAAAATAAAGAAAACCC
ATCCTAGTGGATCCGTGTGGTAAGGAAAAATGGGTAATCTATTCCTTAACAAAAAAAATTTTGGAGATTA
TGTAATGCTTACTCTCAAACTTTTTGTTTATACAGTAGTGATATTCTTTGTTTCCCTCTTTATCTTTGGA
TTCTTATCTAATGACCCAGGACGTAATCCTGGGCGTGAGGAGTAAAAATCAAAAATTTTTTGGAATTTTT
TCTTATAAATTTAAATTGGATTTATTTCGTACATTTATTTATGTGAAAATCCGGGGGTCAGAATTCCTTA
CAATTCGAAAGTCCCAAATGATCCGAGGGGGCGGAAAGAGAGGGATTCGAACCCTCGGTACAAAAAAATT
GTACAACGGATTAGCAATCCGCCGCTTTAGTCCACTCAGCCATCTCTCCCCGTTCCAAATCGAAAGGTTT
TCATGATATGGCAGAGGCAAGAAATAACGATTGTCAAAAATCCTTCCTTTTTCTTTCATTTCAAAAGTGC
ATAAAAATTATATTGCCAATTCCATTTTAATTATATTCTTTTTTCTTAATGTTAATAAAAAAAAGAAGAA
AATTCTGGTTTTTTCTTTCCAAAATTCGATATAGGCTGAAAGACAATCAGATCTTTTTTCTCTTCAGCGG
GCAGTTCCATATAGAATTTGTTAGAATAAAACAAGCGGGTTAAAAAAAAAAACTCTTTTTTTTTTATTTA
TCCACAAAGCAAAAAAGGTTCTTATCAAACCCACAATAAAATGGGAAAGAAAGATAAAGTAAGTAGACCT
GACCCCTTGAATAATGCCTCTATCTGCTATTCTGATATATAAATTCGATGTGGATGAAATTGGTGTATAA
GCGCATTTTTGTATTTCCTTAGACTTAGATCGCGCAAGGCAAGAATTTTTCGCTATTTACGATTTCATAT
TCTTGTTACTAGACGTTCTATAGGAATAAGAAGAAATCGCAACTCTTTTCCGTTACACATAATAAATAAA
GGGTTTCAAAAGTCAATTTTTCTTTTCAATATCTTTCTTTTTTTTTTCAGAATTCCATTTTTGTTCTTCC
ACCCATGCAATAGAGAGCGAATGAGAAAAGAGGGGTTTTCCCTTAAAAAATGGGCTTTGAAATAGAAATC
ATGGAATAATGCTGAATTCAAATGTTTATTTCTTTATTTCTTTTCTATAGTATAAGAAAAATGAATTAAA
TGAAATTTGTGGATTTAGCACGACCTGGGTTGTGACCCCATAGATAAAAATGCAAAATTTCTATCTTCGA
GACGACTGAAAAAGGGCATTGAACGAGAAAGAAATCGTCCACAGATAATCAAACTATCGTATGCCCTGGA
AGTAATATGAGGTGCTCGAAAATGGTTGAAGTAATTGAATAGGAGGATCACTATGACTATAGCCGTTGGT
AGAGTTACTAAAGAAGAAAACGATCTATTCCCCCTTATCGACGACTGGTTACGAAGGGACCGCTTCGTTT
TTGTAGGATGGTCCGGCTTATTGCTCTTTCCTTGTGCTTATTTCGCTTTAGGGGGTTGGTTTACAGGGAC
TACTTTTGTAACTTCTTGGTATACCCATGGATTGGCTAGTTCCTATTTGGAAGGTTGCAATTTCTTAACC
GCGGCGGTTTCCACACCTGCCAATAGTTTAGCACACTCTTTGTTGCTACTATGGGGACCGGAAGCACAGG
GAGATTTTACTCGTTGGTCTCAATTAGGTGGTCTTTGGACTTTTCTCGCTCTCCATGGAGCTTTTGCACT
AATAGGTTTCATGCTACGTCAATTTGAACTTGCTCGGCCTGTTCAATTGCGGCCTTATAATGCAATTTCA
TTCTCTGGTCCAATCGCTGTTTTTCTTTCCGTATTCCTTATTTATCCACTGGGACAATCTGGTTGGTTCT
TCTCGCCGAGTTTTGGCGTAGCAGCTATATTTCGCTTCATCCTTTTCTTCCAAGGATTTCATAATTGGAC
GTTGAAACCATTTCATATGATGGGAGTTGCCGGAGTATTAGGCGCAGTTCTGCTATGCGCTATCCACGGG
GCTACCGTAGAAAACACTCTATTCGAAGATGGCGATGGTGCAAATACCTTCCGTGCTTTTAACCCAACTC
AAGCTGAAGAAACTTATTCAATGGTCACTGCTAACCGCTTTTGGTCCCAAATCTTTGGTGTTGCTTTTTC
CAATAAACGTTGGTTACATTTCTTTATGCTATTTGTACCCGTCACCGGTTTATGGATGAGTGCTATTGGC
GTAGTTGGTCTGGCTCTGAACCTACGTGCCTATGACTTCGTTTCCCAGGAAATCCGTGCAGCGGAAGATC
CTGAATTTGAGACTTTCTACACCAAAAATATTCTTTTAAACGAGGGTATTCGTGCGTGGATGGCAGCTCA
GGATCAGCCTCATGAAAATCTTATATTCCCTGAGGAGGTTCTACCACGTGGAAACGCTCTTTAATGGAAC
TTTCGTTTTAGCTGGTCGTGACCAAGAAACCACCGGCTTTCCTTGGTGGGCTGGGAATGCCAGACTTATC
AATTTGTCCGGTAAACTACTTGGAGCTCATGTAGCCCATGCCGGATTAATCGTATTCTGGGCCGGAGCAA
TGAACCTATTTGAAGTGGCCCATTTCGTACCAGAAAAGCCCATGTATGAACAAGGGTTGATTTTACTTCC
GCACTTAGCTACTCTAGGTTGGGGAGTAGGGTCGGGGGGAGAAGTTCTAGATACTTTTCCTTACTTTGTA
TCCGGAGTACTTCACTTAATTTCCTCCGCAGTCTTAGGCTTCGGTGGCATTTATCACGCGCTTCTGGGAC
CCGAGACTCTTGAAGAATCTTTTCCATTCTTTGGTTATGTATGGCAAGATAGAAATAAAATGACTACACT
TTTGGGTATTCACTTAATTTTGTTAGGTCTAGGTGCTTTTCTTCTAGTACTCAAGGCTCTTTATTTTGGC
GGCGTATATGATACCTGGGCCCCGGGGGGGGGGGATGTAAGAAAAATTACCAATTTGACCCTTAGCCCCG
GTGTTATATTTGGTTATTTACTAAAATCCCCTTTTGGGGGAGAAGGATGGATTGTTAGTGTGGATGATTT
AGAAGATATAATTGGGGGACATGTATGGTTGGGTTCCATTTGTGTACTTGGCGGAATTTGGCATATCTTA
ACCAAACCCTTTGCATGGGCTCGCCGTGCATTTGTATGGTCTGGCGAAGCTTACTTGTCTTATAGTTTAG
GTGCTTTATCTGTTTTTGGTTTTATCGCTTGTTGTTTTGTCTGGTTCAATAATACGGCTTATCCAAGTGA
GTTTTACGGGCCCACTGGACCAGAAGCTTCTCAAGCTCAAGCATTTACTTTTCTAGTTAGAGACCAGCGT
CTTGGAGCTAATGTAGGGTCTGCCCAAGGACCGACGGGTTTAGGTAAATATCTAATGCGTTCCCCAACGG
GAGAGGTTATTTTTGGAGGGGAAACTATGCGTTTTTGGGACCTTCGTGCTCCGTGGTTAGAACCTCTAAG
GGGCCCCAACGGTTTGGACTTGAGTAGGTTGAAGAAAGACGGCCAACCTTGGCAAGAACGACGTTCAGGA
GAATATATGACCCATGCTCCTTTAGGCTCTTTAAATTCCGTGGGTGGCGTAGCTACCGAGATCAATGCTG
TTAATTATGTCTCCCCTAGAAGTTGGTTAGCGACCTCCCATTTTGTTCTAGGATTCTTCTTTTTTGTGGG
CCATTTGTGGCATGCAGGAAGAGCCCGAGCTGCTGCAGCAGGCTTTGAAAAGGGAATTGATCGCGATTTG
GAACCTGTTGTTTACATGACCCCTCTTAACTAAGATTTTTTATTTATACCTGTTCTAGTTTTTTTCTGTT
CTGGCTCGGTTATTCCATCTAGCCGAGCCATTCATGCTTTTTTATGAAAGAATGATATAAGGGGGGCTGC
ACAAAGAAAAACATAGATAGAAAGAAGCAAATGTATTCAATATACAAAAGGAGAGAGAGGGATTCGAACC
CTCGATAGTTCCTAGAACTATACCGGTTTTCAAGACCGGAGCTATCAACCACTCAGCCATCTCTCCACAG
CCCAATCCCTATTTTATTCCTACAAATAGAACATAGCTATATGAAATGATCTACTAACTCATCTCAGATG
CAAGTCCACTTTCAATATATCTCTGTATAAAGCGGTAAGGAAAAAGTTTTAATAAAAAGAAGAATCAATG
GATTCATGATTAAACCCCTCCTACTTCTTGTATTTTCATACAATTTTGATTAAGTGAGGGATCAAATAGA
AATATGTAGTCAACTTTATTTGAAGGTAGTTTGGAGGATTATAAATATGAATATTGCTTTCCAATTAGCT
GTTTTTGCATTAATTGCGACTTCCTCAGTTTTAGTAATTAGAGGACACCTTGTATTTGCTTCTCCTGATG
GTTGGTCAAATAATAAAAACGTTGTATTTTCCGGTACATCATTATGGATTGGATTAGTCTTTCTGGTAGC
TATTCTGAATTCTCTTATTTCTTGAATTTGTTTAGTATTTAGTAACCCGATACAAAATAAATAAAAAGAA
AGGCCCTTTTTCGAAAAAATTAGGATTTTTATACACATTAAAATGCTATTTTCGTTCCGAATTATTACCT
CTTCTCTTTCATTATTATGAAATTCTATTGCCATTAGAATATTGATTGATAGACAGTTAATAAAAAGAAA
ACTCTAATAGAAAATGAAACGGTCGACCCAGACATAGACGGTCGACCCAGACATAGACGGTCGACCCAGG
TGGATATACCCTATAAAATATAGGACGTAGCAAGCGTAGTTCAATGTAGCGAGCGTAGTTCAGTGGTAAA
ACATCTCCTTGCCAAGGAGAAGATACGGGTTCGATTCCCGTCGCTCGCCAGCTTAATTTAGTAAGGTGCT
ATGATAAAAAATTCAGTCTAGTTGACTACTTAACTACTTAATATTATAGTTTATATTTAATATTATAGTT
TATATTATAGTAAATTATATATATTTATTTTTAATATAGTAAATTATTATAGTAAATGACTACTTAACTA
CTTCTATTAAATTACTATTTAATATTAAATGAATATTAAATTAAGTAGTTGTTAGTCTAGTACTGTACCC
CTTCCTATCTTATCCTTCCTTTGCACCCGACTCAAAAAAAAAGAGTGCTTCGAGGGTGCAAATCCAACTT
TCTAAGAAAGTTCCCTAAACCGGGGATTCGCCGAGACAAACAAGAGACAAACGGTTTTGAAAGGGGGATA
GGCTATGCTTTTCTTTCATTTTTTTTTTTTTTTTTTCTGCCTGCTAAATAAAAAAAAAGGGTTGGATATA
GCCCTCTATCATATATATACAAATAGAATAGTCCATTTATACGGACTGCTAAGTGCGGAGACGGGAATCG
AACCCGTGACCTCAAGGTTATGAGCCTCGTGAGCTACCAAACTGCTCTACTCCGCTCTGTAGGGCCGAAA
ACTGGTGGACGAAAGAAAAAGGTGGAATACAAGTCTCTACCATGTCTAGACAAACAAATGGAATAGTCTT
TTTATACAGAATGGAGCGGGTAGCGGGAATCGAACCCGCATCGTTAGCTTGGAAGGCTAGGGGTTATAGT
CGACGTTGGTTGATTATTTTTGACGTCTCTAATTCAAAACCGAACATGAAATTTTGATTTCATTCGGCTC
CTTTATGGATATTCTCACCACTTAACATCTATGTCAGCTTTTCTGTCTGAATGGAACCAAAGCTCTCCGC
TTTCTAGATGATCCCTATAGAATAGGAGATAGAAATTCTCCTAAATATCTATCTAATCTACTTACTTCGT
TCCCTAATTTCATTCAAGAGATCCTGAGGAAAAGAGTTGGGTTTCCACCGAGCTGAAACAATATAATATA
CTGATGGTTCTAGTAAACCAAAACCATCGTTTTTTAGCTATTGGGCTTCCATTTCCTACAAAACAAAAGA
AGATTTAGTTACGATTGGAAATAACCTTTTTTGTATCTTCATCCATAGATCCTTTACTCATATTTATTCA
ATCGGAATACTTATCGGAATACTTAATCCAATGCAAAATTATCGTTCGCGACTACGTACTCATAATCGAA
TTTGTATTTTAGATGCAAATTCAATTAGTCTTTGGATACTAATCGGGAGAATGTATATTCTTCCTCAATA
TGCTATTGAGAGGAAAAGGATTAAATCCTTTATAAGAACTAAAGTTTTCATCGGAATATGAATATAAAAA
AACTTAAGGATGCCTTAAGTATATCATTTCAAATTCAGTTATTAATAGAACGAATCACACTTTTACCACT
AAACTATACCCGCTACATGTAGATTATGATACCAATGCTACCCTTTGTCAAGGGTAGCCATTCGAGAAGG
AGGCTAATTCCACCTTATCGAATCAAAGGAGAAAGTTCATGGCGGTGGGCGGTTGGTACTTCAATCGCGG
ACCTTTACTTTAGGATTTAGATAGCCCCTCTCTAGTCTGTAAAATACATCTCTTCTTACCATACCAATAG
CGTATGAACCAAATGTATGCATTTCGATTAGGATCTATTCTACGGTTATGACTACAAGGATCATTATTTG
TGAGGACGTAAATGTGCCAGACTGTTGTAAGGAATCGTTTAATTATTCCTACAATATATACTAAGAGATA
TAAAGGCAGTACAGTCCCCATAAATCCCTTTCTTCCTTTTCTTTTTTGTTCAGAATTGAACAAAGAAATT
GCGAAAGATGTTTTCTTCCTCCACGTATCATGAAGTGCGAGCCATAGGGAAGGAGTGAGATGACTTTCCA
AAATTTTTCATAGACTTCGTCTATCGCTTGAGAGAAGCAACAAAGAGTAATAACTTAAAAAGAAAAGCAG
ATACGAATCGCTGGTTAGTCGATCCTCTCCATTTCCTAATTTCCTCTCTTCTTTTCCGCTCAATTCTAGT
TTATTAGATTCTTGTTTAAAAGAATCAAAGAAGATGAATAGAACTAAGAACACATAAAAAAGAGCATAGA
GAACCATTACCAAACGTTCCTCCTAAGAATCATATTGGGTATCTATCCCCTTCCTTTTAACCCTAGGATC
GAAAATCTAGAATCCTCCCTTTTCCTAGTGTTCGGAAACGGAAAACCCTGAACCTGGAGGAGTTAGGTAT
GTAGGATATGCTTTTTATTTTTTGTTGGACAGGCAGTAGTATAATTTTGATACTCTGCAGTATAAATTCG
ACTCCCAACCCTTTTTTTTAGAATAAAATTGTTGATAAAACTCCAACATAGTTTGTTCCAAATCCACTAT
AATCCTTGTAGAATAGTCAAGTACCCCATTTCCAAGGGGTACCTGTTGAAAATCGTTTCAACAAATCCGT
CCAAAACTTTTTAAGAAAAATGAAAAAGTTTTGAACTCGAAAGTTTTTCCAAAAGATGCCTGCTAAAAAT
TGTTTCAATCTCTCACCAAAACAGATAAGAAGTATATCACTGAAAATTACTATCCAGCCATAGGGGTATA
TGAAGAGCGCAAATTCCTTTATACCCCACCCAATTAGAATTAGGGGAAATAAAACATAAATGGAGAAAGT
TCTCATCATAAGATCAGCCAATAGAAGAAAAAAGTCCCTAATTCTGCAGAACATTCTGAGCACGTGAAAA
GTGAATAGCCTAAAGATAAAAAAAAAGTTTATCATTTTTTTAACAGCAGTTCTTATTGCCCCTTTGGCCT
TTTTGGCCCATTGTTGGTATTCCGATTCAACAATTGATACCATATTTGTTCTCTTCTTAACAAAAAAAAT
GGAACTTCCGGACTTTGGTTTGGTGAGTCGTACGAGATCGTGTTTACATACCTATGAACTTAGCCTCTTC
AAGTGTATCCGATATATATAATAATTTTTGGGTGTGTCAATTCTCTGTTCATGTATTTTATTATACATGA
TATGTATATGTATTTATTTATATAATAATAAATACCTATACTTTGTGCAAGTGATAAGAGATAATATGAA
AGATTTTCTTATTTTTCTTAATTTTCTCAAGATTTTAAACCTCGCCATAAATAAACTTCGATATCTCGAT
CTCGATATATAGAAAAGAAAATCTCTACATATCTCTATATATACATATATTATGTACATTAATATATACA
TGTAATATGTACATTATGCAGTAGACCCATAATGGTAAATGAAAGTGGCTAATTATTGAATAAAAAGCCC
TTTTAACTCAGTGGTAGAGTAATGCCATGGTAAGGCATAAGTCATCGGTTCAAATCCGATAAAGGGCTTT
TCGCTTAGTGGTAGAATAATGCCTTGGTAAGACAGAAGTCATCGGTTCGAATCCGATAAAGTACTTTTCT
ACTAAATTCATTCATTTCTTTTTTGAAAATGTCCCCATTTTTTTTTTTTTTTGCAATTTTATGACTTAGT
TTAGTGCGAGATGCCCACATTTTTGGTCTGAACACTAAACGAGCACAGACTTAAAATTACAAAAAAAAAT
GAAATTGGACTCTTTTTCCTGTTATAGCAATCAATACCTGTACTGAACTAATTTAGATTCCTTTTTATTA
GTCTATTCGTATTCTATACCCTTTAAACGAATTTCCTTAACCTTAAAAAGCTTAAAAAGTAGGGGATGAT
CCGTGAATTAACCTAACCATCAACTAAAAAAAATCCTATGAAAGCATAACAGAAAAGTAGTAAAGACTCT
TTTCTTGATCTAGTTCGAAGAGTATATGACAATTCCAAAAAACTGCTCATACTATCATTATAGTATAAAG
ACCGAGTGGTTGTATATGGTGCTATCGTCTAGTGATGCCCCCATCGTCTAGTGGTTCAGGACATCTCTCT
TTCAAGGAGGCAGCGGGTATTCGACTTCCCCTGGGGGTAGGGAGTATTATAAAAAGAGGTTAATCATAGA
TTATCAAAAAGCCTAGAAAAAATTCTTCCTGGGTCGATGCCCGAGCGGTTAATGGGGACGGACTGTAAAT
TCGTTGACGATATGTCTACGCTGGTTCAAATCCAGCTCGGCCCAAAAATTTAGGGCTTCGTGAATATGAA
CTAAATCTATTTTTTTTATGGAAGAAAAAAGATGTATTATCTATAGAAATAAAGGATAAAGAGAAACGGG
GAAATTGATTTCTAATCCGTATCTCTCTGATTCTTTGTCTTACAAAGAAAAGACAAAGAAAAGAGCTTTT
CTTATGGAAAAGCGGATTATCGTTTATTTTTAGGGATAAAAAATCGCAACATACTAGTTATGCCACTCTC
ACTATACCCGCATAGGATATGCGGGTATGTAGTATATGATTCGTCTATTTCTTAGAGCACGACAGACGGA
TCGAATCTTCTATTTAAGAATAGGCATGCCATACACCCCGCAGGGATTGTAGTTCAATTGGTCAGAGCAC
CGCCCTGTCAAGGCGGAAGCTGCGGGTTCGAGCCCCGTCAGTCCCGAACTAGGGTTCAATGAATGGACAA
ATTCATCTTTTCTTTTTTCATGGAAATTTTTGATGAAAAAAGGGGGGGGGGGGACAGGAGGCAAGATCAA
ATATCTATGGGGCACCCTTACTTCACTTTTATTTTTTTGCATTTCTCAGTAAAAAGAGAGCAGTGCAGTA
TAGAATTTTTTTTGCACTACTTCCGGTTGATAAGGAAAGGCATACATATCATACGTGGATTAGTATAATT
TAGGATACTACTCCATTTTTATGATGATACCACCCTCATCTTAACTTCCTATTCGACTCTTATGAAATCG
AGTACCGGTATTTTACCGGAATCCATACATAAACCGTATTCGTTTATTGTTAGAGAATGAATTTCATCTA
ATTAGTTACTTTTTGGGGGTTAAACCGCACCCCTTCCATTTTCTAGTTCCAACTTTGTTTGTGTATATAA
TTGGAAAGAATCCACCTCATTCTCACTCCATTTGCCGACTCCTTTTTTTATGGATTTGCTCTCATCTTTA
GACCCCAAAAAGCGTATATGGATAGTAACCTAATAAAATAAAAACCAAGCAAACGCTCTTTTTCCTAAAT
TTAAATATGGGATCCTTTTTATTTAAGATCCTCTTTTCTCCATCTCATTTCTACTTCTACTGCTTATTGG
GATGTCTATGTGACCCATAGAAAGTTGGTCATATAATACATACATAATTGTATGTATAACTATAAGAAAA
AGGAAGTGAAATTGGATAAGATAAGAAAGATTTTGGGTTATACATATAGAAAAGCAAAAGTAGAAAAGAA
TGAAAAAAGAATAGAGGGGGTTTCGAATCCAATCAAAAAACCTATTTTGGTCTTAGTATGGATAAGAGAT
CTTCCTATGTTATATTATTCCACTATCCACCATGAATTGATTTGATAGATGCAATATTCATAATATTGAA
TTGATTCAGTATTATCAGAATGCAAGTCCTCCCCTTGAATTTACAGGATACCCCTTTTTCCTCTCCATGG
GATTACATCCCGAGTTATTGTGAAAAAAATAAATAAATAAAGAGGTTATGGAAGTAAATATTCTCGCATT
TATTGCTACAGCATTGTTCATTCTAGTTCCTACTGCCTTTTTACTTATTATTTATGTAAAAACAGCCAGT
CAAAATGATTAATTGGAATTCCAATTAATCATTGAAGAAATGAAAAAGGGATTAAAGAAAATAAAAAATC
CAAGTCTTAAATGAAAGGGTCTGGTTGGAATCATAAAGTTTGGTAGAAAGAACTACATATAGTTTTTTCT
ACCACACTTTAGATTCTTTCTATTATATTATCTTGAATCTACATAGAATCGATTAGTAGATTGAAATAGT
AGTCTAATTCAACTTCTTTTTTCACTGCATCCACTTAATTTCAATCAAGTCAAAATCAAAAAAATCGAAG
ATAATTCTTCATTGAAAGAATCCAAGGAGGGGGAGAAAAATAATACGAGAATAGACTAGAATAGATTATA
GTAAAAGAAAAAAAGTAAAAGGAAAAAACCTACGAATCTTTCATGCTTAAAAAAGGTGCGAGATGCTTCA
ATCGAGATCCTTCAAAAAAAAAAAAAAAGAACATCAAAATTTTCTAAGAATAAGAAAATAGTATAAATGG
AAAATGTGCGATATATTGTGAATAGCTTCGTGTAAGAAAGTCTAATTTTCTTATGTCTAATTTTCTTATG
TATAGAACTTCTTTTTACTCAATTTCTAGTAGAAGTTGAAGTTATGAATTACTATAATCGCCCTTTCTAT
TCTATTATACTGGAATAGAACGACTCTTTCTTACTTTCTTAAAAGAGTTTCTTACAAGAGTGAAACAAAA
CTAAAGAAAGAGAGAAAAAATAAAGTTTGGCAAAATTATTAATGCAAAACGATCAATTAAAGAAAAGAGT
TGATACTACAATTCGACTACTCAATCAATTGGTAGTATCCCTAGAGTCCACTCCTCCCCCATACTACTAG
CGAAAGAGAAAATGTAAAGACTACCATTAAAGCAGCCCAAGTGAGACTTACTATATCCATGTAAATTATG
TCTCCTATTTCTATGAAAGAATTCTTCTACTATTGATCAATAATCATAGTGGAATCAAGGGTACAGAGTC
AAAAGGCCATTCTGCCCTAAGACTATGGATGAATCCGTTAAAGGAATTTACTCCTAACAAATTCTTATAT
GATTTCTGGTAGAATTGGAGAGCATTAAGTAGAAATATGATACATCGCTCTTTCCCTAAAAAAGAGTAGG
GGATGCTCTGAATAGAAGACGCGGGAATAGAGAGATTTTTTCTTTTCGTTTGTTACCTTTTTTATAAGCA
AAGGACGTAAGAATACACCATAAAATTAGGATAGATAAATATTTATTGGATACCTAACTTACCCATGTTT
ATTTTTATTTTTGACCTAAACCCTACTGCTGCCCCGCTTTCTATCTTTCTATGAAAGAGTAAGGAGGTCT
TATCCACAATCCAAAAATTGATTTTTGATCAGCCTATTCAATCTAATTCTCGACAGAATCAGTAGCCTTT
ACTTTAGTGTATGTAGGTAGCATAAGATGTACGAAGTGTATGTAGTAAGATGTACGATAAAGTGTATGTA
GTAAGATGTACGATAAATAAAATGTATGATAATTAGGAAGTCTTTCTATTTCTTCGCAAAGTCCCTTCTT
CAATCTTAGATTGAAAAAAGAATGCCCCTTAGGGACCTTTGGCTACGAAGATTTCTGACATCTTAGTCTC
GTAGTTTTAAATTCCCGAATCGAATCGATTTAAATTAATAAAAGAATAAGGAAACGCTACCTCATCCCTA
TTGGTAGCCGTTTGGGCCACTGCCCACAAAACAAACCCTAGTTTGAGGGTAGAACTATGGTATGGATTCT
CAAAATCCAGTATCGCCAAACCTAGTTACTCTCGTGCCCCAACTTAGGGGGGTACGAATTTGTCGAGTTT
GATCAGTACTATAATCCTAAGTATTTTATTGATCAGGCGGCACCCAGATTTGAACTGGGGGTAAAGGATT
TGCAGTCCCCTGCCTTACCACTTGGCCATGCCGCCAAAAAATCCGATCTAAAATCGAGAAAAGAGCAAGT
ATTCATTCACATTTTTTTACTAATTACTAAAACCTTTTTTTCTTTTATCTTGAATCTAATTCTAGTTAGT
TTTTTAGAATCTTTTTCAAAATAGTTTCTGCTTTTTTGGATCCAGTTTCGCTTATTCTCCTCGATGGATT
CTATCTTAAAACACACATTGCTAACACTAGAAAACTTCCCGCTTCTTTCTATTCTATTGAGATGACAAAG
AAGAAAAGAAGAAAAAGTGGATTTCCAGTCGCAGGCTGCAAAATTCAGAACAAATTAGAACCATTAACTA
TAATATAATAAAATTAGAATATAATAATATAATTAACTATAATATAATAAAATAAAACTATAATATAATA
ATATAATAAATATAATATTATTATTATTATTTTTTGAATTGCAGTAGTGAACGACTCTTAAATCGGTATT
CCCCCCCATTATTTTGAATGGCATAATAAAATAGAATAAGAATAAATGTTTCCCTAATCTGTATATAGGG
AAACTCCAGGTCCGAACAGCATTATTATCTACAGATCCCCCTTATGTACATATTCCTATGGGGAATCGTG
CTTTAATTTTTCATTGTATTAAATATCTTGAATAAAAAAAAAAAGAGGGAATTTGCTCTGATATAGATTA
TAGCCAGGCCTTCTTGGCCCACCTAAGTGCAATTACGATAAAAGAAAGGATATGTAGATAGGTGGATAAC
TAGATTGGCAAGTACTTAAAAAATAAAGTACTTTATCTTTATTTTAGGATTCTACAACGAAATCCTTTAT
TTTCTAGCAATTCTACTACTACGAAACAAAAAAGACCCTTCAAATTCTTTTTGAAAAAGAAACTAAGCGT
GCTATTCTAAATCGTTCTAAAGTCAAACTTTCTAGTGCTTATAAATTCTTATGGCTTTATCCCGTTTCAT
AGAAAGGAGATAAAACGAGAAATCTTTGCTATCCAATCTTTTTAGAATATCATAAAGTTTCAGTGGCAGA
ATTTTTTTCTAGGACTGTTTTATCAATTCATTTTTATTCCATTTCAACCCCTGCTAAATTCGAACTTTCG
TCGAAATCGTCTCTATTCATATGTATGAAATACATATATGAAATACGTATGTGGAGTTCCCTAGAATTTC
ATGTGATTCAGTAAACAGAATATGGATTCCATGATTGCTAGATTGATCCGTAGGGATTGATGAAGAGTGA
GCTGATAATGGAATTTTTCTTCTATAAATAGGAAACTTAAGATTCAAATGCTCCGGAATGGAAATGAGGG
AATGTCCACAATACCCGGATTTAGTCAGATCCAATTCGAGGGATTTTGTAGATTCATTAATCAAGGCTTG
GCGGAAGAACTTGAGAAGTTTCCCACAATTAAAGATCCAGATCACGAAATTGCATTTCAATTATTTGCGA
AAGGATATCAATTGCTAGAACCCTCGATAAAAGAAAGGAATGCTGTGTATGAATCACTCACCTATTCTTC
CGAATTATATGTATCCGCGAGATTAATTTTTGGTTTCGATGTGCAAAAGGAAACCATTTCTATTGGAAAC
ATTCCTATAATGAATTCCTTAGGAACCTTTATAATAAATGGAATATACCGAATTGTGATCAATCAAATAT
TGCTAAGTCCTGGTATTTACTACCGCTCGGAATTAGACCATAAGGGAATTTCTATATATACCGGGACTAT
AATATCAGATTGGGGAGGAAGGTCGGAATTAGCAATTGATAAAAAAGAAAGGATATGGGCTCGCGTGAGT
AGAAAACAAAAGATATCTATTTTAGTTCTATCATCAGCTATGGGTTCGAATCTAAGAGAAATTTTAGATA
ATGTTTCCTACCCCGAAATTTTCTTGTCTTTCCCGAATGCTAAGGAGAAGAAGAGGATTGAGTCAAAAGA
AAAAGCTATTTTGGAGTTTTATCAACAATTTGCTTGTGTAGGTGGGGACCTGGTATTTTCGGAGTCCTTA
TGCGAGGAATTACAAAAGAAATTTTTTCAACAAAAATGTGAATTAGGAAGAGTTGGTCGACGAAATATGA
ATCGGAGACTGAATCTTGATATCCCTCAGAACAATACATTCTTGTTACCACGAGATGTATTGGCCGCTAC
GGATCATTTGATTGGAATGAAATTTGGAACGGGTATACTTGACGATGACGATATGAATCACTTGAAAAAT
AAACGTATTCGTTCGGTTGCAGATCTGTTACAAGATCAATTCGGACTGGCTCTTGGCCGTTTACAACATG
CGGTTCAAAAAACTATCCGTAGAGTATTCATACGTCAATCGAAACCGACTCCACAAACTTTGGTAACTCC
AACTTCAACTTCGATTTTATTAATAACTACTTATGAGACCTTTTTTGGCACATACCCCTTAGCTCAAGTT
TTTGATCAAACCAATCCATTGACACAAACGGTTCATGGGCGAAAAGTGAGTTGTTTGGGTCCAGGAGGAT
TGACGGGGAGAACTGCAAGTTTTCGGAGCCGAGATATTCATCCGAGTCACTATGGGCGTATTTGTCCAAT
TGACACGTCCGAAGGAATCAATGTTGGACTTACCGGATCGTTAGCTATTCATGCGAGAATTGATCACTGG
TGGGGATCTATAGAGAGTCCGTTTTATGAAATATCTGAGAAAGCAAAAGAAAAAAAAGAGAGACAGGTAG
TTTATTTATCACCAAATAGAGATGAATATTATATGATAGCAGCAGGAAATTCTTTGTCCTTGAATCAGGG
TATTCAGGAAGAACAGGTTGTTCCAGCTAGATACCGTCAAGAATTCCTGACTATTGCATGGGAACAGATT
CATGTTAGAAGTATTTTTCCTTTCCAATATTTTTCTATTGGAGGTTCTCTCATTCCTTTTATTGAGCATA
ATGATGCGAATCGGGCTTTAATGAGTTCTAATATGCAGCGCCAAGCAGTTCCACTTTCTCGGTCCGAGAA
GTGCATTGTTGGAACTGGATTGGAACGCCAAACAGCTCTAGATTCGAGGGTTTCCGTTATAGCCCAACGC
GAGGGAAAGATCATTTCTAGTGATAGTCACAAGATCCTTTTATCAAGTAGTGGGAAGACCATAAGTATTC
CTTTAGTTGCCCATCGGCGCTCTAACAAAAATACTTGTATGCACCAAAAACCTCGGGTTCCGCGGGGTAA
ATCCATTAAAAAAGGGCAAATTTTAGCGGAGGGAGCAGCTACAGTTGGCGGGGAACTTGCTTTAGGAAAA
AACGTTTTAGTAGCTTATATGCCCTGGGAGGGTTACAATTTTGAAGACGCAGTACTAATTAGTGAACGTT
TGGTATATGAGGATATTTATACTTCTTTTCACATCCGAAAATATGAAATTCAGACGGATACGACAAGCCA
AGGCTCCGCTGAAAAAATCACTAAACAAATACCACATCTAGAAGAACATTTACTTCGCAATTTGGACAGA
AATGGAGTTGTAAGGTTGGGATCCTGGGTAGAAACTGGCGATATTTTAGTAGGTAAATTAACGCCTCAGA
TAGCGAGCGAATCGTCCTATATCGCGGAAGCTGGATTATTACGGGCTATTTTTGGTCTTGAGGTATCCAC
TTCAAAAGAAACTTCTCTCAAACTACCTATAGGTGGAAGAGGGCGCGTTATCGATGTGAAATGGATCCAG
AGGGACCCCTTTGACATAATGGTTCGTGTATATATTTTACAGAAACGTGAAATCAAAGTTGGGGATAAAG
TAGCTGGAAGACACGGGAATAAGGGGATCATTTCCAAAATTTTGCCTAGGCAAGATATGCCCTATTTGCA
AGATGGAGCACCTGTTGATATGGTCTTCAATCCCTTAGGAGTACCCTCACGAATGAATGTGGGACAAATA
TTTGAAAGCTCGCTCGGATTAGCAGGGGATCTGCTAAAGAAACATTATAGAATAGCACCCTTTGATGAGA
GATATGAGCAAGAGGCTTCAAGAAAACTTGTGTTTTCGGAATTATATGAAGCCAGTAAACAAACAAAAAA
TCCATGGGTATTTGAACCCGAGTACCCGGGAAAAAGCAGAATATTTGATGGAAGAACAGGAGATCCCTTC
GAACAGCCTGTTCTAATAGGGAAGTCCTATATCTTAAAATTAATTCATCAAGTTGATGAGAAAATTCATG
GACGTTCTACTGGGCCCTACTCACTTGTTACCCAACAACCCGTTAGAGGAAGAGCCAAGCAAGGGGGACA
ACGAATAGGAGAAATGGAAGTTTGGGCTTTAGAAGGATTTGGTGTTGCTCATATTTTACAAGAGATACTT
ACTTATAAATCTGATCATCTTATAGCTCGCCAAGAAATACTTAATGCTACGATCTGGGGAAAAAGAATGC
CTAATCACGAGGATCCGCCAGAATCTTTTCGAGTCCTCGTTCGAGAACTACGATCTTTGGCTCTAGAACT
GAACCATTTCCTTGTATCTGAGAAGAACTTCCAGGTTAATAGGGAGGATGTTTGATCGGAATAAATATAA
ATTTTTTTCTTATTTCTATTTTATGATTGACCAATATAAACATAAACAACTTCAAATTGGACTCGTTTCC
CCTCAACAAATAAAGGCTTGGGCTAAAAAAATCCTACCTAATGGGGAAGTCGTTGGCGAAGTCACAAGGC
CCTCCACTTTTCATTATAAAACCGATAAACCAGAAAAAGATGGATTGTTTTGCGAAAGAATCTTTGGACC
CATAAAAAGCGGAATTTGTGCTTGTGGAAACTCTCGAGCGAGCGTACGTGAAAACGAAGACGAAAGATTT
TGCCAAAAATGCGGGGTAGAATTTGTTGATTCTCGGATACGAAGATATCAAATGGGATACATCAAACTAG
CATGTCCAGTGACTCATGTGTGGTATTTGAAAGGTCTTCCTAGTTATATTGCGAATCTTTTAGATAAACC
CCTTAAGAAATTGGAGGGCCTAGTATATGGTGATTTCTCTTTTGCTAGGCCCAGCGCTAAAAAACCTACT
TTCTTACGATTACGGGGTTTATTCGAAGATGAAATTTCATCCTGTAACCACAGTATTTCTCCCTTTTTTT
CTACCCCAGGCTTTGCAACATTTCGAAATCGGGAAATTGCAACAGGAGCAGGCGCTATTAGAGAACAATT
AGCAGATTTAGATTTGCGAATTATTATAGAGAATTCTTTGGTTGAATGGAAGGAATTAGAAGACGAGGGG
TATAGTGGAGATGAATGGGAAGATAGAAAAAGACGAATAAGAAAAGTTTTTTTGATTAGACGCATGCAAT
TGGCGAAACATTTTATTCAAACAAATGTAGAACCAGAATGGATGGTTTTGTGCTTATTACCGGTTCTTCC
TCCCGAATTGAGACCCATTGTTTATAGATCTGGGGATAAAGTAGTGACTTCAGATATTAATGAACTTTAT
AAGAGAGTTATCCGTCGGAACAACAACCTTGCCTATCTATTAAAAAGAAGTGAATTAGCACCAGCAGATT
TAGTAATGTGCCAGGAAAAATTGGTACAAGAAGCCGTGGATACACTTCTTGATAGTGGGTCCCGCGGGCA
ACCGACGAGGGATGGTCACAATAAAGTATACAAATCACTTTCAGATGTAATTGAGGGTAAAGAGGGGAGG
TTTCGCGAGACTCTGCTTGGGAAACGGGTCGATTACTCGGGGCGTTCTGTCATTGTTGTGGGTCCTTCGC
TTTCATTACATCAATGTGGATTACCTCTAGAGATAGCAATAAAGCTTTTTCAGCTATTTGTAATTCGCGA
TTTAATCACGAAACGTGCTACTTCTAATGTCAGGATTGCTAAAAGGAAAATTTGGGAAAAGGAACCCATT
GTATGGGAAATACTTCAAGAAGTTATGCGGGGACATCCTGTACTGTTGAACAGAGCACCTACCCTGCATA
GATTAGGCATACAGGCCTTCCAACCCACTTTAGTAGAGGGACGTACTATTTGTTTACATCCATTAGTGTG
TAAGGGTTTCAATGCGGACTTTGATGGGGATCAAATGGCTGTTCACCTACCTTTATCCTTGGAAGCTCAG
GCGGAAGCCCGTTTACTTATGTTTTCTCATATGAATCTCCTGTCTCCCGCTATTGGAGATCCTATTTGCG
TGCCAACCCAAGACATGCTTATCGGACTTTATGTATTAACGATTGGAAACCGTCTAGGTATTTGTGCAAA
TAGATATAATAGTTGCGGAAACTCTCCAAATAAAAAAGTAAACTACAATAATAACAATTATTATAAGTAT
ACGAAAGATAAAGAACCCCATTTTTCTAGTTCCTATGATGCACTGGGAGCTTATAGACAAAAACGAATCG
GTTTAAACAGTCCCTTGTGGCTCCGATGGAAACTAGATCAACGCATCGTTGGGTCAAGAGAAGTTCCGAT
TGAAGTTCAATATGAATCTTTTGGGACTTATCATGAGATTTATGCCCACTATCTAGTAGTGGGAAATAGA
AAAAAAGAAATCCGTTCTATATACATTCGAACCACTCTTGGTCATATTTCTTTTTATAGAGAAATAGAGG
AAGCCATACAAGGATTTAGTCGGGCCTATTCATACACTATCTAAACAAGGAAGTTAGATTCGGCGATGCC
TTTCGGGGGGCATTCCGATTTCGCTAGTACCATCTTTTTTGCCGCGCAAATCCAGATTGAGATTGAGGAA
AGGGAGTAAATTAAGTTTTCGAATCACTGACTCAGGCCCATTGTCGAATCCTACTCAGCAATTGTCGAAT
CCTACTCAGCCAAAAAAAGGGGGTACTTATGTATGGCAGAACGGGCCAACCTGGTCTTTCATAATAAAGA
GATAGACGGAACTGCTATGAAACGGCTTATTAGCAGATTAATAGATCATTTCGGAATGGGATATACATCC
CATATACTGGATCAAATAAAGACTCTGGGCTTCCATCAAGCCACTACTACATCGATTTCTTTAGGAATCG
AGGATCTTTTAACAATACCCTCTAAAGGATGGTTAGTCCAAGACGCGGAACAACAGAGTTTTCTTTTGGA
GAAACACTATTATTATGGAGCTATACACGCGGTAGAAAAATTACGCCAATCCGTTGAGATATGGTATGCT
ACAAGTGAATATTTGAAACAAGAAATGAATTCGAATTTTCGAATAACGGATCCTTCTAATCCAGTCTATC
TAATGTCTTTTTCAGGAGCCAGAGGAAATGCATCTCAGGTACACCAATTAGTAGGTATGAGAGGGTTAAT
GGCGGATCCTCAAGGACAAATGATTCATTTACCTATTCAAAGCAATTTACGCGAGGGACTTTCTTTGACA
GAATATATAATTTCCTGCTACGGAGCCCGAAAAGGGGTTGTAGATACTGCTGTACGAACAGCGGATGCTG
GCTATCTTACACGTAGACTTGTTGAAGTAGTTCAACATATTATTGTGCGTAGAAGAGATTGTGGTACTAT
CCAAGGTATTTCTGTGAGTCCTCAAAATGGGATGACGGAAAAACTTTTTGTCCAAACACTAATTGGTCGT
GTATTAGCAGACGATATATATATTGGTTCACGATGCATTGCTTCTCGAAATCAAGATATTGGAATTGGAT
TAGTCAATCGATTCATAACTGCCTTTCGAGCACAACCGTTTCGAGCACAACCAATATATATTAGAACCCC
CTTTACTTGCCGGAGCACATCTTGGATCTGTCAATTATGTTATGGGCGGAGTCCCACTCATGGGGATCTG
GTCGAATTGGGGGAAGCTGTAGGTATTATTGCGGGTCAATCAATTGGGGAGCCGGGGACTCAATTAACAT
TAAGAACTTTTCATACTGGTGGAGTATTCACAGGGGGTACTGCCGACCTTATACGATCCCCCTCGAATGG
AAAAATCCAATTCAATGAGGATTTGGTTCACCCCACACGTACCCGTCATGGGCAGCCTGCTTTTCTATGC
TATATAGACTTGCATGTAACTATTCAGAGTCAGGATATTCTACATAGTGTGAATATTCCGTTAAAAAGCT
TGATTCTAGTGCAAAATGATCAATATGTAGAATCTGAACAAGTAATTGCGGAGATTCGTGCCGGAACGTC
CACTTTGCATTTTAAAGAAAAGGTACAAAAGCATATTTATTCCGAATCAGACGGGGAAATGCACTGGAGT
ACTGATGTTTACCATGCGCCCGAATATCAATATGGTAATCTTCGTCGATTACCAAAAACAAGCCATTTAT
GGATATTGTCAGTAAGTATGTGCAGATCCAGTATAGCATCTTTTTCGCTGCACAAGGATCAAGATCAAAT
GAATACTTATTCTTTTTCTGTTGATGGAAGATATATCTTTGACTTCTCAATGGCTAATGATCAAGTAAGC
CATAGACTGTTGGATACTTTTGGTAAAAAAGATAGAGAAATTCTTGATTATTTAACGCCAGATCGAATCG
TGTTCAACGGTCATTGGAATTGTTTCTATCCTTCCATTCTTCAAGATAATTCAGATTTGTTGGCGAAAAA
GCGAAGAAATAGGCTCGTCGTTCCATTACAATATCATCAAGAACAAGAAAAAGAGCGAATATCCTGTTTG
GGTATTTCAATGGAAATACCCTTTATGGGTGTTTTACGTAGAAATACTATTTTTGCTTATTTTGACGATC
CACGATACAGAAAAGATAAAAGGGGTTCAGGAATTGTTAAATTTAGATATAGGACCCTGGAGGAAGAATA
TCGGACCCAAGAGGAAGAGTATAGGACTCGAGAGGAAGAATATCGGACTCGAGAGGAAGACTCAGAAGAC
GAATATGAGAGCCCAGAGAACAAATATAGGACCCGAGAGGGAGAGGGCGAATATAAAATCCTAGAAGACG
AATATAGGACTCTAGAGGACGAATATGAAACCCTAGAAGATGAATATGGGATCCTAGAGGACGAATATAG
GACTCTAGAGAAAGACTCAGAGGAAGAATATGGGAGCCTAGAGAACAAATATAGGACTCGAGAGGGAGAG
GGCGAATATGAAATCCTAGAGGAAGAATCAGAAGAAGAATATGGGAGCTCTGAAGATGGCTCAGAGAAGG
AATATGGGACTTTAGAAGAAGACTCAGAAGAAGACTCAGAGGAAGACTCAGAAGACGAATATGGGAGCCC
GGAGGAAGATTCTATCTTAAAAAAAGAGGGTTTTATTGAGCATCGAGGAACAAAAGAATTTAGTCTAAAA
TACCAAAAAGAAGTAGATCGGTTTTTTTTCATTCTTCAAGAACTGCATATCTTGCCGAGATCCTCATCCC
TAAAGGTACTTGACAATAGTATTATTGGAGTCGATACACAACTCACAAAAAATACAAGAAGTCGACTAGG
TGGATTGGTCCGAGTGAAGAGAAAAAAAAGCCATACAGAACTCAAAATCTTTTCCGGAGATATTCATTTT
CCTGAAGAGGCGGATAAGATATTAGGTGGCAGTTTGATACCACCAGAAAGAGAAAAAAAAGATTCTAAGG
AATCAAAAAAAAGGAAAAATTGGGTTTATGTTCAACGGAAAAAATTTCTCAAAAGCAAGGAAAAGTATTT
TGTTTCGGTTCGACCTGCAGTCGCATATGAAATGGACGAAGGGATAAATTTAGCAACACTTTTCCCGCAG
GATCTCCTGCAAGAAGAGGATAATCTCCAACTTCGACTTGTCAATTTTATTTCTCATGAAAATAGCAAGT
TAACTCAAAGAATTTATCACACGAATAGTCAATTCGTTCGAACTTGCTTAGTAGTGAATTGGGAACAAGA
AGAAAAAGAGGGAGCTCGTGCTTCTCTTGTTGAGGTAAAAACAAATGATCTAATTCGCGATTTCCTAAGA
ATTGAGTTAGTCAAGTCTACTATTTTGTATACACGAAGAAGGTATGATAGGACAAGTGTAGGATTGATTC
CCAATAATAGGTTAGATCGCAACAATACCAATTCCTTTTATTCCAAGGCGAAGATTCAATCACTTAGCCA
ACATCAAGAAGTTATTGGCACCTTGTTGAATCGAAATAAAGAATATCCATCTTTGATGATTTTGTTGGCA
TCCAACTGTTCTCGAATTGGTTTATTCAAGAATTCTAAATATCCCAATGCGGTAAAAGAATCGAATCCTA
GAATTCCTATTCGAGATATTTTTGGGCTCTTAGGCGTTATTGTACCTAGTATATCGAATTTTTCTTCATC
TTACTATTTATTAACGCATAATCAGATCTTGTTAAAAAAATACTTGTTCCTTGACAATTTGAAACAAACC
TTACAAGTACTTCAAGGACTTAAATACTCTTTAATAGACGAAAATAAAAGGATTTCGAATTTTGACAGTA
ACATCATGTTGGAGCCATTCCATTTGAATTGGCACTTTCTCCATCATGACTCATGGGAAGAGACATTGGC
AATAATTCACCTTGGACAATTTATTTGTGAAAATTTATGTCTATTTAAATTACACATAAAAAAATCTGGT
CAAATTTTCATTGTTAATATGGACTCCTTTGTTCTAAGAGCAGCTAAGCCTTATTTGGCCACTATAGGAG
CAACTGTTCATGGTCATTATGGAAAAATCCTTTACAAAGGAGATAGGTTAGTTACGTTTATATATGAAAA
ATCGAGATCCAGTGATATAACGCAAGGTCTTCCAAAAGTAGAACAAATCTTCGAAGCGCGTTCAATTGAT
TCACTATCGCCGAATCTCGAAAGGAGAATTGAGGATTGGAATGAACGTATACCAAGAATTCTTGGGGTTC
CCTGGGGATTCTTGATTGGAGCTGAGCTAACCATAGCCCAAAGTCGTATCTCTTTGGTTAATAAGATCCA
AAAGGTTTATCGATCCCAAGGGGTACAGATCCATAATAGACATATAGAGATTATTATACGCCAAGTAACA
TCAAAAGTAAGGGTTTCCGAAGATGGAATGTCTAATGTTTTTTTACCTGGGGAATTAATAGGACTATTGC
GAGCGGAACGAGCAGGGCGGGCTTTAGATGAATCGATCTATTATCGGGCAATCTTATTGGGAATAACAAG
GGCTTCCCTGAATACCCAAAGTTTCATATCTGAAGCAAGTTTTCAAGAAACTGCTCGAGTTTTAGCAAAA
GCTGCCCTACGAGGTCGTATTGATTGGTTGAAAGGTCTGAAAGAAAACGTAGTTCTGGGGGGGATTATAC
CTGTTGGTACCGGATTCCAAAAATTTGTGCATCGTTCCCCACAAGACAAGAACCTTTATTTAGAAATTCA
AAAAAAAAATCTATTCGCGTCGGAAATGAGAGATATTTTGTTTCTCCATACAGAATTAGTTTCTTCTGAT
TCTGACGTAACAAACAATTTCTATGAAACATCAGAGACCCCGTTTACCCCTATTTATACGATTTAAGTAT
ACATAAAGCAATTTTTTTTACTTTAATTTAAACTATACTTTTGACCTTAGAATGCTAACAGGTCTGATTT
TCGATTTTGTACTTAAATTTAAATTGTATTTTAATAAGTAAAAGAAGTCAGTTAATTCATTAAGGCTATG
TTTATACCGTGTATCAATGGTCAAGAAGGTTCCATTGGAACAATTATTATTTATTTCAAGCTATTTCGGC
TCTTTCTTAATCTTCAAAAAGAAATGAATTCCGTAATGGTAACACGAAAAAAGAAAAAAAAAGGAAGTGT
GGAAAAAATGACAAGAAGATATTGGAACATCAATTTGAAAGAGATGATAGAAGCGGGAGTTCATTTTGGT
CATGGTATTAAGAAATGGAATCCCAAAATGGCCCCTTACATCTCGGCAAAGCGTAAAGGTACTCATATTA
CAAATCTTGCTAGAACAGCTCGTTTTTTATCAGAAGCTTGTGATTTAGTTTTTGATGCAGCAAGTCAGGG
AAAAAGCTTCTTAATTGTTGGTACCAAAAAAAGAGCAGCGGATTTAGTAGCATCAGCTGCAATAAGGTCT
CGTTGTCATTATGTTAATAAAAAGTGGTTCAGCGGTATGTTAACGAATTGGTCGATTACCAAAACTAGAC
TTTCTCAATTTAGAGACTTAAGAGCAGAAGAAAAAATGGGAAAATTCCACCATCTCCCAAAAAGAGATGC
GGCAATCTTAAAGAGAAAATTATCTACCTTGCAAAGATATCTCGGCGGGATCAAATATATGACGAGGTTG
CCTGACATTGTGATCGTCCTTGATCAGCAAAAAGAGTATATAGCTCTTCAGGAATGTGCCATTTTGGGGA
TTCCTACTATTTCTTTAGTCGATACAAATTGTGACCCAGATCTTGCGAATATATCGATTCCTGCCAACGA
TGACACTATGACTTCAATTCGATTAATTCTTAACAAATTAGTATTTGCAATTTCTGAGGGCCGTTCTCTC
TATATAAGAAATCGTTGAGTTAAGAAGAATAGTGAATTCTTGAGCAACTGCGTAGATTTATAGGATTAAT
TACTATTCTTTTTTGTTTTGCATAGATAAAAGAAGGGAAATATTGATATATATTAGAGGGTATTGATATA
TATTATGATCTGATGTGATTTCTTGGTATATTAAATATAAGATTAATACTTCAAGTTGCTGAGTTGAGAA
AGAGATGCTTGAATCAAAAGAATTCCTTTTTTGAAGTTCAATTTTTATCAGAGGACAATATGAATATTAC
ACCATGTTCCATTAAAACACTCAAGGGGTTATATGATATATCGGGTGTAGAAGTAGGGCAACACTTCTAT
TGGCAAATAGGAGGTTTCCAAATTCATGCCCAAGTACTCATCACTTCTTGGGTCGTAATTACTATTTTGC
TAGGTTCAGTTATCATAGCTGTTCGGAATCCACAAACCATCCCGACCGATGGTCAGAATTTCTTCGAATA
TGTCCTTGAGTTTATTCGAGACTTGAGCAAAACTCAGATTGGAGAAGAATATGGTCCCTGGGTTCCCTTT
ATTGGAACTATGTTCCTTTTTATTTTTGTTTCGAATTGGTCAGGTGCTCTTTTACCTTGGAAAATTATAG
AGTTACCCCATGGGGAATTAGCAGCGCCCACGAATGATATAAATACTACTGTTGCTTTAGCTTTACTAAC
ATCAGCGGCATATTTTTATGCGGGTCTTAGCAAAAAAGGATTGAGTTATTTCGAAAAATATATTAAACCA
ACCCCAATCCTTTTACCTATTAACATCCTAGAAGATTTCACAAAACCATTATCACTTAGTTTTCGACTTT
TCGGAAATATATTGGCGGATGAATTAGTCGTTGTTGTTCTTGTTTCTTTAGTCCCCTTAGTAGTCCCTAT
ACCGGTCATGTTTCTTGGATTATTTACAAGCGGTATTCAAGCTCTTATTTTTGCAACGTTAGCCGCAGCC
TATATAGGTGAATCCATGGAAGGTCATCATTGAATTAACTAGTTTTTGAAATAGTCTTTCTTTTTTTAGC
TTAGCCCAATTCATGCATGATTCCGGATAATCCTCTTAGTTGGAAAACTAAATAGTTCGAAAGGCGTATG
AATATACAACCTAGAGTTGTAGGAGAGAGAATAGACTATATTATGGAAGAGGTAAAGTATATATGCATTC
AGGGGGGCCAAGTCAGGTTAGATCTATATCTTTAATGCCTATAAGACAGTCATCTTTTATGTGGCTTTCT
AAAGAATGATTTTAGAATCGGATTCAATAGAAAATGAGAAAATAGGCAAACAAAATAGAAGAAACAAATG
TATATGGGATTTTTTTTATTCCTAAGTTAGATTCATTATCTAATCCGATATATAGAATTCCCTTCTATAT
GGAACTGGATTCCATATCTAGTTCTATGCAGCATATTGTTATCAATTGTATATCTTGATTTGATTCCTAT
TGGATTTGGATTAGTTCGATTTCAATAGGGGTTCTTCCTGTATTTCGTCTTTTATTATGTTAGATGAAGG
GGAAAAAATGGGAACTCAAAGATATCGAAGAGTCAAAAAAAGGATGGAATAAAAGAGTGATTGGTTGAAA
AGAAAGAGAAATAGAATAATGAGAATCATATGGATTTACACAAACCTCTAATGATTAGAAACTAAAAACG
AGATCTCGAAGTAATTCGAACGATTTCGATTATCATTTATTTGTACTTATTAGTTACTTCTACCCGATAG
AGCTTAGAAGTTGGAAGTAATAATTTCTTGGTTGATTGTATCCTTAACCATTTCTTTTTTTTTGACACGA
GGAACTCATCATGAATCCACTAATTGCTGCTGCTTCCGTTATTGCTGCTGGATTGGCCGTAGGGCTTGCT
TCTATTGGGCCCGGAGTTGGTCAAGGTACTGCTGCAGGACAAGCTGTAGAAGGTATTGCGAGACAGCCAG
AAGCAGAAGGTAAAATAAGAGGTACTTTATTGCTTAGTCTAGCTTTTATGGAAGCTTTAACAATTTATGG
ACTGGTTGTGGCACTAGCGCTTTTATTTGCGAACCCTTTTGTTTAATCCTAAAAAAGAAAATGAGTCCTT
TAGATTAGATACTTTTTTCTTTTTTTAGTACATTGGCATTTGCTTATGTAATCCTAAGTATATCAATACT
TTACTTTACGCCTATTTATTATATTATTTCTTTTTTATATTATTCCGGAAATTTTGTATTTATCGGGACA
GACAATACCCTAGGAACCCCAAGAAGGGCTGATTTGAGCATGATCAATTTAGAGGATATGCTCGCCCTCT
TCCTTCCCGTCCTTAGTTTAGGACAGTGGAAAGTATTTTTCCTTTTATTTTAGGAATTTTGGGAACATTT
CAACAAAGGAGATCTTTCACAGGTCAAACGAGACCTAAGACTTAATCTAAAAGAAATTATTAGATTGAAT
CTATTTGCATTAAAAAAACCGATCAAAAAAGGACGAGCGAAGTAAGTAATCGAAAAACTTTCTTCTTTGT
TCGTCCTATCTATAAGAGGAGAGCATATGAAAAATGTAACCCATTCTTTTGTTTTTTTAGCTCACTGGCC
ATTCGCTGGGAGTTTCGGGCTTAATACCGATATTTTAGCAACAAATCTAATAAATCTAACTGTAGTGGTT
GGTGTATTGATTTTTTTTGGAAAGGGAGTGTGTGCGAGTTGTCTATTTCAAGAATAGATTGGATCTATCC
GGCTGCACTTTAGAATATTTTTAGTATTTTTTTTGATAAATAAGAAAAGGTGCACGATCTCGACGAATTA
CTTCTGAATAACTTCAGAAATCATATGGAAGAACCATAGCATTTCGCGATTCATTGGTAAATTTACTTTG
ATTCTCTATAGACCAATAATGTGAGACCATTAACACGGTTAAAGCTAAAACTGCTTGAAGTCCGGGCAAA
AAGGGGTACTCTTTCTACAACTACATTAGTATTAGTCTCGAAATGCTTTAAACGGGAAATAGCTAGTGTA
GAATTTATCTGATATAGAACACTCATATCGATAAAATAGTTTGAACTATTTACTAGAAGGGCACGCAGCC
CTTTTTCCAATGCCAAATCGACGACCTATGTATAAAAAAAAGAGAAATTTTTTGGATTTGAAGAAAAAAT
AAAAGGAATTCTATCAATTTTTATTTTCCATTTATTTAGTTAGTTTTTCTTAATGAAATTGAAATTATTA
ACTAACAGAGCAAACACAAATAAAGAAACAACTTTGCTGACCATGATAGATTTTTATCTAGTTGGAAGAG
TCCTCTTAATATTCATCTAGTCTTATATAAGTTTGGGTATATAGAAATACAAACAGAAAAGAGAGGATAG
AGGATAGGCTCATTACATAAAAAAAAGATATGGAAATAGCCATAATACATAACAAAAAAGAAAAAAAGGA
GCGGGAGAGCCAAATGAATCGAAAGATTCATGTTTGGTTCGGGAAGAGATCATAAAAATTGTAAACTTAA
TAGCAAGATAATCTACTTTCATTAAAAGATTTATTAGATAATCGAAAACAGAGGATTTTAAGTACTATTC
GAAATTCGGAAGAATTGCGTAAAGGGACCCTTGAACAACTCGAAAAAGCTCGTATTCGATTACAGAAAGT
CGAACTGGAAGCAGATGAGTATCGAATGAATGGATACTCTGAAATAGAACGAGAAAAAGAAAATTTGATT
AATGCTACTTCTATTAGTTTGGAACAATTAGAAAAGTCTAAAAACGAAACCCTTTATTTTGAAAAACAAA
GGGCGATGAATCAGGTCCGACAACAGGGTTTCCAACAAGCTGTACAAGGAGCTCTAGGAACTCTGAATAG
TTGTTTGAATACCGAGTTACATTTCCGTACGATTCGTGCTAATATTGGCATTCTCGGGGCCATAGAATGG
AAGAGATAATTCAATTTATTAGGTTTTGAACTTCTACTTTTGTTTAGAATTTAGGCATTATTTTTCCCTT
GCTTCCAAAAAAAAAAAATTAAAGAAACACTAATGGCAACCCTTCGAGTCGACGAAATTAATAAAATTCT
CCGCGAACGTATTGAACAATATAATAGGAAAGTAGGGATTGAGAATATCGGTCGCGTAGTGCAAGTGGGG
GATGGGATTGCTCGTATTATAGGTCTTGGTGAAATAATGTCAGGTGAATTAGTCGAATTTGCAGAAGGGA
CGAGAGGTATTGCTCTGAATTTGGAATCTAAAAATGTTGGGATTGTATTAATGGGCGATGGGTTGATGAT
ACAAGAGGGAAGTTTTGTAAAAGCAACAGGAAGAATTGCTCAGATACCCGTGAGCGAGGCTTACTTGGGT
CGTGTTATAAATGCTCTCGCTAAACCTATTGATGGGAGAGGCGAAATTGTCGCTTCAGAATCTCGCTTAA
TTGAATCTCCTGCTCCGGGTATAATTTCTAGGCGTTCCGTATATGAACCCCTTCAAACAGGGCTTATTGC
TATCGATTCGATGATCCCCATAGGGCGCGGTCAGCGAGAGTTAATTATTGGGGACAGACAGACTGGCAAA
ACAGCAGTAGCCACAGATACAATTCTCAATCAAAAAGGTCAAGATGTAATATGTGTTTATGTAGCTATCG
GTCAAAGAGCATCCTCCGTGGCTCAAGTAGTAACTACTTTCCACGAAGAGGGGGCCATGGAATACACTAT
TGTAGTAGCTGAAATGGCGGATTCACCCGCTACATTACAATATCTCGCTCCTTATACGGGAGCAGCCCTG
GCTGAGTATTTTATGTACCGCGAACGGCATACCTTAATAATTTATGATGATCTCTCCAAACAGGCACAAG
CTTATCGCCAAATGTCCCTTCTATTAAGAAGACCTCCCGGCCGCGAAGCTTATCTAGGGGATGTTTTTTA
TTTGCATTCACGCCTTTTAGAAAGAGCCGCTAAATTAAATTCTCTTTTAGGCGAAGGGAGTATGACCGCT
TTACCAATAGTGGAGACTCAATCTGGAGACGTTTCCGCCTATATTCCTACTAATGTAATTTCAATTACAG
ATGGACAAATATTCTTATCCGCGGATCTATTCAATGCCGGAATTCGACCTGCTATTAATGTGGGTATTTC
AGTTTCCAGAGTAGGATCCGCAGCTCAAATTAAAGCCATGAAACAAGTAGCTGGCAAATCAAAATTGGAA
CTAGCTCAATTCGCAGAATTACAAGCCTTTGCACAATTCGCCTCCGCTCTGGATAAAACAAGTCAGAATC
AATTGGCAAGGGGTCGACGATTACGGGAATTGCTTAAACAATCCCAATCAAACCCTCTCCCAGTGGAAGA
GCAGGTAGCTACTATTTATACCGGAACGAGAGGATATCTTGATTCGTTAGAAATTGAACAGGTAAAGAAA
TTTCTGGATGAGTTACGTAAACACCTAAAAGATACTAAACCTCAATTCCAAGAAATTATATCTTCTAGTA
AGACATTCACCGAGCAAGCAGAAACCCTTTTGAAGGAAGCTATTCAGGAACAGCTTGAACGGTTTTCCCT
TCAGGAACAAACATAAATATAGCATGTCTACTCTTATTAGTATAACTCGTGTTAGTAGAAGAGGAATCAA
AGATTTTTCATTTGAATCATGCAAATTTTTTTTTTCGTTTTTAGTATAGTTATTTAAAGAATAGATAGAA
AAAAGATTGCGTCCAATAGGATTTGAACCTATACCAAAGGTTTAGAAGACCTCTGTCCTATCCATTAGAC
AATGGACGCTTCTCTTTCTTATTTTATTCTTTCTTTTTTATATTTCAGAGAAATAATAAAAAACTGTTAG
ACCGAAACTCTTTTAGGAAAGAAAAACAAATCCATATACCATATACAAATGGATGATACATATATCATAA
AGAAGGAATATGGAGCAGGTAGTCAGTATCGAACCCGTAACCCCAAGGTTATGAGCTTTGTGAGCTACCA
AACTGCTCCACCTTCTTAGCGGGAAACTAGTGGGTTGGATAGGCCCCTCTACCATATCTATACAAATAGA
ATAGTCCATTTATACAGAATGGTAAAGAGGGCTCTTCTACGATCATCAATTCGAGAAAACCATACAAATA
TGAAAGAAAGGGTATTTTATCCTTACCAACTGGATCTTGTTGCACCCGGTAACAAACATGCATAAACCAT
TTCTCGAAGTATGTGTCCGGATAGCCCAAAGTCTCGATAGTTAGCTCTAGGTCTTCCGGTTAAAAAACAA
CGTCGATGAAGGCGTGTAGGTGCACTATTACGTGGTAGGGATTGCAATTTTTCTTGCATTTTTGTTTTTT
CGCTCAAACTCAAAGGGGAAACTTTGCTTCTTATCTTTTTTTTTGAGGATCGACGAATCAAATGATATTT
TTGTTCTAATTTCTGCCGCTTCTTCTCCCTCTGAATCAAACTTTTTTTTGCCATAATGTGCCGTTCCTAT
TATTACCAAGTATATGGTTCTAATCCTAGATAGAAAAATAAATAGCAAAAATCTAAAAAGGCGGATCCTC
CCTCTCCATCAAGAGTAATGAACTGGGTTCTGATACAGTACAAAAAAAAATAACTAAATTAACCGAACTT
GCCTGATGTTGAGGCAATCAAGAAAGCTGCATAAGTGAATATATAACCCACGGAAAAGTGGGCTAATCCG
ACCAATCTTGCTTGCACAACGGAAAGAGCCACGGGCTTATCTCTCCAGCGAATTAAATTAGCCAAAGGTG
TCCGTTCATGAGCCCATGCTAAAGTCTCAATTAATTCCTGCCAATATCCACGCCAGGAAATTAAGAACAT
AAATCCTGTAGCCCAAACAAGATGTCCAAATAAGAACATCCAAGCCCATACTGATAAACTATTCATCCCA
AAAGGATTATATCCATTAATAAGTTGTGAAGAGTTTAACCATAGGTAATCTCTTAACCATCCCATCAAAT
AAGTGGAGGATTCATTAAATTGTGAAACGTTGCCCTGCCATAATGTAATGTGTTTCCAATGCCAATAAAA
AGTAACCCATCCAATGGTATTTAACATCCAGAAAACTGCCAAATAAAACGCGTCCCAAGCAGAAATATCA
CAAGTACCGCCGCGCCCTGGGCCGTCGCAAGGAAAACTATACCCGAAATCCTTTTTATCCGGCATTAATT
TGGAACCGCGTGCATCTAAAGCACCCTTTACTAAAATCAATGTAGTTGTATGCAAACCTAGAGCAATAGC
ATGATGAACCAAGAAATCCCCAGGTCCTATTGTTAAGAAAAGCGAATTACTATTCTCATTAACAGCATTC
AACCATCCGGGCAACCATATGTTTCGACCTGCATTGAAAGTGGGGCCATTCGTTGAAGATAAGAGTATAT
CGAACCCATATGTCGTCTTACCATGAGCAGATTGTATCCATTGGGCAAATATAGGTTCAATCAAGATTTG
CTTTTCTGGAGTACCAAAAGCAAGCATAACGTCGTTATGAACATAAGGGCCCAAGGTATGGAATCCTAGG
AAGAGGCTAGCCCAACTTAAATGAGATATGATAGCTTCCTTATGGTCTAACATTCTTGCCAATACATTAT
CTTCATTCTGTTCCGGATTGTAATCCCTAATGAAAAAAATAGCTCCATGAGCAAAAGCCCCTGTCATGAT
GAACCCTGCAATGTATTGGTGATGAGTATATAAAGCAGCTTGAGTAGTAAAGTCTTGTGCTATGAATGCA
TAAGCAGGTAAAGAGTACATATGTTGAGCTACTAAGGAAGTAATAACCCCTAAGGAAGCTAGAGCAAGGC
CTAATTGAAAATGAATCGAATTATTGATTGTATCATAAAGGCCTTTATGCCCACGTCCTAATCGACCCCC
CGGAGGAGTATGTGCTTCTAAAAGATCTTTGATACTGTGCCCAATTCCGAAGTTAGTTCGATACATATGA
CCGGCAATGAGAAAAATAAATGCAATAGCTAAATGATGATGAGCAATATCGGTCAGCCACAAACTTTGTG
TTTGTGGATGGAATCCCCCAAGAAGGGTCAGAATGGCAGTTCCCGCTCCTTGAGTGGTACCAAATAAATG
ATTACTCGAATCAGGATTTTGGGCATAAAGATTCCACTGACCCGTCAGAAGGGGACCCAACCCCTGGGGA
TAGGGTAATACATCTAAGAAATTATTCCATCGAACGTACTCCCCCCTAGAGGATCCGGGAATAGCAACAT
GAACTAAATGTCCTGTCCAAGCCAAAGAACTTACTCCGAAAAGTCCTGACAAATGATGATTCAGACGAGA
TTCGGCGTTTTTGAACCACGAAAGGCTTGGCTTCCATTTGGGTTGTAGATGTAACCAACCCCCTATTAAG
GATAGCGTAGAAAGAAATAATAGAAAAAGAGCTCCAGTATAAAGATCTTCATTGGTGCGCAATCCAATTG
TATACCACCACTGATAAACCCCAGAATAAGCGATATTCACTGGACCGGCAGCACCTCCTCGAGTAAAGGC
TTCCACAGCGGGTTGCCCAAAATGAGGATCCCAAATGGCATGAGCAATAGGTCTTACGTGTAAAGGATCC
TGTATCCATGATTCAAAATTTCCTTGCCAAGCTACATGAAACAGATTTCCGGACGTCCATAGAAAGATTA
TTGCTAACTGCCCAAAGTGAGAAGCAAAAATGTTCTGATAAAGACGTTCCTCAGTAATATCATCATGACT
TTCGAAATCATGTGCGGTAGCAATACCAAACCAAATACGACGAGTAGTGGGGTCCTGAGCTAAGCCTTGG
CTAAACCTGGGAAATCTTAATTCCATAATGCCTTTCAAATCCTCCTAGCCACTATCCTACTGCAATAATT
CTCGCTAAGAAGAATGCCCATGTTGTGGCAATTCCACCCAGAAGGTAATGGGTTACTCCTACAGCACGTC
CTTGTATAATGCTCAAGGCTCTAGGCTGAGTAGCAGGAGCAACTTTTAATTTGTTATGAGCCCAAACGAT
AGATTCAATGAGTTCTTGCCAATAACCACGGCCGCTGAATAAAAACATTAAACTGAAAGCCCAGACAAAA
TGAGCGCCTAAGAAAAAAAGACCATATGCAGATAATGAAGAACCATAAGACTGAATTACTTGGGATGCCT
GTGCCCACAAGAAATCTCGAAGCCAACCATTAATCGTAATGGAACTCTGCGCAAAGTTTCCCCCTGTGAT
ATGAGTTACTATCCCTTGATCACTTATAGTACCCCAAACATCCGACTGCATTTTCCAACTGAAATGGAAA
ATGACTACCGAAATAGAATTGTACATCCAGAATAGACCTAAGAAAACATGATCCCAGGCGGATACTTGAC
ATGTTCCCCCTCGCCCAGGTCCGTCGCAAGGGAAGCGAAAGCCAAGATTTGCTTTATCAGGTATCAGACG
GGAACTGCGAGCAAATAAAACACCTTTCAAAAGTATTAATACAGTCACATGGATGGTAAATGCGTGAATG
TGATGGACTAAAAAATCTGCGGTTCCTAATGGAATAGGTAACAAAGCTACTTTGCCGCCTATAGCTACTA
ACTCGCCGCCTCCCCACGTTAAGCTGGTACTTGTTGTTGCACCAGGAGCTGTTACGCCAGGCGCGCCAGC
ATGGATATTTTGTATCCATTGAGCAAAGATGGGTTGTAATTGTATGGCGGCATCCGAAAACATATCTTGG
GGACGGCCTAAAGCACTCATGGTATCATTATGAATGTACAAGCCAAAACTGTGAAAACCCAGAAATATAC
ATACCCAGTTAAGGTGGGATATGATTGCATCGCGGTGTCTAAGGACGCGATCTAATAGATCGTTGTATCG
AGTAGTTGGATCATAGTCTCTTACCATAAAAATGGCTGCATGTGCAGCAGCACCAACTATTAGAAATCCG
CCAATCCACATGTGGTGTGTGAACAAGGAAAGTTGTGTACCGTAGTCAGTAGCTAGGTATGGATAGGGGG
GCATAGAGTACATATGATGAGCTACAACAATAGTTGTAGAGCCTAGCATAGCTAGGTTAAGAGATAATTG
AGCATGCCATGACGTTGTTAGGATTTCATAGAGACCTTTATGGCCTTGTCCTGTAAATGGGCCCTTATGA
GCCTCCAAAATATCTTTAAGTCCATGACCAATACCCCAATTGGTCCTATACATATGACCAGCGATCAGGA
AAAGAATAGCAATAGCTAAATGATGGTGTGCAATATCGCTCAACCATAGACCACCGGTTATTGGATCTAG
TCCTCCGCGAAAACTAAGAAATTCCGCATATTTGGACCAATTCAAGGTGAAAAAAGGGGTTGCTCCTTCG
GCAAAACTAGGATAAAGTTGAGCCAAAAGGTCGCGATTCAAGATAAATTCATGAGGAAGTGGTATCTCTT
TAGGATCAACCCCAGCGTCGAGAAATTGGTTAATCGGTAAAGATACATGGATTTGGTGTCCCGCCCAAGA
AAGAGACCCAAGTCCTAATAATCCCGCTAAGTGGTGATTCAACATGGATTCTACATCTTGGAACCAGGCC
AATTTGGGAGCGGCTTTGTGATAATGGAACCAACCGGCAAAAAGCATTAACGATGCAAAAATCAATGCAC
CAATTGCGGTACAATAGAGTTGTAATTCACTAGTTATTCCGGATGCTCGCCAAATCTGAAAAAAACCAGA
GGTTATTTGGATTCCTCGGAAACCCCCGCCTACATCACCATTCAAAATTTCTTGTCCTACTATTGGCCAA
ACTACCTGAGCACTGGGTCCAATGTGAGTAGGATCGCTTAGCCATGCTTCATAATTGGAAAAACGGGCAC
CGTGGAAGTACATGCCACTCAACCAAAGAAAGATAATGGAGAGTTGGCCGAAATGAGCACTAAAGACTTT
TCGGGAGATCTCCTCCAAATCACCGGTATGACTATCGAAATCGTGAGCATCAGCATGTAGGTTCCAGATC
CAAGTGGTAGTATCGGGGCCCTTAGCTATTGTTCTTGAGAAATGCCCGGGTCTGGCCCATTCCTCAAAAG
ATGTTTTTATAGGATCCCTATCCACAGCAATTTTAACTTCTGGTTCCGACGAACGAATAATCATTAAGTC
CTCCTCTTTCCGGACAAGACATACAAAGAGACCCGCCAACTGTCTTTTTATTGAATCTTTTAAAGATAGA
TATTATGATTAGTCCTTTTCTTTACTATCTACCGTCCTTCTATTTTTTTTTTTAGTTATTCACTGGAGCA
ATTATATATTGAAGTCAATCCGAGGCAAGTGTTCGGATCTATTATGACATAAGGATTAGGTGCCTAACGG
ACATTGGTTATTCTGGAAAATTATTTCCCGACATAACAAAAAAATCTTTTTTTACGTTTTAATTTAAGAA
GCTGGTGTATTTTTTTTCTGAGGGTATAAGCCCCTATCTACATCTACTTTCCTTGAGTGAGCATAATATA
GATTTTTTTGATTTCGATTCAAAATTCCAAGATAACTCATTAGAATTATTAATAAGACCGTCCTGATATA
TTAGGTAGGAATATTTAGATTGCCGATTTTTATGTACTTTATTACTTCTGTTCCAGAGCCTATCCCTATT
GTTTATCCTTATGAAATATGATATAAAATTGAAGGTAGAAGAAAGGGATATAATGAAATTCTTGATTTGA
TTTTCAACCAAACCACCCTTTTTATGAAAATGGAGAGTGGTCTTATTCAAATTCAAAGCGCTTCGTAATC
TTTAACCAGTTCTGTGCTTCAATATAATTTCCTGGAGTAAGCGCTATAGCTTGTTTCCAATACTCAGCAG
CTTGATCAAACCAAGCTTCCGCAATTTCCGAATCGCCCTGTAGAATGGCCTGTTCTCCTCGGTTGGAATA
GGCAGTTCCTTTCCCTAGAACCGTACTTGAGAGTTTCCTACCTCATACGGCTCAGAAATTGCTATCTTAA
TTTCCCCTATCTTAACTGAATTCGATTTCTCAAAAATCAATCCAATTTCTTCTTGGGTTAAGCAGAAGAA
GTTAATTACCTAAGTTTCAAACCCTAATTTTGATCAATAATCAGTTTGATCTTTTCTCCCACCTTCAGAA
GAATGAAGCATAGATAGACCTATATCCTTCGTTCGAATTTTCTGAAAGGTAACTATCTCGGTTTCGTTTC
TTTCATATATGAAATTTCTATAGAATCCTGGAAAAAGACCTTTTTCCATAAGAAAGAAAAAAGAACTTAC
TATCTTTGGGATCTGATACTACACCGCTGCTTAATCCCTTAGTGGATCGGCTTTATTACATAAGCGGATT
CCTAAATTTTGTCCCATATCGTGGTATAATGAAGCAGTTTTTTTTAGTTGTATCGACCCAGTCGCTCACT
AATTGATCTTTACGGTGTTTTCTCTATCAATTTCAGCTTTATCCATAGAATAGTAGTATAGGCTCTACTT
TCTTCCTATTTTGATTCTCGTGAAGTGTCCTTCCTTCCTACAGCTGATAGGGTAAAATCGTTGTTTTGAC
GATCCCTATGTAGAAAGCCCTCTTTTCTAGTATTCACTAGAAAATTTCCTCCTTTCTTTTTTTTCTTCTT
TCTATAGTGGAGATAGTCGCACGTAATGACAGATCACGGCCATATTATTAAAAGCTTGCGGTAAGAAGGG
GTTTCGTTCTAGCGCCCGGAAATAATATTCCAAAGCCTTTGTATGCTCTCCATTGCTTGTGTGTATAAGG
CCTATGTTATATAGTATATAACTTCGATCATAGGGATCAATTTCTAGTCGCGTAGCTTCATAATAATTCT
GCAAAGCTTCCGCATAATTTCCTTCGGATTGAGCCAACATCCGTTACGGTCGTTCATTCTATTCAAAAAA
TCTCCGTTCCAAAACCGTACATGAGGTTTTCATCTCATACGGCTTCTCCCTTCTATACATAGTACTAAGC
GAAAAATCTATAGAATAAAAATCGAATTAGTCCCATCTCATTATGGACCGAAGGGGGCTGGTATTTTTCC
AAGAAATCTCTAGCCAACCTTCCCCCAAGAGGTTTTTCTTAACACCAATGAATTATATTAATGCTAGAGG
AAAACGATAGCTCCAAGAATTTCTTTGTTCTCAACGCCTCCTATTTAGAGGAATTAGCCACTTCAACGAC
CTTTGATGGTTATAAGGGTATCCAAAGTACAAACCTGATGGTTGTTTGTTATCCCAACCATTCTTCCCAA
CCCTGATACCAATCAGGAAAGGGCTAATTTCTAACAAAGTTTTTCTCTTGTTGATTCCTATTTCGTGGTG
TAGTGCTTTTCTCCCCTATGCTGCCTATTGGTACTAGTAGAGTCGGATTGCCCTGTAATACAGAACCTAT
CCTGTAGGTGTAACCTTTCGCTCAATACTCAAATCTACAATTGAAGCATCTGAGGCCACATCAATCGAGG
ATACACGACAGAAGGAATTGTTAGTTCACCTCACCTTCCCCAAGCGCGGGTTTCCTTTACTAATTTTGTT
CTCTCTATGCGAACCCTCTCTCTTTCTCGTAAGAATGAGATATAGGTAGGGCTAAAAAAAAAAAGAGTCA
AATCGCACCATCTCTATAATAAGTAAATGCCCTTTTTTCCCCGGAGGTTGTCGGAATTATTTGCAATAAA
ATATTGGCTACAATCGAGGAGGTCTTATCAATGAAATTTCCATTTATACGGGATCTAGGCATAATTCCCA
ACCCATTCTATATAGAATTCTTTTCATTCTATCACAAAATAACATAAAAACAAAACATTCGATTCTTATA
AATCGATCCATATGCTCTAAATGGATAAGAGAGATATGGATTTTCCGCTCAGCTCAAATTGTCTCCTTTT
CCTCTGTTTGGACAAGAAGAGAAGAAGAGATATGAAATATTTGACTAAGACTGGAATTTCATTCCACTTT
CCTATTTCTCAACAACAACTTCCCTCATCAGCTATTTCGCGTTTTCAAAGTCATTAATTGCCCCATACCC
CTTTTATATTTAGATTGTATGGCGTAATGTACCTTATGCAAATGGAATTCTAGGGTTCCTTTATTTTCTT
ATGGAATAAGAAGAATTCTTCCATTCTCTTTTTATTTTGGTTTTCCCCAAAGAAAAACTTTTCGAGGGAG
CAGAATTCCTAGTAAAAAAATACAGGATCCTTCCACTTAGATGAAAAGGAATTTTTCCATCCAATCCAAT
AGAGCCATGGAATTCCCGAGCCGTTGTGGCTGTACCTGTACTGCAGGAATACGAAAACTCGCTATTCACT
CAGTTTATTTTCCATAATAAGATTATGTAGGAGAGATGGCCGAGCGGTTCAAGGCGTAGCATTGGAACTG
CTATGTAGACTTTTGTTTACCGAGGGTTCGAATCCCTCTCTTTCCGTTTCTCTTAATTCATCAATGTTAG
CGATCACAATGTATCAAATTAAATAACAATTTATTCCAACAATAATACCTTTAATTAATAGAAATTCTCT
ATAGCAAATTACTGTGGTATGTAAAATACACATCGAGGAAATAACAAAAAAGAAAAAAGTATCCTAGGGT
TAATCTATTTCTGCTAGGTGAACGGGAAAATACGAATTAAGAGCCTTAGGTCGATTTAGTTCGGGGAAAG
GGGAAGGGGAAAAAAATTCTATGAACCTTTCCTTTTTTCGTTAAGTTCAAGTCTGGCGAGAATAATATTC
TACAACTAACAACTCATTTATTTTGAGACCGACCCACTTCCTATCTAGAATTTTTTTTACTAGTCCTTTA
TATTGCAATGTGTCAACCGTCAAATGCTTTGGTAATTTGCCCGGATCGGATGAAGCAATATAATTTTGAA
CCAAACGTTTTGATCGTTGGTTATCCTTCGTAGTAATAATATCTCGGGGTTTGCAACGAAAGCTTGGTAT
ATCAACTATACGACCATTAACTAAAATATGTCTATGGTTAACTAATTGTCGGGCCCCAGGAATGGTTGAA
GCCATACCCAATCGAAAAAGGATATTATCCAAACGCATTTCAAGTAATTGTAGTAAAACCTGACCTGTGG
ATCTTTTTGCTTTTCCAGCGATATGTACATATCTAAGTAATTGTCGTTCTGTCAGACCATAATGAAAACG
CAATTTCTGTTTTTCTTGAAGACGAATACGATATTGCTCTTTTTTCCCAGAATGGAATTTCTTTTTCTGA
TTACTTCCGGATTTAGGCGTTTTTCTAGTGAGTCCTGGTAAAGCTCCCAGACGGCGTATTTTTTTTAAAC
GAGGCCCTCGATAACGGGACATGAAGACTCCTTTTTTATTTTATTGAAATTTCATTTTACACAATAAATT
TCGTTCTATTTACATTACAGAATACAGCGAAATTCAAACAGAATTAAACTAAAGGATAAACAGAGTAAAA
TCTACTAAAGTAACACAAAAAATGGAGTAACACAAAAAATGGAATTTCATCAACATCTGGATTTTTTGTA
TATATATTATTTATTTTTATGCTTTGTATCTAGCAAAATTGTAAGGTAAAACGACATAATAGACCCTGAT
TCCCCATTTTATTCGGAGAAAAAGAGAAATTCTTGTTCATAGAACATCGATAGAAAAAAAAGCCGACTAT
CGGATTTGAACCGATGACCCTCGCATTACAAATGCGATGCTCTAACCTCTGAGCTAAGTGGGCTTACATA
ACAGAAATAGTGTAACAAATAAAAATATATATATAGGGAATCTGTAAAATGTCAGATCTTAATTATTAAT
CTTAGTTATTAACTAGTTCTAAATTGGAAGTTCCACTTAGATAGAAAAAAAAAAATACTAGAATTTCATA
AAGATAAAGTTAGCTTGATATGCTTAACTAAATGATATTCTTAAATAGGATTATAGAATTTATTGAACTT
TCTTTTTATTTCTCTAATTCGCAAATGGATTTTTTTAATAGAATCTATTCCAAATTCTATATTGAATTTG
ATTTCAGATATTTTCAATTTGATATGGCTCGGAGGAATAATCTAATACATAGAAAAGAAGAAAAAGAAGA
ATATATATGAATAATATAATAAAGAGAAAATGCCAAGAGATTGGCATTTTCATTTGATCATTATATACAT
TTTTGAGATATTTTGTTTTTTTATTTGTTAATAATTTAAGGATAAATAGTTCACTAAGGAGAAGATAGAA
TCATAGCAAATGAAATTTCTAATTCAGTTTAGAAAAAAAGAATGAATATCAAGCGTTATAGTATGATTTG
GAATACTCTAAAAAAGGAAGGAGGGAGGCGGGAGAGAGAAAAACTTTTGGATATATTCATTCCGATTGAA
TTGCAAATATATCAACGATAAAATCAATGCAATTCTGAATTGCAATAAGCGAGCGGGGTGTCTCAAATAG
AGATGAGTTGCTAGACTACGTCGAATAATGAATTCAATGATTCAAAAAAAACTAAGAGATGGATTAAATT
ATACAAGGAATCCTGGTTTCAAAGAAAAGTAAAATGGGGATATGGCGAAATCGGTAGACGCTACGGACTT
GATTGTATTGAGCCTTGGTATGGAAACCTGCTAAGTGGTAACTTCCAAATTCAGAGAAACCCTGGAATGA
AAAATGGGCAATCCTGAGCCAAATCCCTTTTTTGAAAAACAAGTGGTTCTCAAACTAGAACCCAAAGGAA
AAGGATAGGTGCAGAGACTCAATGGAAGCTGTTCTAACGAATCGAAGTAATAACGATTAATCACAGAACC
CATATTATAATATAGGTTCTTTATTTTATTTTTAGAATGAAATTAGGAATGATTATGAAATAGAAAATTC
ATAATTTTTTTTTAGAATTATTGTGAATCTATTCCAATCAAATATTGAGTAATCAAATCCTTCAATTCAT
TGTTTTCGAGATCTTTTAATTTTAAAAAGTGGATTAATCGGACGAGGATAAAGAGAGAGTCCCATTCTAC
ATGTCAATACTGACAACAATGAAATTTCTAGTAAAAGGAAAATCCGTCGACTTTATAAGTCGTGAGGGTT
CAAGTCCCTCTATCCCCAAACCCTCTTTTATTCCCTAACCATAGTTGTTATCCTTTTTTTCTTTTATCAA
TGGGTTTAAGATTCACTAGCTTTCTCATTCTACTCTTTCACAAAGGAGTGCGACAAGAACTCAATGAATC
TTATGCTATTCATTAAATAGATGATTTCTTTTTTATTTCTTTTTTATTTATTAGAGTAGAGTATCGGCAA
GGAATCTCGATTATTAATTCGTTTTTTTTAAGTATTATTAAGTAAGCCATCCACAATGCATAGGACTAAC
CCCTCCCATTTCCTAATTTTGAATGGAATACTTTATTGATTTTTTAGTCCCTTTAATTGACATAGATGCA
AATACTTTACTAAGATGATGCACAAGAAAGGGTCAGGATAGCTCAGTTGGTAGAGCAGAGGACTGAAAAT
CCTCGTGTCACCAGTTCAAATCTGGTTCCTGGCACAGAAAAAAAGGATCTACTGAATAGATATTGATACA
AATATTTTGAGATGGATTGGGGTAAATATTTATTAAAAATCTACTTAGTCTTTAGTCTAGAGTAAGTAGA
TAAATCTCTAGAGTAAGTAGATAAATCTCTACACACTTCTTTTTCTTTTAAAAAAAAGGGTTTAAATCTC
TGGTTCTTTATGGTATAGAAAGAGGTGAGATTAGGTGCCCTTTTCTTCATTTTGCATTTCTTATTAATTT
TGTATACCGCTATTCCGAAGAATATATTTTTTTTTATTCTTGCTTATCCTACTTTCCCAGTTGTTCTAAG
TAATATGCGCGGTACAAAGTTCGTGGTAGGAACTTCTTTGAGTCATTGTATTTTTCTGTTCATACGAAGG
AAACAAATATGTGATTTTCCAAATTGGAAAATAGAAATGAAGCCCTTTTTGTTCAGTCTATCTGGACCTT
TTGTATAATAGGAATTAATTAGAATATTATATTCTAAGTATTTCGTTTCGTCTAGGAACAGAACGTCAAA
ATATTCCTTGACTTGAATAAAATCTGGAATTGTGTTGTATAAGTGAACATGAATTTATTATCACTCAATG
AGCATCTTGTATTTCATAGAAATTGGGGGTTATATAGTCCTTACGTAAGGGCCAGCCTATCCAACTTTCA
GGCATTAAGATACGTTTAAGACGTGGATGATTATCATAAGAAATTCCCACCATATCATAAGATTCGCGTT
CTTGAAAATCGGCACTTCTCCAAACCCAGAAAACGGACGGGATTCTAGGATTATCCTTTTGGGCAAAGAC
TTTTATGCATACCTCTTCTGGGTTATCTATACCATACTGTATTCTCGTAAGATGATACACGCTAGCTAAA
GATCCACCGGGTGCTACGTCATAAGCACATTGGGAACGTAAATAATTGTAACCATATACATATAAAATGA
CAGCAATGGAATCCCAATCCCCCGCTTTTATTTGTAAAGTCTCTACTCCTCGATGATCGAAGCCCAAAGA
CCTATGAACCACGTCATGTTTAACTAGCCAATTAGATAACCAACCCTGCTGCATTGTCTTGATCTCTCCC
CCTTTGTATAAATATTTCACATTTCAAATGCAAGTTTGAAAGATTGTACTGCTCTTTTCTTTCTTTTTCT
GCACAAAAGAACCCCTCCTAATTCACTAATTTGTAGGAAGATACTGAACTTTTGGATTTGAAAAAAGTTT
CAGAAGATATATCTAAAGTAGATGGTGATTGATAGAGCAATTCTTGTTCGTAAGTTCCAGTGTGAGTACT
GCGCCGAACATAAAGTTTGTGACGGGTAGTAAAAGATCTATTTTTCTTTTGACTTTGACATAGAGTTCGA
TCCTCAATTATTTCTCGCGCTATCTTCTTACGAAGTTTTGTTAGGGCATCTATAACAGCCTCTGGTTTAG
GCGGGCAACCCGGCAGGTAGACGTCCACAGGAATTAACTTATCAACTCCTCGAACAGTACTATAGGAATC
TGTACTGAACATGCCCCCTGTAATAGTACAGGCTCCCATAGCAATGACGTATTTCGGTTCAGGCATTTGC
TCATATAATCGCACTAAAGATGGAGCCATTTTCATTGTTACCGTACCAGCTGTTAAAATTAGGTCCGCTT
GTCTAGGACTTGATCTGGGTACCAATCCATAACGATCAAAGTCGAATCGTGAGCCTATTAATGAAGCAAA
TTCAATGAAACAACAACTGGTACCATATAGAAGGGGCCATAAACTTGAGAGTCTTGACCAATTTGAAAGA
TCGTTTGGTGTAGTTGAAATAACGGAATTGGAACTTGTTTGGTCGAGTAACGGAAACTCAATCAAACTCA
TAATTGTCCCAATGGAATCTTTTCCTTCTTTTTTTTTTTTTTCTGAATATTCAGTTAAGACCATTCCAAG
GCTCCTTTTCGCCATGCATAAACTAAACCAACAACTAGGATAAGCACAAAAATGAAAGCTTCGATAAAAA
CGGATACACCCAATACGTCGAAACTCATTGCCCAAGGGTAGAGAAAGACTGTTTCCACATCAAAAACAAC
AAAAACTAGCGCAAACATGTAATAGCGTATTCGGAATTGTAACCAAGCCCCCCCCATGGGTTCTATACCC
GATTCATAACTAGAAAGCTTCTCTGGTCCTTCACTAACCGGGGCTAAAAGTCCTGAAATCCAAAATACCA
AAATAGGAATAAGGCTTGCTATTATTAGAAATGTCCAAAAAATATCATATTCGTGAAGCAGAAACATAAA
TGTACTCCCATTAATGTGGAATAGGCGGAACTGAATTAGTCAATTCAAGTTGACATTGTCAATTTATCCA
GAACTTCTCTCTTTTCCTCGGTGAAACAAGAATCTGTTTTGCTCAAACCAAAGGCAAGGAGCGCTTACTT
TAGCCTTTATTTCTTTTGTGATATGTCTTCCTTAAGGATTCATCCAATGTAATCCCCACTTCCCTTCTTT
TTGATTTCCCTTCTATTTAGATATGATATAGACCTAATTCTTATACAAAGAAAACTCTTTCGCTTCACTT
TGTCTCACTTTCTCTAGAATCTCTAGAAAAAAGAATTGCTCTACCCTTTATTTAATGATAGTCAGAGACT
ATTAAATAAAAAAGAAAATACTTACTACTAATTGGATTAGAACCTAATTAAAATAGGATGATTAATATAT
ATTAAAATAGGATGATTAATATATACATCCTAATGAGGAGTAATACTAAAAAAAAGAACTCTATTTCAGA
ATTATGAAACAGAATATCCTGTTTTATTATTTACTCTTTCTTTTTTTTTTTCTTTCGATTTTTTCTATTT
TATTTAAAGTGGATCGATTTAGATAATGTATATGATAGTAATATACTTCAAATAAAATAGGAATTCGCAA
AATGGAGAAAATCGTTGCAGTCATTATAGGAAAGTATGGGAAGACTTAGAGCATATCCTATTTAAAGGAG
GATGAAATTCAAATCAGGTAAGGGATCCTTCCTTCTATTGATTTGATCAAAATTCTTTTTTCTTTTCCTG
TCTCTCTGATTTGCGTTTCGATGAATGAGCCTATGGTAATGCTTTTATCTCTATTCTATGGCGCAATCGA
CCATCGAGTCTATAAACAAGTACTAAATAAGGAAAAGAAAACTATACTAAAGGAAACATAAGATATCCAT
CCTAAAATGGAAAAAAGACGTATATATTAGGGCTATACGGATTCGAACCGTAGACCTTCTCGGTAAAACA
GATCAAACAGATTATTATCGAAATGATTCGAACTGTTTCAAAGACCCAACATGCATTTTTCTGCATTGGG
CTCTTTCATCAACTAATGTAAAGATCAGTTAATTCGCCATAGTTTTTCTTTAGGGAAAGATAATAAGATG
GCTCCCTGTGCTCTGATTGATTATTTGTCTTATGATCTATCTAGGAACAATACCAAAGTGTTTCAAAGGA
GGATTACCTTGACTTAGGTCGCCTCCGGCCTAAATTAAATCAACCTAAGTGAAATGGAGTCTCTATCGTT
CCGCTGCAAGAGTTTACTATGAGACTTCATACACCTTAAAGTTCATAGAACGAAAAGAAGTTTTTTGGAG
GCCCTTATCCTCATTACGCCTAGCATTGAGTGGGCTGGATATTTACCTTATCAACTAGCAAATCAATAGG
AGTTCTATTTGAGTAAGCACCTTAATTGGCACCTGAATCGGACTGAACCAGCTGTTTGTCATTGTCAGGC
TACTGTTCTTCTATTCTTTCGAATCCATGAAGTAAGACATTGATTTTGCAACAAGGTCAATTATGTTCAT
TGCATAATAAGTTCCCTTGAAAAGCATTGGCGCACGTGTAAACGAGTTGCTCTACCGAACTGAGCTATAG
CCCTTGTCAGAGATATCTTAACATATAGATAATTTCTTGTCAAGATGAATATTCTCTAATGCCAGAGGAT
ATCCCTTTGATCCGTTTACTATATAACATAACATACCAATAACGGAGCGGTATTGCTTATAAAAAGGATT
CAATCTATAATCGATCGAAGTAATGGGGCTTCTTTTGTGGTGATAAATTGCCTACTTAACTCAGTGGTTA
GAGTATTGCTTTCATACGGCGGGAGTCATTGGTTCAAATCCAATAGTAGGTAGGTAGGTAGAAAAATTAC
TAGATAGCATTGGACTTACTTCGCTTCGCTATCTAATAACTTTTTCTACCCTTCTTTCCTTTTTCTTTGT
ATCAACGAAATCTTTGGATTGTCTTCATCAATTGGATGGGGGAATCCAATTGACAGCCTCGACTCGTATC
CTAGCTCGTCTGAGAGCTAGCTTCGCTTCAACCAATTCTTTCGTACCTTCAGCTTTACTCAAGTTAGCTT
CGGCTATTTCAAGTGCCTGTTGAGCTTCTTCTGGATCAATGTCACTACCCAGTTCTGCATCATTTCCTAA
AATGATGATCTCATTATTAACTATTCTTGCAAAACCACTCCACAGAACCGCCGTTAACCATTGGTCGTTC
AGGAGGCGTATTCTCAAAGGACCCATATCTACAGCTGTGTTAATGGGGGCGTGGTTTGGTAATACACCAA
TTTGGCCACTATTAGTAGATAAAATGATTTCTTTCACTTCACAATCCCAAATAATTCGTTTAGGAGTCAG
TACATAAAGATTTAATTTCATTTCTTCAATTTGCTCTCCTCTTCTAAGTTTATAGCTTTCGTGCTAGCTT
CATCGATGTTCCCCACTAAATAAAAAGCCTGTTCGGGTAGGCCGTCTAATTCTCCGGAAAGGATTAGTTG
AAATCCCCTAATTGTTTCTGCAAGACCAACATACTTTCCTGGAGAACCGGTAAAAACTTCTGCCACAAAG
AACGGTTGTGATAAGAACCGCTCGATTTTTCGTGCTCTTGCTACAGTTAAACGATCCTCCTCCGATAATT
CATCCAATCCAAGAATTGCGATAATGTCCTGAAGTTCTTTGTAACGTTGTAAAGTTTCCTTAACTCTTTG
CGCAGTTTCATAATGTTCGTTGCCAACAATCCGAGGCTGTAACATAGTTGAGGTTGAATCTAAAGGATCC
ACTGCGGGATAAATACCCTTGGAAGCTAATCCTCTGGAAAGTACGGTAGTAGCGTCCAAATGTGCAAATG
TTGTGGCAGGAGCAGGGTCGGTCAAATCGTCTGCAGGTACATAAACTGCTTGGATCGAAGTTATAGATCC
CTTTTTGGTAGAAGTAATTCTTTCTTGCAAAGAACCCATTTCTGTACTAAGGGTAGGTTGATAACCCACT
GCGGAGGGCATTCTGCCTAATAAGGCGGATACTTCCGATCCTGCTTGAACAAAACGAAAGATATTATCGA
TGAATAAAAGCACGTCTTGCTTATTAACATCTCGGAAATATTCTGCCATAGTTAGGGCAGTTAAACCAAC
TCTCATACGAGCTCCCGGCGGTTCATTCATTTGGCCATAGACTAGAGCTACCTTTGATTCCTCAATATTT
TTTTCATTAATTACTCCGGATTCCTTCATTTCCATATAAAGATCATTTCCTTCACGAGTCCGTTCCCCTA
CTCCGCCAAATACGGATACGCCTCCATGAGCTTTAGCAATGTTATTGATTAATTCCATGATGAGTACTGT
TTTACCTACTCCTGCCCCCCCAAACAGTCCGATTTTTCCTCCACGTCGATAGGGAGCTAAAAGATCGACC
ACCTTAATACCTGTTTCAAAGATAGATAATTTCGTATCTAACTCGATAAAGGCAGGCGCAGATCTATGAA
TAGGAAATGTTGCACTAGTATCCACAGGACCCAAATTGTCAATAGGCTCCCCAAGAACGTTAAAAATTCG
TCCGAGAGTAGCTCCACCGACTGGAACACTGAGAGGAGTTCCCGTGTCAATCACTTCCATTCCTCTCATC
AACCCCTCTGTAGCACTCATAGCCACAGCTCTAACTCGATTATTTCCTAATAATTGTTGTACCTCACAAG
TCACATTAATTTGCTTATCGGCAGTGTCTCGACTCTTGACTATCAAAGCATTATAAATATAAGGCAACTT
GCCCGGGGGAAAAGTGATATCCAGCACGGGTCCAATAATTTGATCAATACGCCCTACGCTTTTTTCTTCA
ATTGTGGAAATCCCGGGACGCGAAGTAGTAGGATTGGTTCTCATAATTATCACATAATTTTCAAAAAAAA
AAGAATTTGTCGAAATTTTTTTTCTTGTTGAATAATGCCAAATCAAAAAAAATATCCAAAAATCCAAAAG
TCAAAAGGAAATGAATTAGTTAATTCAATAAAAAAGAAAAGGGGACTCGCACTTGATTTCGTTGCCCAAG
CGAATCCCATTCAATCGTTTACTTATGGAATGAATCCGTTGGAAAGTTCAATCCATTTTTTTCATATAAA
TTTCGCCTTTTGTGAAGGATCTGTGCCTACTCTACTTTCCTATCTAGGACTTCGATATACAAAATATATA
CTACTGTGAAGCATAGATTGCTGTCAACAGAGAATTTTCTTAGTATTTAGGTATTTAGATTCAAAATATC
AAAGGGGAAGAACTTTAAAAATTGTAAAATAAAGATTAGGGTTTGGGTTGCGCTATATCTATCAAAGAGT
ATACAATAATGATGGATTTGGTGAATCAAATCACGGTTTAATAACGAACCGTGTTAACTTACCATAACAA
CAACTCAATTCCTATCGAATTCCTATAGTAAAATTCCTATAGGATAGAACGTACACAGGGTGTATACATA
AATGAATGAAACATATTACTTAACTTAAGCATACTCCTTTTTTTATTTAATGAGTTGATATTAATTAAAT
ATCATTTTTTTTAGATTTTTGCAAAGGTTTCTTTCGCCTAATCCTATCGAGTTGTCCCTGTGCTTGTGTG
AATTCTTAATTCATGAGTTGTAGGGAGGGACTTATGTCACCACAAACAGAAACTAAAGCAAGTGTTGGAT
TTAAAGCTGGTGTTAAGGATTATAAATTGACTTACTACACCCCGGAGTACGAAACCAAGGATACTGATAT
CTTGGCAGCATTCCGAGTAACTCCTCAGCTCGGGGTTCCGCCTGAAGAAGCAGGAGCTGCAGTAGCTGCG
GAATCTTCTACTGGTACATGGACAACTGTTTGGACTGATGGACTTACCAGTCTTGATCGTTACAAAGGAC
GATGCTATCACATCGAGCCCGTTCCTGGGGACCCAGATCAATATATCTGTTATGTAGCTTATCCATTAGA
CCTATTTGAAGAGGGTTCTGTTACTAACATGTTTACTTCCATTGTGGGTAACGTATTTGGTTTCAAAGCC
TTACGCGCTCTACGTTTGGAGGATCTACGAATTCCCCCTGCTTATTCAAAAACTTTCCAAGGTCCGCCTC
ACGGTATCCAAGTTGAAAGGGATAAGTTGAACAAGTACGGTCGTCCTTTATTGGGATGTACTATTAAACC
AAAATTGGGATTATCCGCAAAAAATTACGGTAGAGCGTGTTATGAGTGTCTACGCGGTGGACTTGATTTT
ACCAAAGATGATGAAAACGTAAACTCACAACCATTTATGCGCTGGAGAGACCGTTTCGTCTTTTGTGCCG
AAGCAATTTATAAAGCACAAGCCGAAACTGGTGAAATCAAGGGGCATTACTTGAATGCGACTGCAGGTAC
ATGCGAAGAAATGATTAAGAGAGCTGTATTTGCAAGGGAATTAGGGGTTCCTATTGTAATGCATGACTAC
TTAACAGGAGGATTCACCGCAAATACTACTTTGTCTCATTATTGCCGCGACAACGGCCTACTTCTTCACA
TTCACCGAGCAATGCATGCAGTTATTGATAGACAGAAAAATCATGGTATGCATTTCCGTGTATTAGCTAA
AGCATTGCGTATGTCGGGGGGAGATCATATCCACTCCGGTACAGTAGTAGGTAAGTTAGAAGGGGAACGC
GAAATAACTTTAGGTTTTGTTGATTTATTGCGCGATGATTTTATTGAAAAAGATCGTTCTCGCGGTATCT
TTTTCACTCAGGACTGGGTATCCATGCCAGGTGTTATACCGGTGGCTTCTGGGGGTATTCATGTTTGGCA
TATGCCAGCTCTGACCGAAATCTTTGGAGATGATTCCGTATTACAATTTGGTGGAGGAACTTTAGGACAT
CCTTGGGGAAATGCACCTGGTGCAGCAGCTAATCGTGTGGCTTTAGAAGCCTGTGTACAAGCTCGTAACG
AAGGGCGCGATCTTGCTCGTGAAGGTAATGAAATTATCAAAGCAGCTTGCAAATGGAGTGCTGAACTAGC
CGCAGCTTGTGAAATATGGAAGGAGATCAAATTTGATGGTTTCAAAGCGATGGATACCATATAAAATAAA
AAAAAAAGCAAAATAGAAAGAGAAAAAATAAGTTAAGAAATGCAGTAATTCTTCTTTATTCTTCTAATTG
ATTGCAATTCAATTCGGCTCAATCTTTTCTAAAAAAAAAAAAGACTGAGCCGAATTGAAATAGATCTTGA
TACGATCATGAGACTTGACAAATCGAGATTCTTCTATTCTATATATCTAGAATATAGAAAGGTATAATAC
AATAAACAAATATAAATCAAAATATAGTATTATCGTACGATAATGGAATCAAATACGCAGTATTTACAGA
AAAGAGTCTTCGTTTATTGGGAAAGAATCAATATACTTTTAATGTCGAATCGGGATTCACTAAGACAGAA
ATAAAGCATTGGGTCGAACTCTTCTTTGGTGTTAAGGTAGTAGCTGTGAATAGCCATCGACTACCCGGAA
AGGTAGAAGAATGGGACCTATTCTGGGACATACAATGCATTACAGACGTATGATCATTACCCTTCAACTG
GGTATTCTATTCCACTTCTACTTTTTAAATTAAAGGGTATTCTGAAAGAGGTATTTCTTTTATTTTCACA
ATAGCTTTCTTTTGAATCCAATTTCAAGTTCGATTAGAAGGATAGAAAGGCGATGAGAATGGGAAAAGAA
AAATAAAATATTTTATTTTAATGAGTTCCCCTTTTGAGTTCCCCTTTTTTGCAATTTTCTTATTATCAAT
TCCATTCATTTATTTTATAGAATACTTTTTTATTCTATATCTATAAAAAATCTTTATTTTGTAAACTAAA
AAATACAATAGTCAATATTCCTTATAATAGATATACTTAATTATATCATAAGAATCTTAAGATATATTTC
GAATAGATAGAAATAGTAAATTTGAATTGAGACACATATTCTATGACAGATTTTAACTTACCCTCTATTT
TCGTACCTTTAGTAGGCTTAGTATTTCCGGCAATTGCAATGACTTCCTTATTTCTTTATGTGCAGAAAAA
TAAGATTGTCTAGAAACGACGGGGCCAAATTTTCTCAATGTATTTCCAGGATCATAATACAGATATTTTT
TTGTGTAAGTACTATAATATGATAGGGTATGTAGCTCTTTCTACACACAAATGAAAAACGTCTATGGATG
CAGATATAAGCTACGAGCATAAATGCATGCATATGCGTAGCCGACTATAGCGAGTTTTTTTTTTTAAGTG
GATCCACTAATTTTTTTTGAATAGAAAGTCAATGTATCTAACCAATTATTTCACAGGAGTACTAGCTACT
GAAGGCTATTTCAGAATCAAAAAAAGTAAAGTGAAAAATCATTTAGCTTATTCTCTCAATTTCAATTGAC
CGCTACTGGATTTAGTATATCTAATATGAATTGGCGATCAGAACACATATGGATAGAACTTCTAAAAGGT
TCTCGAAAAAGAGGTAATTTTTTCTGGGCCTGTATTCTTTTTCTAGGTTCATTAGGATTCTTAGCGGTTG
GGGCTTCCAGTTATCTTGGTAAGAATATGATATCTGTACTTCCATCTCAACAAATTCTTTTTTTTCCACA
GGGGGTCGTGATGTCTTTCTACGGAATCGCGGGCCTATTCATTAGCTCCTATTTGTGGTGCACTATTTTA
TGGAATGTAGGCAGTGGTTATGACCGATTCGATAGAAAAGAGGGAATAGTGTGCATTTTTCGTTGGGGAT
TCCCTGGAATAAAACGTCGCATCTTCCTTCAATTCCTTGTGCGGGATATCCAATCAATTAGAATTCAGGT
TAAAGAGGGTCTTTATCCTCGTCGTATCCTTTATATGGAAATCCGGGGCCAGGGGGTCATTCCCTTGACT
CGTACTGATGAGAAGTTTTTTACTCCACGAGAAATTGAACAAAAAGCTGCCGAATTGGCCTATTTCTTGC
GTGTACCAATTGAAGTATTTTGAGTACCAATTGCAATTTTTTGCAATTGTAAGGGGATTTTCGAGTATTT
ATCTAAAGTAAAGGAAGGAACAAACGAGGATAAGAGAAAATTGCTTCGAATTTGTTTTGTCCAAGTGAGA
TATATGGCATACTATTCTTCCATTTTTATACGAAAGGCCTTTTTTTATTTCTCTATTCCACTCCATTTAG
ATCTAAGAAAGAACCCAATACAATGAAATTCCACTAGTATACAAAAAGAGAAATAGATACAAACACAAGG
TCTCAAACCTTGTTATAGAATTTTTGCTTCAAAGAAAAGAAATATCATATATATTCAGCTTACAGATCAA
AAATGAAAAAAAAGAAAGCATTGCCTTCTTTCTTATATCTTGTATTTATCGTACTTTTGCCCTGGGGAGT
CTCTTTCTCTTTTAACAAATGTCTGGAACTTTGGATTAAGAATTGGTGGAATACCAGGCAATCCGAAACT
TTCTTAACTGATATTCAAGAGAAAAGGATTCTAGAAGGATTCATAGAATTAGAGGAACTTTTTCTCTTGG
ACGAAATGATAAAAGAGAAACCGAAGACACATGTACAAAAACTTCCTATAGGAATACACAAGGAAATAAT
ACAATTGGCCAAAATAGATAATGAGGATCATCTCCATATCATTTTGCATTTCTCAACAAATATAATCTGT
TTGGCTATTCTAAGTGGTTCTTTTTTTCTGGGTAAAGAAGAACTTGTCATTTTGAATTCTTGGGTTCAGG
AATTTTTCTATAACTTAAATGATTCAATAAAAGCTTTTTTTATTCTTTTAGTTACTGATTTTTTTGTTGG
ATTTCACTCTACCCGCGGTTGGGAACTACTAATTCGTTGGGTCTACAACAATCTTGGATGGGCTCCTAAC
GAGCTAATTTTCACTATTTTTGTTTGTAGTTTTCCTGTGATTCTAGACACGTGTTTGAAATTTTGGGTCT
TTTTTTGTTTAAACCGTCTATCTCCTTCACTTGTAGTCATTTATCATTCAATTAGTGAAGCATAAACTCA
CTCATTTCATTTCCTAATATTAATCAAATTAGCATATTTCTTTTCTTCCTTTAGAAATAGAAAGAAAGCC
CTTTTCCTTTTTAACCAAATTCTTTCTATTTCTACCTGCTCAAGGTATTCATCATTCTAGTACAACTATT
GCAGTAGAATGACAACAGACTCGTGTATAGGGAACTAGATTAGCTTAGCTACCTATCTAATTTATTGTAG
AAATTCCGGGATCCGCGATTGGACATGGAAAATAGAAAAACTTTTTCTTGGTTAAAGGAACAGATGATTC
GATCGATTTCTGTATCGATCATGATATACGTAATAACTCGCACATCTATTTCAAACGCATATCCCATTTT
TGCGCAGCAGGGTTATGAAAACCCGCGGGAAGCAACTGGACGAATTGTATGTGCCAATTGCCATTTAGCT
AATAAGCCTGTGGATATTGAAGTTCCCCAAGCAGTGCTTCCTGATACTGTATTTGAAGCAGTTCTTCGAA
TTCCTTATGATATGCAGCTGAAACAAGTTCTTGCTAATGGTAAAAAGGGAGGGTTGAATGTGGGTGCTGT
TCTTATTTTGCCCGAGGGATTCGAATTAGCGCCGCCCGACCGTATTTCTCCTGAGTTGAAAGAAAAGATA
GGAAATCTCTCTTTTCAGAGTTATCGTCCCAATAAAAAAAATATTCTTGTGATAGGCCCTGTTCCCGGTA
AGAAATATAGTGAAATTGTCTTTCCCATTCTTTCCCCCGATCCCGCTACAAAAAAAGACGTTCATTTCTT
AAAATATCCCATATATGTAGGGGGAAACCGAGGAAGGGGACAGATCTATCCTGACGGTAGCAAGAGTAAC
AATACGGTCTATAATGCTACGTCAACAGGTATAGTAAAAAAAATACTACGTAAAGAAAAGGGGGGATATG
AAATATCCATAGTGGATGCATCGGATGGGCGCCAAGTGATTGATATTATACCTCCCGGGCCAGAACTTCT
TTTTTCAGAGGGGGAATCGATCAAGCTTGATCAACCATTAACAAGCAATCCTAATGTAGGAGGGTTTGGT
CAGGGGGATGCAGAAATAGTGCTTCAGGATCCATTGCGCGTCCAAGGCCTTTTGTTTTTCTTCGCATCTG
TTATTTTGGCACAAGTTTTTTTGGTTCTCAAAAAGAAACAGTTTGAAAAGGTTCAATTGTACGAAATGAA
TTTCTAGATCCTGGGATTTCTTACCATCAAGTGAGAAAAAAGCCTCGATTTCTGGAATTCCTTATTTCTA
TCTCATGCAAAAGAAGAGGATCCAAGGCAAAGACGAGAACAATAAAAGGAACAAGTCCTTTTAGGAGGAA
TTGTGGGTCTTCTTAATCCTCTATTGGGCACAAGAAAAAGGCTTTTTTGCCTTTTTCTTGTGTCGATTCT
TCTTGTATCGAAGTAAGAATCATTTTTCTTCTTATTTGTTTTGTCAAAGATTACTATTTATTCTTTATTC
GGGTCTGTCTTTTGGACTTCCTTTGCTTAGGTTCGGGCGCGGTAGTGGACAAACAGAGGGAAAGAAGGTA
TGGCGGGGACACATTTCTTGTGAGCAAATAGAATTGCTTTACTTTTTGAATTAAGTTCAACTTTGAACTT
ACAGAAATTTTGTAAAAAAAAATCTATACCCTCCCATGGAAGGGTGGTTTTGATTTTTAGGCTAGTTGAG
TAGTTTTGATTAAGGTTTTATTAGTTTATTTACTCTAAACTAAATCAACGATTTGCAGGATACTTCCTTC
ATGGAATAAAATACTGGATCCTCTCCCCTCTTTCTTGTTGCTTCATAAGAGTGAATCCATTTTATGGGCG
AAAGGCGGGGGCTTTAAATCGACCGATGGTTTGCTTCACTCACTAACATCATTAACAAACAAAAGAATAA
ATGGAGGGATTCCAACCATCAGAGCAAAGGTTTTCTCTTTGTTATTTTTACAAATAGAAATAGGTAACCA
ATTTCTAGATTATGGAACAAAACCGCGTTATAACAATAAGAATTCCGCGGGCCCTTTCCGCTCTAATCAG
ATAAAGGGGAGTAAGGACCCGCTAAGTTCCTACTTTTTCATGTTTACAATCTGGATCCTCCGATTACTAT
AGAGATGAACCCAATCCAGAATACGAACCGTAAAAGAAAAAACCTATTAAACCAATCACAAGAATACCAG
TTACAGTACCTATCAGCCAAAGAGGAATTCTTCCAGTAGTATCGGCCATTTCCCCTACTTTCCTCCACAT
TTTCTCAAGTGGTCATGCTAGAGACAAAAACAGTCATGGATAGTTATAAAGATGGTATCCTTCCAAATGG
GATAAGAGAATTCTTACTACTCTCTTTCTTTCTCTCAATTGAAGAAGTAATTGGAAAATAAAACAGCAAG
TACAAAAATGAGTAATAAACCCCAGTATAGACTGGTACGATTCAATTCAACATTTTGTTCATTCGGGTTT
GATTGTGTCATAGTTCTATAGTTGGAATTTGGTTTATCGTTGGATGAACTGCATTGCTGATATTGATCCC
AAGAAAAAAACCGTGGGTACAGCTAATCCGTGAACAGCCAGCCATCGCACTGTAAAAATAGGATAGGTTC
GATCTATGGTCATTGGGGGCCTCCTAAAAGGATCTACTAAATTCATCTAGTTGTTCTAAAGAATCAAAAC
GGTCGGTTATTAATGGAATTCCTTGTCGGCTTTCCGTGAAATACTCGTTTGGTCGAGGACTTCCAAACAC
GTCATAAGCTAAACCCGTACTGACAAATAACCAACCCGCAATGAATAGGGAAGGTATAGTAATGCTATGA
ATAACCCAGTATCGAATACTGGTAATAATATCAGCAAAAGAACGTTCTCCCGTGCTTCCAGACATGCTGA
GCTCCCAAAATTTTTATTCAAAAAAGGAATTGATTCCGTAAAAGATGGGATCCACCAGTAAATAGAAAAT
TACTGATATTTCATCCTTGTGAGATTGTCAATTTTGTACCAAAGGTGTATTTTGAGTATACCGAATTAGT
ATAGCTATCCTTCCTATGGCACAGCAATCCAGTTTTGCTTGGTCCCGAAACAGAATTCCTTTTTTCTCTT
TTTTGTTCCTTGTCTATAGGAAAATTACATGTTATTCAAGGCATCAATAGAACCCCACAATTTTTTGGGT
CCTACTTATTTTCATTGTCTTCGGAATAGTAGAATAATTTAATTTGGAATAGCGGCCAAGATCTTGGGAA
AATCTAAGTTAATGATTAATAAGATAAAGAATTTAGGAAGGATATTCTCATATTGACGCAATACAAAGAT
AAGTATATGCAAAATCGATCCCTTTTTAGTTAAAGGAATTTAATTGGTTAGCATAAAATAATATCTAATA
AATAGAAAATCGAATAGCGGATAATCCGTTATGAAAGAAACGGAATACATTCTTTGAAGAATCAAGATTC
GTAATCAATCCTTGTCTTGTTTGTTGGATTAGGTCTAATTTTCTTGACCAAACAGCAAGCATGGAACTTT
ACAAGAAGAACTTAAAAGAAAAGGATAATTGAAGTAACTTTGAATCCACTTTTGTTGGGGTTCAAAAAAC
GAATAAAAATAAATAAAAAAAAGTAAATTTAAGGAATAGTTCCCTTTTTGAGGGGGCCCTCGGGGGTCGT
GGAATGCTTTTCTTCTCCTCTTATTCCATATGGAATACAATGAGTTAAAATTTGCTCCAAAAAGAGGATG
AAATCCATCCTATTAAAAAAGAAATAATCCGAATCCGAAATAGAAAGAATTTTTTTTTTTTCAAATTCAA
TTCTTTATTTATCTTTTATTCCAAAATTCTCCCGAAAATCCAATTTCATTTTTCAATGGGGTTAGATGAT
CTAGTTCTTAATATTATTAGTTTACTTAACTGACAGATTCCACAACAAATCTCTTGATTCGGAATTAGGG
ACTCATGTTCCGTCTGATGAATCGATTTTCTCTTTTTTTTACACTTCTGTATCTCACTCTATCTTGTTTT
TTAGTATTATCTAAAATAACCGATGAATTATGAATTTTCCATAACTTAAACTTAGGTAAGTGCTTTACCA
ACATATGTAGTGTAGTAAAAAAAATGGAATTGAACCCCTTCATGCTTACTATAACTAGTTATTTCGGTTT
TCTACTGGCTGCTTTAACTATAACCCCAGCTCTATTTATTAGCTTGAACAAGATACGTCTTATTTGAAAT
GAATTGAATAGAAGAATCTTTCTTTTGGATTCTTGGTATTCTAGACTCTTTTCCACACTAATTACCAATT
CTTTTCTTGGTCATTGAGATTCGTGGGTAGTTTAGACTATTATTTAGAGATAGATCGTACCTCTTTTTTT
ATCCCCTCGAACAAATCGAAATGATTGAAGTTTTTCTATTTGGAATCGTCTTAGGCCTAATTCCTATTAC
TTTAGCGGGATTATTCGTGACTGCGTATTTGCAATACAGGCGTGGGGATCAGTTGGATCTTTGATTGAGT
AATATTTCTTTTTTGATTGACCTCCTCTCTGGTCTGGAGGAGGTCAAATTGGAGTTGCAATTCTACTTTG
TTTTTTTTTAAGTTATTTTAGTTTCGACATAAGATATATGGAATCACGCTCTGTAGGATTTGAACCTACG
ACATCGGGTTTTGGAGACCCGCGTTCTACCAAACTGAACTAAGAGCGCTTTCAAAACAAAAAAAAAAAGA
AAATCCTTTTCTATTCCTAACGTGTCTCACGTCCGTATAGTATCCACAAATTCAAGTTATACCCACTTTA
ATCGATCTCCCCACTACTGCCCATAACGAAGAGAGAATTAATAGGTAGGGATGACAGGATTTGAACCTGT
GACATTTTGTACCCAAAACAAACGCGCTACCAAGCTGCGCTACATCCCTTTTCCAAATTGTTGTACAATG
CCATTGTACACAATTCCTTTCTTGTTTTCCACATCGTAATTTTCTTCTATTTCTTTATCCATATAGAACT
TTCTTGTCATTTCTTGTTTTTGGTCTCATATAAGTCAAGGAAGGGGTATAAACTAAAATCCAGTCAAATT
TCACCTATAAAAGAAAGACTACTATTCCTTAGTAATGTATAGGAAGAAGGGGTCATCTTTTTTAGGGATA
GGAAAATCTCGTCTATACGGTTCATTCTATATATATATAATATTTATTTTGTTTTTTTAGTTAGGAATTT
CGCCTAAACAAAAGAAATACAAAGGATCTTGGGCAAGAGTATCTGATCATATATGTATTCCAATACGGAA
GGAGGATTTTCAATGCGGGATATAAAAACATATCTCTCTGTAGCACCCGTGCTAAGTACTCTATGGTTTG
GGGCTTTAGCAGGTTTATTGATAGAAATCAATCGTTTATTCCCAGATGCTTTGTCATTCCCTTTTTTTTA
ATTATAGTTATTCCTATGCGAGAGATAGAATTCTTCGTGACATGACGAAAATTCCCCCTTTTTGAATTCT
TTTTTAGTATATGAAGCAAAAAGAAAGAAAAGATGGATAAGGATTGTATTCTTTAATTATTTCTCTATGT
TTTATTACTTAATTTACGAATTTCAAAAATTTTGTATTCTATTGGATTGGATTTGTTCGAGAATTCGAAG
AATTACAACAAAATCTTTAGAAATCACATTTTTAGTTAGGAACTTCTATGGATTTTATTCTTCTTCTTTT
CTTTGGATCCAAAATAGAAGAATAAAAGAATAGGTATAAGAATTAAGTTAAGTCGATCCAAAAAGGAAAG
GAGGTTCATGGCCAAGGGCAAAGATGTTAGAATCCGAGTTATTTTGGAATGTATTAGTTGTGTTCGAAAG
GGTACCAATAAGGAATCGACGGGGATTTCTAGATATAGTACTCAAAAGAATCGCCACAATACGCCCGGAC
AATTAGAATTAAGAAAATTTTGTCGTTATTGTCGCAAGCATACCACTCATAATGAAATAAAGAAATAGGA
GCATCGTGTGTTCGATTTTTCCAAAGAACAGAAAGAGTAAGAACTTCTTATTAAATATATAGAACATAGA
TAGAATACTAAATACAAATCAACTCATCTGATTTTAGGTAGATATTATTTCATATGTATAGAGGGTTTTT
ATTTTTATATATTTGGATTTTTTATATTTTTATATAGTATATTTTGATTTAATCAATTTATATAGTATAT
TTTGATTTAATCAAATAATATATGGACCAAAGAAAGACTACTTCTTCTGGTTCTGGATCAAAAATTAATA
AAAGAAAGAAATCCATTTTTTTTTTTCAAATTTTAAAATAAGGAATAAATCATGTATATATCTAAACAAC
CTTTTCGTAAATCTAAGCAACCCTTTCGTAAATCCAAACAAACTTTTCATAAATCTAAGCAACCTTTTCG
TAAATTCAAACAACCTTTTCGTAAATCTAAGCAACCTTTTCGTAAATCCAAACAACCTTTTCGTAGGCGT
TCTCGAATAGGCCCGGGGGATCGAATTGATTATAGAAACATGAGTTTAATTAATCGATTTATTAGTGAAC
AAGGAAAAATATTATCTAGACGAATAAATAGATTAACCTTGAAACAACAACGATTAATTACTCTTGCTAT
AAAACAGGCTCGTATTTTATCTTTCTTACCATTTCGTAACTATGAGAATGAGAAGCAATTTCAAGCCCAG
GCAATTTCAATAATTACTGGTCCTAGACACAGAAAAAATAGACATATTCCTCAATTAACACAAAAGTTCA
ATTCCAATCGAAACTTAAGAAACTCCAACCAGAATTTAAGAAACAACAATCGAAACTTAAGTTCCGATTG
TTGATGTTTTATTCGAAAGACTCAGACTCATATATAAAGTAAAGTAATCCAATTTGGATTCTTGTGTTTG
TTATAAGAAAGAAAAATGGGAAAAAATAAATAGTTTTTTTATTTATTGCAACATGCTCGTCGATTCCTAC
CACTTAATCTTAATTTATTGTATCTTCCCGGAGTTCCCTCTCCGGGAATTCGGTTTTAATTATTCCTGTA
TATTACTTTTTTATCCTTTAATTGATGATCCTTATTTTATTGGAAATCGTGTAAAGATTATTTGGATTTG
ATACAGCTACTTGTGCAAGCATTTTACGATTAAGAATCAATTCCTTCTTGGACAGATTGTGTATTAATTT
ACTATAACTATTGAATACGTTATATACCCGTGTTGCTGCGTTTATCCGAGTGATCCACAAACGACGAAAA
TCCCTCTTTTGCCTGCCTCTATCTCGATGAGAAGAAACAAAAGCTCTTCTTACTTGTTGAGTAATCACTC
GATTAAGTCTTAAATGAGCCCCCCTAAAGTTTGAGGCAAATGAACGCATTTTTGTTCGTCGTCTCCGAGC
TATATATCCTCGCGGAACTCTGGTCATTGAATCAAATTAACCTTAATGAATAACTAATGATTTCTCTTCT
TTTAACCCTCTTTTTTCCCATTAATAACTAAACGGATTATTCCGATATATAAAATATTAATTCCAATGGC
TTTTGCTACTATAACCTTCCCAACCACGATTTTTTATTCTATTTAGTTATTTCGCATAGAAATAACAAAT
TCTAACGATACTAAAAAAACAGTGGGTTCCATCGTTTTTATGGTTCCCTTTTAAACGGCGAGGCCCTCTC
TATACACCGGAGCCCTTTCTTTCATCAAAAGGTATTGTGAACTTGTATAGTTCACATTCTTTGGCTCTAC
CTATCCATTATAGAGTAAATAACTCTTTTCACAATAAGAGTTATTCATACAGTGACGGTATTTAATTATG
AAAGTTGCTAAGTAGCTGACCCTTTAGTCCGGTTCTTTTAAGATAAAGGAGCATAAGCCTTTTTCTTTTT
AATTACTATTTCCTCCGCTTAATGGATACCATTTGTTACCAATGGGGAATTGCTTCTTCCAATCTAGATG
ATTGGATTTGCACCAAAGGAAACCATAAATTCCATATACCATAGAAATCTTAGGATAGAGCTTCTCTATC
CTATTCATTGGTACCGATCATGGATACTTCAAAAATTTTATTATTTGTTTGAACTCATGATCTGAACGAG
TCGCACATACACCCTAGCACATGTTCCTCGACGCTGAGGACATCCCTTAAGCGCGGCCGATTTTCTAGCA
TTTCGTATTGGCTGTCTTGCATTTCTAATAAGTTGTTTAACCGTTGGCATGTCGTATGTATATATAAAAT
GGATTGGTTTAGATCGATCTTAACCTGATGATTCATCATCATGAAGTATTTCTATTTTCTATAGCATAAA
ACCCGAATTTAGGTTTGAGATAAATTTACAAGAAATCCACCCACTACCAATCCTTAAACATTTCTGGAAA
CCACACTGGATCAGTATCGCAGTGCTCGTCAATCATTTCATCCCCTACAATATCGACAAGTCCATAAGCT
TTGGCTTCGTCTGCTGACATAAAAACATCCCTTTCCATGTCTTCGGATACAACCCAAAAAGGCTTGCCTG
TTCTTAGTGCATAAACCCTTGTGATCATTTCGCGAACTTTGTGTAACTCTTCCACTTCTAGTAAAAATTC
TGGTGTCCTTGCCCGATAATAAGCACTAGCAGGTTGGTGAAGCATAATCCTAGCGTGAGGGAATGCTATA
CGCTTGGTGGGTTCTCCTCCAAGCAGAATGAAGGAGGCCATGGACGCGGCTATTCCGAGGCATATTGTAT
ATATATCAGGTGTCACCGTTTGCATCGTATCAAAAATCGCCATTCCTGAGATTAGCCAACCGCCAAGGGA
ATTTATAAACAAAAAAATATCGCTATTTCCATCTTCTATACTGAGATATACCATCAGACCTGTAATATGA
TTTGTGATCTCGCAACGAATCTCTTGACCTAAAAAAAGTGTCCTTTCTCGATACATAACATTGTATAAGT
CAACCCAAGTCGCTTCTTCATCTCCGGGAATCCGGTAAGGTACTTTTGGAACACCAATGGGCATATTAGA
TTAATATTATTAAATTTAAGTAAAAAAACTACACTTTAATATGGAAACGTAAGAATGGAAGAGAAAGAAA
GAATCCGCAGTTTATTATCTTCATTTTTTTTTTCTTATTCTATAAGAATACTATAGATTCTATTAATACA
TAGATTGAAATATTCTACATATAAGGAAGGTAAAACAGATTGAATAAAGAAAAAAGAATCCGTGATTTGA
ATGATAAACAAAGAGGGATGAAGGATCTATTCTTCGTTTTTCCAAATAGCCCAAGCTACCCATTGCATAT
TGGCACTTATCGAGTATAGAATAGATCTGCTTCTCTTTCTTCTTACAAACAGAATTGGCTTGTTATTTTT
AATGGAATGAAATAAATATTCACGCTTTCTGACATAGAATCCCCTAGAAGGGTTAGGTACATAGAATCAA
GTATGGATAGTCTTTTCCAATGCGATAAAATAAAGCGACATCGTGTCTATTTTTCTTTGCTAAAGGGGTA
TTTCCATGGGTTTGCCTTGGTATCGTGTTCATACTGTCGTATTGAATGATCCGGGTCGATTGCTTTCGGT
GCATATAATGCACACAGCTCTAGTTTCTGGTTGGGCTGGTTCGATGGCTTTATACGAATTAGCGGTTTTT
GATCCCTCTGATCCTGTTCTGGATCCAATGTGGAGACAAGGTATGTTCGTCATCCCCTTCATGACTCGTT
TAGGAATAACGAATTCGTGGGGTGGTTGGAGTATTTCAGGAGGAACTGTAACGAATCCGGGTATTTGGAG
TTATGAAGGTGTGGCAGGTGCGCATATTGTGTTTTCTGGCTTGTGTTTCTTGGCAGCTATCTGGCATTGG
GTATATTGGGACCTAGAAATATTCTGTGATGAGCGGACGGGAAAACCTTCTTTGGATTTGCCCAAGATCT
TTGGAATTCATTTATTTCTTGCAGGGGTGGCTTGTTTTGGCTTTGGTGCATTTCATGTAACGGGTTTATA
TGGCCCTGGGATATGGGTGTCCGATCCTTACGGACTCACTGGAAAAGTACAAGCTGTAAATCCTGCGTGG
GGTGCAGAAGGTTTTGATCCTTTCGTTCCGGGAGGAATAGCTTCGCATCATATTGCTGCGGGTACTTTGG
GCATATTAGCGGGCCTATTCCATCTAAGTGTCCGTCCGCCTCAACGTCTATACAAAGGGTTACGTATGGG
CAATATTGAAACTGTACTTTCCAGTAGTATCGCTGCTGTTTTTTTTGCTGCTTTCGTAGTTGCCGGAACT
ATGTGGTATGGATCAGCAACTACCCCAATCGAATTATTTGGGCCTACTCGTTATCAGTGGGATCAGGGAT
ACTTTCAGCAAGAAATATATCGAAGAGTTAGCGATGGGTTAGCCGAAAATCTTAGTTTATCAGAAGCTTG
GTCTAAAATTCCCGAAAAATTAGCCTTTTATGATTATATTGGTAATAATCCGGCAAAGGGGGGATTATTC
AGAGCAGGCTCAATGGACAATGGGGATGGCATAGCTGTTGGATGGTTAGGACATCCCGTCTTTAGAGATA
AAGAAGGACGCGAGCTTTTTGTACGTCGTATGCCTACTTTTTTTGAAACATTTCCGGTCGTTTTGGTAGA
TGAAGAGGGAATTGTGAGAGCGGACGTTCCTTTTAGAAGAGCAGAATCCAAATATAGTGTTGAACAAGTA
GGCGTAACGGTGGAGTTCTATGGTGGCGAACTTAATGGAGTAAGTTATTCTGATCCTGCTACTGTAAAAA
AATATGCGCGGCGTGCTCAATTAGGGGAAATTTTTGAATTAGATCGAGCTACTTTGAAATCAGATGGTGT
TTTTCGCAGCAGTCCAAGGGGTTGGTTCACTTTTGGTCATGCTACCTTTGCTTTGCTCTTCTTTTTCGGA
CACATTTGGCATGGCGCTCGAACCTTGTTCCGAGATGTTTTTGCTGGTATTGATCCAGACTTGGATGCTC
AAGTGGAATTTGGAACATTCCAAAAAGTTGGAGATCCAACTACAAGGAGACAGGCAGCCTGATACCACAT
TGCTATGGTATCTTTCACCTCCATTTTTTGTTTGATTTGACATGAGGAACATCTCCTGTCCTTTCTTTGA
CTCTTTTTCTTTTTTTATATGGGAAATGATCCCAAATGATAAGTGAATAGGTGTGGAAGTTATAATTGTA
AATAAACCAGGATCGAATCTATGGAAGCATTGGTTTATACGTTCCTTTTAGTTTCGACTTTAGGGATAAT
TTTTTTCGCTATCTTCTTCCGAGAACCACCTAAGGTTCCGACTAAGAAATGAAATAATTTAATTGAAGTA
AGAAGTCCCCCGGAGGGGAGACTTCTTACTTCAATTAGTCCCCATGTTCTTCGAATGGATCTCTTAATTG
TTGAGAGGGTTGCCCAAACGCGGTATATAAGGCATACCCAGTAAAGCTTACAAGTAAACCAGATATGGAG
ATGGCGACTAAAGTTGCTGTTTCCATTTTTATAGAATTTCAAGATTACAATGGATCTATGAAAAGATCGT
GTATTTACAACTACAACGGAATAGTATACAAAGTCAACACCAATGATTAAATAGAATTTATGGCTACACA
AACCGTTGAAGATAGTTCTAGACCTAAGCCAAAACGGACTGGCGCAGGTAGTTTATTGAAACCCTTGAAT
TCGGAATATGGGAAAGTTGCTCCGGGTTGGGGGACTACTCCTTTTATGGGGGTCGCAATGGCTTTATTCG
CGATATTCCTATCTATAATTTTAGAAATTTATAATTCTTCTGTTTTACTGGACGGAATTTTAACGAATTA
GGTTTCTACTAACTAAAACTATGACTTCATAGTTTTTCCATCCAAAAAAAGCCTTTCTACTTTAAGCTCC
ACATTTCTAGACATTCTGGTAGTTCGACCGTGGATTTTTTTGTTTTGGTATCTCTGGAATATGAGTGTGT
GACTTGTTAGAATTGATCCTATTGATAATACATAGAAGGGGCCTGTTATCTCTATCAAGATGATTCTAAT
TCGTCAGATATTATTTATTCTAGTATCTGGAACACGAAATACATAGAGTGGATCAAAAAAAAAGGAACTA
TGATTCATACTCACTATTTAGACCTCGCAACCAGACTTAAAAAAAAATGAAGTAGTTCTTAATAAAAAAA
GAAATTTTCTTCCTTCCAATTTTGTTTGCCCAAAAGAGAACTCTTTTCTCTTTCAATAAATGATCATCAA
GCGGTTCTTATTCGAAGAACCCTTGCCTTTTGTTTATCTTGAGACTGAATCATCGTGGCTCTAGTATGAA
TCTAAGGTTTTAATTGAACTGATTCATAGGATCGCAACAAGATAATTTCTATCAGAAAACCACTAGAAAT
TTTGATTTTATTTTTTGACTAGTCAAAAAATAAAATCAATAAAAAATAGGGAAGAGAAAAGTCAAGAGGC
CTCTAATGATCAACATAAGGGAAAGAAAGACAGATGAGCCAACTTGAGATTTTTTGGCATTATTATCACA
AAGAAGAAATTCTGGATTTTTCTTATTTCATATCTTCAAGGCAAATCGATCCAATACCGTGGCTGATGGA
GTTTTGAACCCTTTTTTTCTAATATCCGTTGAAAATTTGTGTATTTCTGCTTGAGCCGTACGAGATGAAA
TTTTCATATACGGTTCTCGGAGGGGGAGTCGGGCTAGTTACCTATCTCAATAAAGTATATGATTGGTTTG
AAGAACGTCTTGAGATTCAGGCAATTGCAGATGATATAACTAGTAAATATGTTCCTCCTCATGTCAACAT
ATTTTATTGTTTAGGGGGAATTACACTTACTTGTTTTCTAGTACAAGTCGCTACCGGTTTTGCTATGACT
TTTTACTACCGACCGACCGTTACAGAGGCTTTTTCCTCCGTTCAATATATAATGACGGAGGCCAACTTTG
GTTGGTTAATCCGATCGGTTCATCGATGGTCAGCAAGTATGATGGTTCTAATGATGATCCTGCACGTATT
TCGTGTGTATCTCACAGGTGGATTTAAAAAACCCCGTGAATTAACTTGGGTCACAGGCGTGGTTTTGGCT
GTATTGACTGCATCATTTGGTGTAACTGGTTATTCTTTGCCTTGGGATCAAATTGGTTATTGGGCAGTCA
AAATTGTTACAGGTGTACCCGAAGCTATTCCGGTAATAGGGTCCCCTTTAGTGGAATTATTACGTGGAAG
TGCTAGTGTGGGCCAATCCACTTTGACTCGTTTTTATAGTTTACATACCTTTGTACTACCTCTGCTTACT
GCCGTATTTATGTTAATGCACTTTCCAATGATACGTAAGCAAGGTATTTCGGGTCCGTTATAGGGAAGGC
ATAGCATAGAGAATTCTAATTCTCATATATCATATCGGGTAGGTTGTGGTATTTCATTGCTACAAACATG
GGTTATTGTAAAATAAGACATGTCATTTGGATACTTCTCTTCAACTTCGAAGTATTTTTATACAAATAGT
TGAAGTGAATTTTACGAAAGAAAATAAGGCGGATTATGGGAGTGTGTGACTTGAATTATTAATTTGGCCA
TGCAGATAGAGAATTGGATCTGCCACATTAGAATTCACGACCAAAGGTGTCTCCGCATCCAATCAACACG
TAAGTCCCCTATCTAGGAAGGATAGGCTGGTTCACTCGAGGAGAATATTTTCTATGATCATACCCCACCA
ACCATGTCATCCATGAACAGGCTCCGTAAGATCCTATAGAGTATAAATGGAATAAGTCATGTGATATGAT
CCAATTCAATTTTTATTACACTTACTTTTTATTATAGTATGGAAATGCATTCATTTTCTTTGCATCGATT
TTGATCCGCAATACTATCGGAGTAAAAGAAGGGATCTAAGGAAGAACGCAGGCTAAACTTTTTGATTTTT
TATTAGTAACAAGTAAATACTTTGTTTGGACATAAGAAACTTGCGATATCGAGGGGATAAACAACAACTA
ATCAAGAGACAATCCACAAAGCAATTGATCATGATCAAATTTGTAAGCCCACTTGGATATTGAGCATTTA
AGCATAAGAATAGGATTCTTTTCAATGAGTAGTTATAGGCGCAACTTCGGAAAAGATAATTTGATAAAGT
TTTTCTTACCTTGAGTCATTGAGTCATTATATACCCCTATTCTATTGTGGATCCTCCACGGTCTTATTTC
TTTCATTCTTGCTCGAGCCGGATGATGAAAAATTCTCATGTCCGGTTCCTTTGGGGGATGGATCCTAAAG
AATTCACCTATCCCAATAACAAAGAAACCTGACTTAAATGATCCTGTATTAAGAGCAAAATTAGCTAAAG
GGATGGGACATAATTATTATGGGGAACCCGCGTGGCCCAACGATCTTTTATACATTTTTCCAGTAGTAAT
TCTAGGTACTATTGCGTGTAATGTAGGTTTAGCGGTTCTAGAGCCGTCAATGATTGGTGAACCGGCGGAT
CCGTTTGCAACTCCTTTGGAAATATTACCCGAGTGGTACTTCTTTCCCGTATTTCAAATACTCCGTACAG
TACCCAATAAGTTATTGGGCGTTCTCTTAATGGTTTCTGTGCCAACGGGCTTATTGACAGTACCCTTTCT
AGAGAATGTCAATAAATTCCAAAATCCATTTCGTCGCCCAGTAGCTACGACCGTTTTTTTAATCGGTACT
GCAGTAGCTCTTTGGTTAGGTATTGGAGCAACATTACCCATTGATAAATCCTTAACTTTAGGTCTTTTTT
AGTTTAGGGATTTTTCGAGTTGATTCATTCCACCGCGAAGTCCCCTGCATGGGTATCTAGGAAATAGTTA
CTTCCAAGTGAATCTTCCCTAGATACCTAAAATCTATTTTATTATGATCCATTTCGCGAAAATATAGATT
ATGCCAAAGATGCCAAATTGCTTTCTTTTTTCTTTTTATTCTAACTCAAAAAAGAAGAAGAGGAAAAAAT
TGCAATGATTTAAAGCGAGAACTTGTTCTTAGGTAAATCAATTGGGAGATGCTTCTCTAGAGTGTCCCAT
ATCAGTTTTCCATCTTCCATACGAAAACTATTAATTTGCATAAGATCTTCTTCAGTCTTACTCAAAAGGT
CCAATAGTGTATGTATATTGGCCCTTTTGAGACAATTATACGTTCTAGAAGGCAATTCTAATTGATCAAT
AAAAATACAATTCAATGGAATTCCTTTTTTGTTTTTCTTTAGATTAGTGAATCTTTTTTGAAAGGTTAAA
AGGGGTGGAGTTAACCTGTTTTTATTTTCTTCGAAACTAGTGCCCTCTTCCTCTGTGTGTAGAAAAGGAA
GAAATAAATCAATCAAATTACGAGAAGCTTCATAAAGCGCTTCTTTAGGAGTTAAACTTCCATTCGTCCA
TATTTCTAAAAAAAGTATCTCGTGTTTTTCATTTCCATTCCCACAAGAAAAAATACTATAATTCACATTT
CGAACAGGCATGAATACAGCATCTATAGGATAACTTCCATCTTGAGAGTTCTTTCTGAGTTCCGTATGAT
ATGCGCGATCTCTCTTGATCTGTAACTCAATACAGAAATCAACGGGTTCTCTCAAGTTAGCTATAGGTTG
TGTCGTATCAACGATTTCTACGGAAGGCGGTAAGATTATATCTTGAGCGGTTATGTATCTAGGACCTTTG
ACGCAAATTGATGCGTCTCTAACTCCATAGAGATTACTTCTCAATACAATTTCTTTCAAATTTAGTAAAA
TTTCTTGTATGGATTCTTCAATACCTACTATTGTGGAATATTCATGTGGCACGTTCCCAAATTTGGCGCG
TGTGATACATGTTCCTTCTATTTCTCCAAGTAAAGCTCTTCGCAAGGCAATACCGACAGTATCCGCTTGA
CCTTTTCTAAGCGGAGACAGAATGAAACGACCATAATAAAGACGTTTACTATCTACTCTTGATTCAACAC
ACTTCCACTCTAGTGTTTGAGTGGATCCTGTTATCTCTTCTCGAACCATAACAGACTATATTATTTGATC
ATTGAATCGTTTATTTCTCTTGAAAGCGGTTTCATTTTTTTTTACAGACGTCTTTTTTTAGGAGGTCGAC
ATCCATTATGCGGCATAGGTGTTACATCGCGTATACAACTTAACCGTACACCACTTTTAGCAATGGCTCG
TAATGCGGCATCTCTTCCGCTACCAGCACCTTTTACCATAACTTCTGCTCGTTGCAAACCCACTGTACGA
ATAGCATCTACTGCTGTTCTTTGACCAGCATAGGGTGATGCTTTTCTTGAGCTTTTGAATCCACAAGTAC
CTGCGGAGGACCAGAAAACGACCCGACCTTGTGGGTCTGTAACGGTTATAATGGTATTGTTGAAACTAGC
TTGAACATGAATAATCCCTTTTGTTATTCTACGTGCACTCTTCCGTAAACTAAAACGGGCATTCCTACGC
AAACCAATACGCACTTTCTTACGTGAACCTATTTTTGGTATAGCTTTTGTCATATTTTATTATCTCATAA
ATATGAGTTAGAAATAACAAAAAGAAAAAAGATACAAAGATATCCGTTTCAGGTTAAAATATATCCTTTA
CTTTCATTTTTTTTATTTGCAATTTGGGCATTTCCGTGGGTACTTTTTACTTTAATTAGAAAGAAAAGCT
ATTAGAAAGAAAAGCTTCTTTTTCGAAAGATTACCCCTGTCTTTGTTTATGCTTCGGATTGGAACAAATA
ACTCTAATTCGCCCACGCCTGCGAATCAGTCGACATTTTGTACAAATTTTACGAACGGAAGCTCTTATTT
TCATATATGGGTATTCCTTTCTTAAACTATGAATCTATTCTTTTGGAAAAAATAAGTCTCTTCACTTAAA
TTTTGAAACTTGGAAGTTATTACCCCAGAAAAACCTAATCCTTTGAATCTTTGGTATCCTTCAAATCTTC
AGTATCCTTCGAGTCTTCGGTACGCTTCGAATCCTTATGGGGAAGTCTATAAATTATACGACCTTTGCTG
GAATCATAACGACTTATTTCAATTTTGACCCTATCCCCCATCAGTATTCGTATAGAACTAGACCGGATCT
TTCCTGAAATATAGCCCAGGATGATGGTGTCATTCTCTAGGCGAACGCGGAACATTCCGTTGGGTAGGGC
TTCCGTAACTAAACCTTCGAAAGTGACTTTTGCTTCTCTCGGGTTTTTTTTTTCTCTACTATTTTTTTTT
TCTGTCATATATTTTTCTCCTATTTTTCTATTTTTATTTTCAAAATAGGAAGTTCGAGATAGAATTTGGG
TACTATAGGTGGGGCCATTACCATATATAACATAAAACTTCTCCCCCAATTCTGTTTAGTCGAGCTTCTC
GATCTGTCATTATACCTCGAGAAGTAGAAAGAATAGCAATTCCCATTCCGCCCAAAACCTTAGGAATTCC
TTGATAGTTGGCATAAATTCGTAAGCCAGGTCGGCTGATACGCTTTAAAAAGGTTCTAGTTCTATATATT
CCCTTTCTAGTCTTTCTCCTTTGATGTCGCAAAGTTGAAACCAAGAAATATCTGTTACTTTCCTGATGTT
TCCGAACACTTTCAATAAAACCCTCTCGTAGAAGTATTTTAACAATGTTTTCGGTAATATTTGTGGATAC
TACTCGAACAGTTCCTTTTTTATTCATGTCTGCGTTTCTTATAGAGGTTAGTAAATCAGCAATAGTGTCC
TTGCCCATAAGACTCTAATTCTAGGTTCCTCCTAATTTTTCTATAATCAACATGTTTTCCCTTTTCTTTA
AATTTAGGATTTTAAAGCATATACGTGAGACAAAATCTACTAATTTTTTCTTTGATCTATATCTCGTCTA
CTAGTATTTATAATACTTCAGGAGCTAATGAAACTATTTTAGTCAAATTCAATTCTCTTAATTCTTCGGC
AACCGCGCCAAAAACTCGAGTTCCTTTTGGATTTCCTTTTTGATCAATGATAACTGCTGCATTGTCATCA
TAGCGTATTATTATACCGTCGTCGCCTTTGAATTCTTTACGTGTACGTACAATTACAGCTCGAATTACTT
CGGATCTTTCTAGAGGCATTTGGGGCACTGCGTCTTTGATTACAGCAATAATAACATCACCAATACGAGC
ATATCGCTGATTACCAGCGGCTCCTATGACTCGAATACACATCAATTTTCGAGCTCCACTGTTATCTGCT
ACATTTAAAAGGGTCTGAGGTTGAATCATATTATTTGGATTTCCATTTGTTATTTCAATGCAAAAGGATG
AAAGAAATATTGTCTTTCCAGAAAGAAAAACCAGGGGTTTTTTATCTTCAATATTCCTTTTTGGGGTTCT
ATATCTCTAATCGAAGAAATTGACTTCGTATGGGCATTTTACTGGCAGCTATAGAGATAGCTGCTCTAGC
TACAGTTTCGGATACTCCGCTCATTTCATAAAGTATTCGACCTGGTTTAACAACGGCTACCCAATATTCG
GGGGATCCCTTTCCCGAGCCCATACGTGTTTCTGTGGGTCTTATTGTAACCGGTTTGTCGGGAAATATAC
GCACCCATATTTTTCCACCACGACGTGCATATCGTGTCATTGCTCTTCGTCCTGCTTCTATCTGTCTCGC
GGTGATCCAAGCGGGTTCAAGTACTTGAAGAGCATATCTACCAAAACAAATATGATTGCCTCGGCAGGAT
TTTCCCTTCATTCTTCCTCTATGTTGTTTACGAAATCTAGTTCTTTTGGGGTTATAGTCGATGGTTCCTT
CTTAGTTCCATCTCTACTACAAAACTGGACATGAGAGTTTCTTCTCATCCAGCTCCTCGCGAATGAAATG
AGAAGCGTGCGAATGTCATTTCTCTAATTCCATAATATTCAAAAATATTATAGATAGATACACATCAATA
TATAATAGAAAAAGTTAGGTTTTTTTGATTTTGACTTTCTTAAACTTAAAAAAGAAAAATTAAATATATA
GTCAAGAAAGAAGATCTAGAATATATCCAAATTCAATATTTATATAAAATGTAATCCTTCCTTTTTTGGA
ATCTCCTTTTTTTTTATTCTTATTGAATCGTGGTAAAGTATTCTAATCCAATAAGGATTTCGCGGGCGAA
TATTTACTCTTTCCTGTCTTATTTGTTAATTTAGAACCTTATCAAATAAAGCAATTTTGTGGTTTGTCCG
CCATCCACCAATGAAGTGTTAGGATTCTTTCAATAAATCCTATGTAGTCATAGGTTTTGTCGTTCCCACA
GCTTCTCCTTTAATGGTTAGGTTTGAATCCTGCAATGGAGCTTCCAATTTTTTTTTCCGAGTCAATTTTC
TCAGTTTTATTAACCCGGCTGCTCTTTATTTATTGCTTTATATTTTTATTTGTTGTTTCAAAAGTCAAGT
TACGATGAATTCTCTCTTTTTTTTGAGAATTTTATTATATTGATGCTTTATCACATTGCCTTTTTTTTAT
GATGAATTCATAGACCATACATATGGGAATCCTATATCTTTCTTATTCTTCTTCCTTCTATCTATCATCC
CTCCTTTTATCCACTACCCTTTAGTTTTGCTTCATAGCCTAGAATCTGGTTTCTTTTGTAGAGAAAAAAA
TGCAGTTGCTACAACTATATGATAGATCTACTCATTTTTGATAGATGTATTTATTCACATAGTGACTGTT
TCTTAGTTAGGATCTCGACAATACGAAGCAATAGGTTGGTTATTAGTTAATTTTCTATCATTACTAAGTT
TTTTTCCATTTTTGACCCTAAAGAAAAAACTAACAGTCACACACTAAGCATAGCAATTATATTAAAAGAT
TTCTTAATTTTCATTAAATCTTATAGAAAGAGGGATACTTCTTCTTTTTTTTAGGGATTTTTGGAAAAAC
AAGGTTTTGTCTTTTTTATTCTATCACTGGCGGAATGGGAAGACATGGTTAGTTATTCTTCTTCTACGAA
TATCCAAATTTTGACACCTAATACTCCATAGATAGTTCGAATTGGATAGCAGCAATAATCAATTTTAGCG
CGAATTGTTTGGAGGGGTAGTCTACCCTTTTTGATGCATTCGGCACGTGCAATTTCTTTTCCTGCTAGAC
GACCCGCAATTTGGATTTTTATTCCCTTTATATCCGCTTTTTTAGTTAATTCAATAGCTTTTTTCATTGC
TTTTCGGAATGAAACTCTATTTTTTAATTGGAAAGCTATATATTCCGCAAGAATATTAGGTTGTCTATAA
GGTTCTTTAACCTTTTCGATAGCAATATTAAGTCTCTGGTTTACAGAATTAACTTCCTTTTGGAGATCTT
TCTCTAATTCTTCGATTGCTCCCTTTTTCTTTAATAAGTTGGGGAATCCAATATGGATTATGACGTGGAT
TGTATCGATTTCTTTTTGAATTTCTATATGTGTAATTACTTCAGAACTTGAGTCTGATTCCATTTTTCTA
TTCGAGCCTTTTTTCCTATTCTTTTGTATATAGTTCTTGATACAATTCCGTATTTTTTTATCTTCCTGTA
GACCTTCAGAATAATTTTTTGGTTGTGCGAACCAAAAGGAATGGTGATTTTGGGTTGTACCAAGTCTGAA
ACCGAGTGGATTTATTTTTTGTCCCATATTTTTCTATTATATTTCTTTTTTTTTTACTGGGAATCGAAAT
CTTAGATTGATCTAAAGATTATTTTGATTTCTTTACTATATTTAGTACAATTGTTATATTACACATCGTT
TTTTTTATAGAATAACTACGTCCTCGAGCTCGAGGTCTGAATTTTTTCATAATAGTACTCCTACTGACTT
CGGCTTTAGTGATGAATAAATTCGTTTTGTCGAAATCCCTATAATGAGTAGCATTTGCTGCTGCCGAATA
AACCAACTTTAAGATGGGATACGATGCTCGATAAGGCATGAGATTCAGTATCATAACGGTTTCCTCGTAG
TAACGCCAGCGAATCTCATCTAGAACTCTTTGTGCTTTGAAAACAGACATATGTATGCGTTTTTGTGCTT
TGAAAACCCGTTCGAATTTAAGTAGACGATCGGTTGGAACTTTTCTTGCGAGTTTTCTCAGCCCCTTCTT
CTTCTTTATCCTAGGGGTATACTTTACCAATTTGAAACTTGTCATAAATAAGGTTATTACCCGCCTACCT
TTACTTTATTTGATTATTTGAATCCTATAAATTTTGTTTATTCTGAATCTTTCTATTCTGAATTCAATTA
ACGACGAGATTTAGTATCCTTTCTTGTACTTTCATAACTCGTGAAATGCCGAGTAGGCACGAATTCCCCC
AATTTGCGACCTACCATAGGATTTGTTATGTAAATAGGTATATGTTCTTTTCCATTATGAATCGCGATTG
TATGGCCAACCATTGCGGGTAGAATGCTAGATGCCCGGGACCACGTTACTATTATTTCTTTCTCCTCCTT
CATATTGACCTTTTCGATTTTTGCCAATAAATGACGAGCTACAAAAGGATTCGTTTTTTTTCGTGTCACA
GCTGATTACTCCTTTTTTTCATTTTAAAGAGTGGCATCCTATGTCCACTATCTCGATCGAGGTATGGAGG
TCAGAATAAATAGAATAATAATGAATGGAAAAAAGAGAAAATCCTTTAGCTGGATAAGGGGCGGATGTAG
CCAAGTGGATCAAGGCAGTGGATTGTGAATCCACCATGCGCGGGTTCAATTCCCGTCGTTCGCCCATCGC
ATTATTGCAAATTCCAAAAATGCAATTTTCCATATTCCTAGTTACGTATTTACTTACGGCGACGAAGAAT
AAAACTATCACTATATTTTTTCCTTTTCCTAGTTCTTCTTCCAAGCGCAGGATAACCCCAAGGGGTTGTG
GGTTTTTTTCTACCAATGGGGGCTTTCCCTTCACCACCCCCATGGGGGTGGTCCACAGGGTTCATAACTA
CCCCTCTTACTACGGGGCGTTTACCTAGCCAACACTTAGATCCGGCTCTACCCAAACTTTTTTGGTTCAC
CCCAACATTACCCACTTGTCCGACTGTTGCTAAGCAGTTTTGGGATACCAAACGGACCTCCCCAGATGGT
AATCTTAAAGTGGCCAATTTACCCTCTTTTGCAATCAGTTTCGCTACAGCACCTGCTGCTCTAGCTAATT
GCCCACCCCTTCCACGTGTGATTTCTATGTTATGTATGGCCGTGCCTAAGGGCATATCGGTTGAAGTAGA
TTCTTCTTTTTTCTCAAAAAACCCCTTCCCAAACTGTACAAGCTTCTTCCAAAGCATACGGCTTTCTAGA
TGTATATGACGATCTCTAGACAGATGGATCTTATATGAATCGTATGATGAAGTACCACATGAGTGGATAT
ATAGAAAAGGAATCCAAATCCGCCGAATCGCTCATGTTATGATCTTCTACATCCTAGGTCTCCGCGTTCC
GTCATCTGGCTTATGTTCTTCATGTAGCATTCAGATCGAATGACTCTATGAAATTACGTCGATACTTCCA
CATATTATGGGTAACGTAGGAGACATCCCTATTTTCACCCGGGGGTCTTAATTACCACTGCTTAACTTTC
AATTCGCCTCTGACCATCAAATTAAATGTGAATAACCCGTCCTCCTCTCTTTGAAACAAGGGGCGCTTCC
GGTTCTGTGCGTGCTTCAAACAATTTTGTCTTCTCCATATTACCATATCTCTAGAGTCAATAATTTTCTA
TGAGGAACTACTGAACTCAATCACTTGCTGCCGTTACTCAACAGTTTTCTGTTGAGGTCTATCCCGTAGA
GGTAGTCAAATTGGATCAGTGATCGATTTCTAGGTTTCGTCGTAAACCTAATTGGTTACTTCCAATTACG
TAAATCAATAGTTCAAACCGCACTCAAAGGTAGGGCATTTCCCATTGATATAGGAACTTTTGTACCAGAA
ACAATAGTATCTCCAATTATAGCCCCTCTGGGATGTAAAATATATCTCTTCTCACCATCCCCATAGTGTA
TGAGACAAATGTATGCATTTCGATTAGGGTCGTATTCTATGGTTATGATTCTACCAGATATGTCTTTTTG
ATTCCGTCGAAAATCGATTTTACGGTATAGGCGCTTATGACCTCCCCCTCTATGCCTTGCGGTAATGATT
CCTCTGGCATTACGACCTTTACCACAACGGTGCCGTCCATGGATCAATTTATTTCGTGGATTGGATTTCA
CTTGCCTGTCTACGGTTCCCTTGCGTGTGCTCGGGATAGGTGTTTTGTATAAATGTTTCGCCGTATTATT
AAGTATTCTCCTTTAGTTCGTTTCTCTATCTAGAAGTGGAATAGAATAACCCGGTTGAAGGGTAATGATC
ATACGTCTGTAATGCATTGTATGTCCCAGAATAGGTCCCATTCTTCTACCCTTTCCGGGTAGTCGATGGC
TATTCACAGCTACTACCTTAACACCAAAGAAGAGTTCGACCCAATGCTTTATTTCTGTCTTAGTGAATCC
CGATTCGACATTAAAAGTATATTGATTCTTTCCCAATAAACGAAGACTCTTTTCTGTAAATACTGCGTAT
TTGATTCCATCCATAAATCGACTTTCCCCCCTATGCTCTGAGTTCCAGTATCGATAAGAATTCGAGTTCT
TATTGTTCTTATGTTATGGTATGAATATACCATACCAATTCGTTATGTATGGATGATGGATGAGATTCCA
TGGATAGAGAGCCAATTCCAATAGACCGTTCCCGTTCGCGTGCATCCAGCAGGAATTGAACCCGCAAATT
TACCAATTATGAGTTGGGCGCTTTAACCATTCAGCCATGGATGCTTAACAGGGATCATCGTACATCGTAA
ATAACCAATTTTCATATAGAAAGACATATCATAGAAAAATGAAATCGAAAATATTCGGAGATGGCAAATA
TTCGGAGATGACTATGAAAACACCTCTCCGGATCCTCGAATTGAAAGAGAGACTGAGAGGGATCAAGAAT
CCTAATTCTCGCTATTTGGAATGGATCCAATTCTATTGAGTCTGACCCATAGTGATCATTTCTCTTTAGC
AAAGAATGACCTTGGTTATCAAAGGATTGAACAACCGAGATCCATTTACTTATGATACCTAGTTGACATT
GCTAACAAGGATCTAATGAATTATGAGTTTAATAGATTCTCTTTAGCAGAAAGACGTATATTCCTTGCTC
ATTATCAGACAATCACTTATTCCCAAACCTCGTGTGGGGCTAATCGTTTTCATTTACCATCTCATGGAAA
ACCCTTTTCGTTCCGCTTAGCCCTATCGGGTATTTTAGTGATAGGTTCTATAGGAACTGGACAATCCTAT
TTGGTCAAATACCTAACGAAAAATTCCTATTTTCCTTTCATTAAGGTACGAGGGCTTCTTATTCCACAAG
AACGAAAGCACCTTTTCATTCTTTCATATACTAGGGGTTTTTACTTGGAAAAGACAATGTTCCATACTAA
AGGATTCGGGTCCATAACCACGAGTTCCAGTGCACTAGATCTTGTAGCACTTAGCAACGAGGCCCTATCC
ATTAGTATTCCACATAAGAAATCCATTATAGAAACTAATACAATTAGATTAGCTCTTCATAGACAAACTT
GGGGTTTGCGAGCCAAGATAAGACCGGCTCGGGATCATGGGACCCTTTTCTATCAGATAGGAGGGGATCT
TGTACAAAATAGACTTCTAAGTAATAACCCCATAGATCCTATATCTATCTATATAAAGAGGCAATCGTGT
CAGGAAGCGGCTTTTTCTTTGGCCAAACGGTACTTCGAACTTGGAACGAGCATGAAGAGATTAACGAGAC
TTCTTTCTCTTTTGAGTTTTTCTGGCGGACCGGTCGCGTAAGATCTTTGGTCTTCCCCCGGAACCGATGA
AAAAGTGGGTCGCTTCTTATGGACTCGCTCAGAATGATCTTCTCTATCTATAGTTCATGGCCTATTAGAA
GTAGAAGGTGCTCTGGTGCAATCCTTACCGACAGAAAAAGATTGCAGTCGGGTTGATAATAATCGAGTGC
CATTACTTCGTCGGTCCGAACCAAGGAATCCGTTAGAAATGTTTTGAAATGGATATTGTTCTCTCTTTGA
TTAGGGATGCTATATGAAAAGAAGTGGAGTTTGAAAAAGGGAACGGAATGGTCAAACCGGAACTGCTAGA
GGAACGAATTTTCAATAGCATAACTTGGGCTCCTAGAATATGGGGCCCTTGGGACAATCTATTTGATTGC
AGGGACAGGTACGCTGAATATGACTGGGGATTTTCCTATGGGTATTGGAGCGGGTCCAAGCAGATTAAAG
AGGATGAGTTGTCAGAGACTGCTATTTATTCGAATTATTTCTGGTATATTTATCATAAAAAGGGGGAGGT
GCAAGAGACTGATTCGGACTTCTTGCAGAGTGGAACAATGCAGTACCAGACACGAGATATATCTTTCAAA
GAAGAAGGCTTTTTTCGAATAAGCCAATTGATTTGGGACTTCGGATCCATTCTTTTTCCTATTCAAAGAT
CAGGCCTTTGTCTCTGTGTTTTCACGTCGAGAATTCTTTGCAGATGAAGATGAAGAGATGGCAAAGCGGC
TTAGTACCAGTACCTGGAGAAAAAAGCCTCCTAAACATATGGCTAGCAACTGGTTCACCAGGAGTACGCA
AGAAAGGCAAAAGCACTACGAATTATTGATTTAGGAATGGGAATGGGCTAGAACCCTGGGCTCTTCCTTA
TATAATTAATGGTCTTTTCATTCTAATACTCTATCCGAGAGTTCTCAGTATTTAGCAAAGCTGTTCCTAT
CTAACGGAAGGCTCCTGGATCAAATGACAAAGACATTGTTTGTGGAGAAAGAGGTGGCTTTTCCCGGATG
AAATGAAACATTTCATTTGTGTAACAGGAGAAAGATTTCCCACTCCTTAGCCGTAAAGATATGTGGCCAT
GAAAAAGGGAGGGGATTCAGTGGAACAGGATTGGCCGGGCGGTAGAGTCGTGGAAACACTTGTTGATTCC
TATTTTGGACCCTAGCTCCATGGAACAATATGCTACTGCGGAAACATGGAAGAATTGCAATCTTAGATCA
AAACACTATGTATGGGATGATATGAACTGCCTAAATAAGAATTCTTGAGCGTCGAATAACCTGAGTACTA
ACTACATCAAACAATTTGCATTAATGAAACTGTGTAAATCCACCGGATAATCAAAAATACGCATGTCTGA
TGAAATGGTTGTTGCTATCTGTTTCCATAACGAATCCTTGGTTTAACTGAATAAGTAAAGAAAATGGGCC
CTTTCTCTTCGTCTCAGATCGATGGATCTTCTCGATTGGAAGATCTCCCATATGGATAATACACATTCCA
GTTGACCGAGCCTAATGCTAATTGTTTTGTTCCGAAGCAAAGATATCCGCGGAGGCCGGTTCGTTCGTCC
TATTCTGATATTCAGGACCAAGAGGTCCTGGATTCTCTTTCGGATAGGCCCTGAAAGGAGAAGAGAAGCT
GAAATGCCAACGGACCTCTGTCTATTCTCTAATTCACCCGATCCGATAGTACCCGTTTTTGGAACGTCCA
GTGCCAAAGTCACTGAATGGGTAAGTCACCAATCCAATCCCTTTGACAAATCGGGTGTCATATTAGATAT
CATATTCTATATATATAGAAATATCATAGAATAGACATATAGAATTTTTGGTTGGGAAATTCGAATGAAT
CATTGAGTGAAAAAGGAGCAAAGAATGACAAAAGATGAGACTCTACTAGTCTTCACTCTTGTGGTTTCCT
CGGTTTCTATTTTCTTATTCGGGATCTTGCTTTTCATGGTTCTCATCTCTGCAACTCGCGATTTTCGCGA
GAGAACCAAATCCAAGTTGGTGAAGATCATGATTTGGGCTGGCATAGTAGTTATTACCTTTGCAATTGCG
GTTCGAATCTATCCGATCTTTATCTTTTTGCTCAAAGAACGAATAAAACCCCTTGTTGAAGCCCTTTATG
ATAAGCTTCCCTGGATCTGGGAAGTTTCTCTTTCACGGTATTGGGATCGTTTGATCGATTTCCTTGATCG
CTACTTATGGGCGTGCGCTCAAAGGATACAAACAGGGATTCGCAAACAAAAAGGGGAATTCGTAGTCACT
TTTTCCTGTCGCGTAAAAAAAAGGCTTTACGCGAGAGCAATAGAGGTTGGGATACATCTATCTCTTCTGA
GCAACCTCTTTTGGATTCTTAAGACCACCCTTGCAGTAGGATACCGTCTGCTTTAGGTTCTTTATTATCT
CCTTCGAGGGGTTTTTAGGATCATTCAGGCTATATTTAGTCTATTTTGGCTTTTACTGTCTACTTTTCTC
AGGGAGATGGTTAAGGACCTCAGAAGATAGAGGAGAGCGCCAGGCGCAGATTTCCGGAATACTTCTACGG
GGAATGCTCATTCAATGAGCATTCTCCGTATTATGCCTTGAAGAGGACTCGAACCTCCACGCTCTTTAGC
ACGAGATTTTGAGTCTCGCGTGTCTACCATTTCACCATCAAGGCATCTTGAAAGTGAATCGTATTCCATG
AATATGATATCTATCGAATGTGATATATGGAATATATGACAAAGGTGGAGTCTTGGAGTATTTCGATCGA
TCGGTCATATACATATAGGCCTGAGTCAGACATCAAATAGCTTCGATTTGCATTATCCGTAGGACACCTT
ATATGTATCAAAATCGATATCAAAATCAAAAAGATGTACAATCCAATTTCTCGATTCAATAGAAGCCCAA
AGAGGTGCATATGGTACCCAAATAAGGATAGGATAGATATGTCAAAAGCAGGTCTGATTACACCTATTCC
TAATCCTAAATAGAATGTAAGGACGTAGGGATTTCTATGTAAACAGAGTATCCTATTTCCATAGGCTCGA
ATGACCCCTTCTCATAATAAGAATGTGCACGATCTGGTCCGGTATGGAATGAACTTATAATCTGATGATC
GAGTCGATTCCATGATTATAAGTTCATAACCCTAGCACCCATTCCCATTTTGGGCGGAACAGATCTACTA
ATTCTTTTATTCCAGTTAGTAAGAGGGATCTTGAACTAAGAAATAGACCTAGCAGCTAAAAGAGGGTATC
CTGAGCAATTGCAAGAATGGGGTTCATTGATATTCCTGGTATAGTAGATGCTATCACACATACAGTCATA
CTCAATTCGATGGAATTGTTTGATCTTAAAGGGGATCTTCTATAATTTCGCACATAAGGGGTTATTTCTT
GGTTTCGTCCAGTCATTAATAACTTGATTATTTTTAGATAATAGTAGATAGAAAGAACGCTCGTAAGGAG
TCCTATTGAAACCAAGAAATATAGGCCTGCTTGCCATCCACACCAGAATAGATAGAGTTTTCCGAAGAAA
CCTGCTAGTGGAGGAAGGCCTCCTAGGGATAAGAGACATAGGGCTAAAGAGAGAGCCAAAAAAGGATCTT
TCGTGTATAATCCTGCATAATCTCGAATGTTATCAGTTCCGGTACGTAGACCAAATAATACAATGCAAGC
AAAAGTTCCTAGATTCATGGAGATATAGAACAGCATATAAGTTATCATGCTTGCATATCCATCATTTGAG
TCTCCAACAATTATTCCAATAATTACATATCCGATTTGCCCTATGGACGAATATGCAAGCATACGTTTCA
TGCTTGTTTGAGTAATAGCAAGGAGATTCCCCAATATCATGCTAAGAATAGCTAGGATTTCCAGAAGAAG
ATGCCATTCGTTTGATGAGAAATAAAAAGGAATATCGAGAATTCGCGTGGCTAAAGCTGAAGCAGCTACT
TTCGAAGTAACAGAAAGAAAAGCAACGACTGGAGTGGGGGAGTCAGAGTCGAAAAGAGGATTCCTCGCTT
CTTTCTCTCATGCAAAACCGTGCATGAGACTTTCATCTCGCACGGCTCCTAAGTGATAAAAGAAAGAAGA
ACTCGTCTTCTTTCTTTTTTGATTACCTTCCTCGCGTATGTATAAGACCGAATCCATTCTTTTTCGAAAT
GGATTTCGAAAAAGAACTACTAATCCTTAACTTTTCGAGGAATCCTTCATCAGTGGTTGTGAATGACTGA
CTTTTTCAATCCTTTCGACCTTGGTTCCGTAGGAGCAAGTCAGAAAGGTTGAGAAATAGAACCATCTGAT
TTGATTCGTTCCCAATAGCCATGAGATGATCATCTTAGGGTGATCCTTTTGTCAACGGATGCTCCTATTA
CACTCGTAGTCTCTGAAGGATGAGAACCCACTATGTAGCATTTACATCGATAATTCAAGCATTGTATACG
TCATTAGTCCGATTCTTTGTAGGAACTACCCGTAATAACGAGCTTGCAAAATGGATCTGTTTATCATAAA
GAGATTCGTTGTTCCTGACCCTGCTTCACCTTAATTGTTATTTGAACAAAAAGATCACAATAAACTTTTG
GTAAAAGTTCTGTCTTGGTCGGAGTGGGGATAGCATTTCTCTTCTGCATGTCTATGGAGTTTTGCAAAAC
CCAAACACCTCAGATAGAGGTAGGAATTTGTCGAACGAACCACACTCCTTCGTAGACGTCAGGAGTCCAT
TGATGAAAAGGGGCTGGGGAAAGCTTGAACCCAAGTCCTACAGTGATGAATATAAGCGCAATTGAAATTC
CTGGGGAGTTATACATTTGTGTATTGATAAGACCATTCACAATTTCTTGAAGCTCGATCTCCCCCCCAGA
TGAACCATATAGCCAAGAGAAACCATGAACCAGAATAGAAGAGCTTGCCCCACCCATGAGTAAATATTTC
ATAGTAGCCTCATTAGACCGTAGATCTCTCTTGGTATATCCAGACAATAGGTAGGAACATAAACTGAAAC
ATTCTGGAGCTACAAAGATAGTTATTAAATCGTTAGCACCACATAAAAACATTCCCCCTAGAGTAGCTGT
TAATACGAATAACAGAAACTCTGTTATAGCCATTTCTGTACATTCAATGTACTCTACGGATAGAGGAATA
CATAAAGTTGAACATAATAAAATAAGAAATTGAAAGATTTCGTTGAAATTGTTCGTTTGGAAATTTCCCG
AAAAGCTAATTATAGGTTCTTCTCTCCATCGGAACAATAGGGCCGTTATGCTTATTACTAAACTTGTTGA
AGAGATGAAATAGAACCAAGGTCTATCTTTTTGATCAGAGGTTAAATCGATCATCAGAAGAAGAATTAGG
CCAAAAATTAGGATACATTCTGGGAAAATGAAACTTCCATGGAAGAGAAGCAAATGAAACGCTTTCATAA
AAATTCTCGTAGAATCGAGAATGAAGTTTTCATTCTGTACATGCCAGATCATGAATTAGTAACTGCAGCC
AATCTCCGAAAAGTCCCGATTGTTTCGATTTTTGGAATGGGATATTTACGGAATCCCCATGAATAGGATC
AAACCTTATTCCATGCTATTTCCATAAGATTCCTCTTTCTTATTCTTAAGCAAGCCCCCGAGAGGGCTTA
GTTGATCATGATTTCTGTTTTCTCTTTTTTTTCCTTTTTATTTGTTTCGAAAAAGATATCGTCCGATTCT
CCTTCTATTGATTCTTTTCCGATCGAGATGTATGGATCCATGTGTCTACATACCTAGATTCTGTTCATGG
ATTAACGAAAATGTGCAAGAGCTCTATTTGCCTCTGCCATTCTATGAGTCGCTTCCTTTTTGCGTATGGC
ACCCCCACTCCCTTTGGCAGCATCTACTAATTCGGAACTTAATTTGAAAGCCATATTTCGACCCGGACGC
TTTTGGGATGCTTCTAATAACCAACGAATGGCAAGTGCTCTTCCTTGTTTAGATCCTATTTCAATCGGAA
CTTTCCGCGTCGATCCTTTTTTATTACGTCTTGTTTTTACTCCTATATTGGGAGTTACTCTACGTATTGC
TTGACGTAAAACCAATAGTGGATTTGTTTCTGTCTTTTGTTGAATCTTTTTCACGGCTCGATAGAGAATT
TGATAAGCCAATGATTTTTTTCCGTCTTTCATAATACGGTTAACCACCATGTTAACTAATCGATTACGAA
AAATTGGATCGGATTTTGCGGTTCTTTTTTCTGCAGTACCTCGACGTGACATGAGCGTGAAAGAGGTTCA
AGAATCCGTTTTCTTTTTATAAGGGCTAAAAACGAATCACTTATTTTTTTGGCTTTTTGGCCCCATATTG
TAGGGTGGATCTCGAAAGATAGGAAAGATCTCCCTCCAAGCCGTACATACGACTTTCATCGAATACGGCT
TTCCACAGAATTCTATAGGGATCTATGAGATCGAGTATGGAATTCTGTTTACTCACTTTAAATTGAGTAT
CCGTTTCCCTCCTTTTCCCGCTAGGACCGGAAATCCTGTATTTTCCATATCCATACGATCGAGTCCTTAG
GTTTCCGAAATAGTGTAATGGAAAAAGAAGTGCTTCGAATCATTGCTATTTGACTCGGACCTGTTCTGAA
AAAGTCGAGGTATTTCGAATTGTTTGTTGACACGGACAAAGTAAGGGAAAACCTCTGAAAGAATTTCCAT
ATTGACCTTGGACATATAAGAGTTCCGAATCGAATCTCTTTAGAAAGAAGATCTTTTGTCTCATGGTAGC
CTGCTCCAGTCCCCTTACGAAACTTTCGTTATTGGGTTAGCCATACACTTCACATGTTTCTAGCGATTCA
CATGGCATCATCAAATGATACAAGTCTTGGATAAGAATCTACAACGCACTAGAACGCCCTTGTTGACGAT
TCTTTACTGCGACAGCATCTAGGGTTCCTCGAATAATGCGATATCTCACACCGGGTAAATCCTTAACCCT
TCCTCCTCTTACTAATACTACAGAATGTTCTTGTAAATTATGGCCAATACCAGGTATATAAGCAGTGATT
TCAAATCCAGAGGTTAATCGTACTCTGGCAACTTTACGTAAGGCAGAGTTGGGTTTTTTGGGGTTGATAG
TGGAAAAGTCGACAGATAAGTCATCCTTACTGTCCCTCTACAGAACCGTACATGAGATTTTCACCTCATA
CGGCTCCTCGTTCAATTCTTTCGAAGGGATCCTTTTCCTCGTTCGAGAGTCTCCGCCCTTCTTCCACTCC
GTCCCGAAGACTAACTAAGACCAATTGAGTCACGTTTTCATGTTCTAATTGAACACTTTCCATTTATGAT
TAAAGGAGAAGATTGTTCTTTTACCAAACATATGCGGATCAAATCACGTCTTATAATAAGAAGAAATCTT
TCTCGGTATCAATCCCCTTGCCCCTCATTCTTTGAGAATCAGAAGGATCCTTTTCGAGTTTCCATTTCTT
CATTTTGAATCTGGGCTCTTCTATCTTCGACTTATTTTTTTGGCTTTATTCTTTATTTATTTCATTTCGA
TTTTTCCCTCTTCCTCTATCCCTATCCTCTGAGGTACAGCGTTTGCATCAATAGAGAACTTTTTCCTCTG
TATGAATCGATATTATTCCAATTTCTTCCCGAAACTTCCCAAGAAAAATCCCGAATTGGATCCAAAATTG
ACGGGTTAATGTGAGCTTATCCATGCGGTTAGGCACTCTTCAAATAGGAATCCATTTTCTAACTGGCTTT
CGTGCTTTGGTGAGTCGTCCGAGATCCTTTCGATGACCTATGTTGTGTTGAAGGGATATCTATATGATCC
GATCGATTGCATAAGACCCGCGGTAGCATAGAACGGGGAAAGTATACAGAAAAGACAGTTCTTTTCGATT
TCGATTATCTATATATTAGTTCGTTTCTATTTCTAGATATCTATTTCTATATATCTATATATTAGTATTA
ATATCTATATATTAGTATTAGTTATCTATATATTAGTATTAGTTAGTAGTACTATTCTATTAGTTAGCGA
TCCCCGGCTCTGTGAGTTCTTTCTTCCGTGATGAACTGTCGGCACCAGTCCTACATTTTTTCTCTGTGGA
CCGAGGAGAAAGGGGGCTCAGCAGGAAGAGGATTGTACCATGAGAGAAGCACAGAGGTCAACCCGCTTCA
AATATGGAACATGGATTCTGGCAATGCAACGGAGTTGGGTCCTCATATCGATCCGAATGAATCAGTCTTT
CTACAGAGGTCAATCTTTGCCTATTAGGCAAGAGGATAGCAAGTTCGAAATTCTGTCTCGGTAGGACATG
GATTTCTATTACTATGAAATTCATAAATTAGTTAATGGGGGGGCTACCATTATCCTTTTTCTTGTATGTG
TTCCTAAGAGAAGGAATTTGTCCATTTCATGTTTCGAGGTCTCAAAAAAAGGGCGTGGAAACAGATAGAA
ACTCTGGAATGGAAATGGAAAGGAAATGTAGCCCCAGTTCCTTCGGAAATGGTAAGATCTTTGGCGCAAG
AAGAAGGGGCGATCCATATCATCTTGACTTGGTTCTGCTTCCCCTCTTTTTTTAAGAATACCGAGTCGGG
TTCTTCTCCTACCAGTATCGAATAGAACATGCTGAACAAGATCTTCTTCATGGAAACCCACTCGATTTAG
ATCGGGAAAATCGTACAGATTTTATGAAACCATGTGCTATGGCTCGAATCCATAGTCAATCCTATTTTCG
ATAGGACCGGTTGACAATTGAATCCAATTTTTCCCATTATTTGACTGTCCATAATAGTGCGGAAAGAAAG
CCCGGAGGAAGAGTGGCCTTGCGTTTCTCGCCCCTTTGCCTTAGGATTCGTTAATTCTCTTTCTCGATGG
GACGGGGAAGGGATATAACTCAGCGGTAGAGTGTCACCTTGACGTGGTGGAAGTCATCAGTTCGAGCCTG
ATTATCCCTAAACCTAATGTGAGTTTTTTCTATTTTGACTTACTCCCCCACCACGATCGAACGGGAATGG
ATAGGAGGCTTGTGGGATTGACGTGATAGGGTAGGGTTGGCTATACTGCTGGTGGCGAACTCCAGGCTAA
TAATCTGAAGCGCATGGATACAAGTTATCCTTGGAAGGAAAGACAATTCCGAATCCGCTTTGTCTACGAA
TAAGGAAGCTATAAGTAATGCAACTATGAATCTCATGGAGAGTTCGATCCTGGCTCAGGATGAACGCTGG
CGGCATGCTTAACACATGCAAGTCGAACGGGAAGTGGTGTTTCCAGTGGCGAACGGGTGAGTAACGCGTA
AGAACCTGCCCTTGGGAGGGGAACAACAACTGGAAACGGTTGCTAATACCCCGTAGGCTGAGGAGCAAAA
GGAGAAATCCGCCCAAGGAGGGGCTCGCGTCTGATTAGCTAGTTGGTGAGGCAATAGCTTACCAAGGCGA
TGATCAGTAGCTGGTCCGAGAGGATGATCAGCCACACTGGGACTGAGACACGGCCCAGACTCCTACGGGA
GGCAGCAGTGGGGAATTTTCCGCAATGGGCGAAAGCCTGACGGAGCAATGCCGCGTGGAGGTGGAAGGCC
TACGGGTCGTCAACTTCTTTTCTCGGAGAAGAAACAATGACGGTATCTGAGGAATAAGCATCGGCTAACT
CTGTGCCAGCAGCCGCGGTAAGACAGAGGATGCAAGCGTTATCCGGAATGATTGGGCGTAAAGCGTCTGT
AGGTGGCTTTTCAAGTCCGCCGTCAAATCCCAGGGCTCAACCCTGGACAGGCGGTGGAAACTACCAAGCT
GGAGTACGGTAGGGGCAGAGGGAATTTCCGGTGGAGCGGTGAAATGCATTGAGATCGGAAAGAACACCAA
CGGCGAAAGCACTCTGCTGGGCCGACACTGACACTGAGAGACGAAAGCTAGGGGAGCAAATGGGATTAGA
GACCCCAGTAGTCCTAGCCGTAAACGATGGATACTAGGTGCTGTGCGACTCGACCCGTGCAGTGCTGTAG
CTAACGCGTTAAGTATCCCGCCTGGGGAGTACGTTCGCAAGAATGAAACTCAAAGGAATTGACGGGGGCC
CGCACAAGCGGTGGAGCATGTGGTTTAATTCGATGCAAGGCGAAGAACCTTACCAGGGCTTGACATGCCG
CGAATCCTCTTGAAAGAGAGGGGTGCCCTCGGGAACGCGGACACAGGTGGTGCATGGCTGTCGTCAGCTC
GTGCCGTAAGGTGTTGGGTTAAGTCTCGCAACGAGCGCAACCCTCGTGTTTAGTTGCCACTATGAGTTTG
GAACCCTGAACAGACCGCCGGTGTTAAGCCGGAGGAAGGAGAGGATGAGGCCAAGTCATCATGCCCCTTA
TGCCCTGGGCGACACACGTGCTACAATGGGCGGGACAAAGGGTCGCGATCTCGCGAGGGTGAGCTAACTC
CAAAAACCCGTCCTCAGTTCGGATTGCAGGCTGCAACTCGCCTGCATGAAGCAGGAATCGCTAGTAATCG
CCGGTCAGCCATACGGCGGCGAATCCGTTCCCGGGCCTTGTACACACCGCCCGTCACACTATAGGAGCTG
GCCAGGTTTGAAGTCATTACCCTTAACCGTAAGGAGGGGGATGCCTAAGGCTAGGCTTGCGACTGGAGTG
AAGTCGTAACAAGGTAGCCGTACTGGAAGGTGCGGCTGGATCACCTCCTTTTCAGGGAGAGCTAATGCTT
ATGCTTATTGGGTATTTTGGTTTGACACTGCTTCACGCCCAAAAAGAAGGCAGCTACGTCTGAGCTAAAC
TTGGATATGGAAGTCTTCTTTCGTTTAGGGTGAAGTAAGACCAAGCTCATGAGCTTATTATCCTAGGTCG
GAACAAATTAGTTGATAGTGATAGGATCCCCTTTTTGACGTCCCCATGTCCCCCCGTGTGGCGGCATGGG
GATGTCAAAAGGAAAGGGATGGAGTTTTTCTCGCTTTTGGCGTAGCGGCCTCCCTTTGGGAGGCCGCGCG
ACGGGCTATTAGCTCAGTGGTAGAGCGCGCCCCTGATAATTCGTCGTTGTGCCTCGGCTGTGAGGGCTCT
CAGCCACATGGATAGTTCAATGTGCTCATCAGCGCCTGACCCGAAGATGTGGATCATCCAAGGCACATTA
GCATGGCGTACTCCTCCTGTTTGAATCGGAGTTTGAAACCAAACAAACTTCTCCTCAGGAGGATAGATGG
GGCGATTCAGGTGAGATCCCATGTAGATCGAACTTTCTATTCACTCGTGGGATCCGGGCGGTCCGGGGGG
GGGCCACCGGGGCTCCTCTCTTCTCGAGAATCCATACATCCCTTATCAGTGTATGGAGAGCTATCTCTCG
AGCACAGGTTGAGGTTCGTCCTCAATGGGAAAATGGAGCACCTAACAACGCATCTTCACAGACCAAGAAC
TACGAGATCACCCCTTTCATTCTGGGGTGACGGAGGGATCGTACCATTCGAGCCTTTTTTTCATGCTTTT
CCCGGCGGTCTGGAGAAAGCAGTAATCAATAGGACTTCCCTAATCCTCCCTTCCTGAAAGAAGAACGTGA
AATTCTTTTTCCTTTCTGCAGGGACCAGGAGATTGGATCTAGCCATAAGAGGAATGCTTGGTATAAATAA
GCCACTTCTTGGTCTTCGACCCCCTAAGTCACTACGAGCGCCCCCGATCAGTGCAATGGGATGTGGCTAT
TTATCTATCTCTTGACTCGAAATGGGAGCAGAGCAGGTTTGAAAAAGGATCTTAGAGTGTCTAGGGTTGG
GCCAGGAGGGTCTCTTAACCCCTTCTTTTTTCTGCCCATCGGAGTTATTTCCCAAGGACTTGCCGTGGTA
AGGGGGAGAAGGGGGAAGAAGCACACTTGAAGAGCGCAGTACAACGGGGAGTTGTATGCTGCGTTCGGGA
AGGATGGATCGCTCCCGAAAAGGAGTCTATTGATTCTCTCCCAATTGGTTGGATCGTAGGGGCGATGATT
TACTTCACGGGCGAGGTCTCTGGTTCAAGTCCAGGATGGCCCAGCTGCGCAGGGAAAAGAATAGAAGAAG
CATCTGACTCTTTCATGCATACTCCACTTGGCTCGGGGGGGATATAGCTCAGTTGGTAGAGCTCCGCTCT
TGCAATTGGGTCGTTGCGATTACGGGTTGGCTGTCTAATTGTCCAGGCGGTAATGATAGTATCTTGTACC
TGAACCGGTGGCTCACTTTTTCTAAGTAATGGGGAAGAGGACTGAAACATGCCACTGAAAGACTCTACTG
AGACAAAAAGATGGGCTGTCAAAAAGGTAGAGGAGGTAGGATGGGCAGTTGGTCAGATCTAGTATGGATC
GTACATGGACGATAGTTGGAGTCGGCGGCTCTCCTAGGCTTCCCTCATCTGGGATCCCTGGGGAAGAGGA
TCAAGTTGGCCCTTGCGAATAGCTTGATGCACTATCTCCCTTCAACCCTTTGAGCGAAATGTGGCAAAAG
GAAGGAAAATCCATGGACCGACCCCATTGTCTCCACCCCGTAGGAACTACGAGATCACCCCAAGGACGCC
TTCGGTGGGTCTATCGGACCGACCATAGATCCTGTTCAATAAGTGGAACACAATAGCCGTCCGCTCTCCG
GTTGGGCAGTAAGGGTCGGAGAAGGGCAATCACTCGTTCTTAAAACCAGCATTCTTAAGTTAAGATCAAA
GAGTCGGGCGGAAAAAGGGGAGAGCTCCCCGTTCCTGGTTCTCCTGTAGCTGGATTCCCCGGAACCACAA
GAATCCTTAGAATGGGATTCCAACTCAGCACCTTTTGTTTTGGGATTTTGAGAAGAGTTGCTCTTTGGAG
AGCACAGTACGATGAAAGTTGTAAGCTGTGTTCGGGGGGGAGTTATTGCCTATCGTTGTCCTCTATGGTA
GAACCCGTCGGGGAGGCCTGAGAGGCGGTGGTTTACCCTGTGGCGGATGTCAGCGGTTCGAGTCCGCTTA
TCTCCAGCCCGTGAACTTAGCGGATACTATGATAGCACCGAAGGTTGCCAATTCGTCAGTTCGATCTATG
ATTTCGCATTCATGGACGTTGATAAGATCCTTCCATTTAGTAGCACCTTAGGATGGCATAGCCTTAACGT
TAATGGCGAGGTTCAAAAGAGGAAAGGCTTGCGGTGGATACCTAGGCACCCAGAGACGAGGAAGAGGCGT
AGCAAGCGACGAAATGCTTCGGGGAGTTGAAAATAAGCATAGATCCGGAGATTCCCAAATAGGTCAACCT
TTTGAACTGCCTGCCGAATCCATGAGCAGGCAAGAGACAACCTGGCGAACTGAAACATCTTAGTAGCCAG
AGGAAAAGAAAGCAAAAGCGATTCCCGTAGTAGCGGCGAGCGAAATGGGAGCAGCCTAAACCGTGAAAAC
GGGGTTGTGGGTGAGCAATACAAGCGTTGTGCTGCTAGGCGAAGCGGTTGAGTGCCGCACCCTAGATGGC
TATAGTCCAGTAGCCGATAGCATCACTGCTTACGCTCTGACCCGAGTAGCATGGGGCACGTGGAATCCCG
TGTGAATCAGCAAGGACCACCTTGCAAGGCTAAATACTCCTGGGTGACCGATAGCGAAGTAGTACCGTGA
GGGAAAGGTGAAAAGAACCCCCAGTGGGTAGTGAAATAGAACGTGAAACCGTGCTGAGCTCCCAAGCAGT
GGGAGGGGAAAGTGATCTCTGACCGCGTGCCTGTTGAAGAATGAGCCGGCGACTCATAGGCAGTGGCTTG
GTTAAGGGAATGGAACCCACCGGAGCCGTAGCGAAAGCGAGTCTTCATAGGGCGATTGTCACTGCTTATG
GACCCGAACCTGGGTGATCTATCCATGACCAGGATGAAGCTTGGATGAAACTAAGCAGAGGTCCGAACCG
ACTGATGTTGAAGAATCAGCGGATGAGTTGTGGTTAGGGGTGAAATGCCACTCGAACCCAGAGCTAGCTG
GTTCTCCCCGAAATGCGTTGAGGCGCAGCAGTTGACTGGACATCTAGGGGTAAAGCACTGTTTCGGTGCG
GCTGCGCGAGCGGTACCAAATCGAGGCAAACTCTGAATACTAGATATGACCCAAAAATAACAGGGGTCAA
GGTCGGCCAGTGAGACGATGGGGGATAAGCTTCATCGTCGAGAGGGAAACAGCCCGGATCACCAGCTAAG
GCCCCTTAATGACCGCTCAGTGATAAAGGAGGTGGGGGTGCAAAGACAGCCATGAGGTTTGCCTAGAAGC
AGCCACCCTTTAAAGAGTGCGTAATAGCTCACTGACTGGCGCCCTTGCGCTGAAGATGAACGGGGCTAAG
CGATCTGCCGAAGCTGTGGGATGTCAAAATGCATCGGTAGGGGAGCGTTCCGCCTTAGAGGGAAGCAAAC
GCGAAAGCGGGGGTCGACGAAGCGGAAGCGAGAATGTCGGCTTGAGTAACGAAAACATTGGTGAGAATCC
AATGCCCCGAAAACCCAAGGTTTCCTCCGCAAGGTTCGTCCACGGAGGGTGAGTCAGGGCCTAAGATCAG
GCCGAAAGGCTAAGTCGATGGACAACAGGTCAATATTCCTGTACTACCCCTTGTTGGTACGGAGGGACGG
AGGAGGCTAGGTTAGCCGAAAGATGGTTATAGGTTTAAGGACACAAGGTGACCCTGCTTTTTCAGGGTAA
GAAGGGGTAGAGAAAATGCCTCGAGCCGAGGTCCGAGTACCAAGCGCTGCAGCGCGAAAGTATGAGCCCC
GTGGACTAGCCATTGCTTCTCCACGAGGCTCATACCAGGCGCTACGGCGCGAAGTATGTAACCCATGCCA
TACTCCCAGGAAAAGCTCGAACGACCTTCAACAAAAGGGTACCTGTACCCGAAACCGACACAGGTGGGTA
GGTAGAGAATACCTAGGGGCGCGAGACAACTCTCTCTAAGGAACTCGGCAAAATAGCCCCGTAACTTCGG
GAGAAGGGGTGCCCCCTCGCAAAAGGGGGTCGCAGTGACCAGGCCCGGGCGACTGTATACCAAAAACACA
GGTCTCCGCAAAGTCGTAAGACCATGTATGGGGGCTGACGCCTGCCCAGTGCCGGAAGGTCAAGGAAGTT
GGTGAACTGATGACAGGGAAGCCGGCGACCGAAGCCCCGGTGAACGGCGGCCGTAACTATAACGGTCCTA
AGGTAGCGAAATTCCTTGTCGGGTAAGTTCCGACCCGCACGAAAGGCGTAACGATCTGGGCACTGTCTCG
GAGAGAGGCTCGGTGAAATAGACATGTCTGTGAAGATGCGGACTACCTGCACCTGGACAGAAAGACCCTA
TGAAGCTTTACTGTTCCCTGGGATTGGCTTTGGGCTTTTCCTGCGCAGCTTAGGTGGAAGGCGAAGAAGG
CCCCCTTCCGGGGGGGCCGAGCCATCAGTGAGATACCACTCTGGAAGAGCTCAGGATTCTAACCTTGTGT
CAGACCCGCGGGCCAAGGGACAGTCTCAGGTAGACAGTTTCTATGGGGCGTAGGCCTCCCAAAAGGTAAC
GGAGGCGTGCAAAGGTTTCCTCGGGCCAGACGGACATTGGTCCTCGAGTGCAAAGGCAGAAGGGAGCTTG
ACTGCAAGACTCACCCGTCGAGCAGAGACGAAAGTCGGCCTTAGTGATCCGACGGTGCCGAGTGGAAGGG
CCGTCGCTCAACGGATAAAAGTTACTCTAGGGATAACAGGCTGATCTTCCCCAAGAGTCCACATCGACGG
GAAGGTTTGGCACCTCGATGTCGGCTCTTCGCCACCTGGAGCTGTAGGTGGTTCCAAGGGTTGGGCTGTT
CGCCCATTAATGCGGTACGTGAGCTGGGTTCAGAACGTCGTGAGACGTTCGGTCCATATCCGGTGTGGGC
GTTAGAGCATTGAGAGGACCTTTCACTAGTACGAGAGGACCGGGAAGGACGCACCTCTGGTGTACCAGTT
ATCGTGCCTACGGTAAACGCTGGGTAGCCAAGTGTGGAGAGGATAACTGCCGAAAGCATATAAGTAGTAA
GCCCACCCCAAGATGAGTGCTCTCTCCTCCGACTTCCCTAGAGCCTCCGGTAGCACAGCCGAGACAGCGA
CGGGTTCTCCACCCACACGGGGATGGAGCGACAGAAGTATGGAAATAGGATAAGGTAGCGGCGAGACGAG
CCGTTTAAATAGGTGTCAAGTGGAAGTGCAGTGATGTATGCAGCTGAGGCATCCTAACGAACGAACGATT
TGAACCTTGTTCCTACACGACCTGATCAAATCGATCAGGCACTTGCCATCTATCTTCATTGTTCAACTCT
TGATGAAAAGAAAAGATGAAAAAACCAAAAAAAGCTCTGCCCTTCCATCTCTTGGATAAATAGAGAGGGA
GGGCAGAGTCCTTTGGTGTCCCTTCCAGTTAAGAATTGGGACTTCACAATTACTAGCCAATATTTCTCTC
ATGCCTTTTCTCGTTCATGGTTCGATATTCTGGTGTCCTAGGCGTAGAGGAACCACACCAATCCATCCCG
AATTTGGTGGTTAAACTCTACTGCGGTGACGATACTGTAGGGGAGGTCCTGCGGCAAAATAGCTCGATGC
CAGAATGATAAAAAGCTTAACACCTCTTATTTGACTTTTTCACTATTTTGAAATACGAAAAAGATCCAAA
TCCAAAACGCAAAGGTCGTCTTATTCAAAACCTCAATCATCCCCTCCTCCCACTTCACACCTCAGAACGC
ACTGTTCTTATAGAGAGAAAGGCGCTTTCCCATCTTCTTAACCCGAAATGAAATGGCTGAGGAGAAGAAG
GTTCCTTTTGGGGGGTATCCCCGGGAAGAGATCCAGTGGAGACGGGGTGGGCCTGTAGCTCAGAGGATTA
GAGCACGTGGCTACGAACCACGGTGTCGGGGGTTCGAATCCCTCCTCGCCCACAGCCTTCCAAAGGGGGA
AGGACCTTTACTTTCTCCCTGAGGGTAGGAAAATCATGATCGGAATAGCGGACGTAAAGCTATTGAACTT
GGGTATGCTCTTTCCTTTTGTCGAAGTGGAATCGTAGAACAGAATGTGATACGATGAGACAGAATGCAAT
AGAAACAAGGATAGCGAACGGGTTACCTACTCCTAAGGGTCAAAGCAAGCCTTTTAATTCAATTCTTTAT
TCTTACATTAAAGAATGAATCAAATCTCCCCAAGTAGGATTCGAACCTACGACCAGTCAGTTAACAGCCG
ACCGCTCTACCACTGAGCTACTGAGGAACAAGGGGAGATTCGACCTCCTAGAGTTCAACTCCCGCTCTCA
ACCCGTGAACAATATGAGTCCGAAGCTTCTTTCGTAACTCCCGGAATTTCTTCGTAGTGGCTCCGTTCCA
TGCCTCATTTCATAGGGAAGCCCAAAGTGGCTCTATTTCATTCTATTTCACTTCTTAGCACTTCCTATCA
TTTAATATCCATTCCTTTGGTCTTATTGACATAAGAGATGTCATTTATAGTCTATCTCTTTCTATATATG
GAAAGTCAAGAAATTCTCATCGAAACATCGAGAAATTGTGCATATAGAAAACTCTAAAGAAAGAAAAAAA
GGAGACCCATGCCATGATTTTCAAATCTTTTCTACTTAAGTAGTCTAAAGTAGTCTAAGTTTCTCGATGA
GGATAATTAATTCGGTCGTTGTGGTCGGACTCTATTATGGATTTCTGACCACATTCTCCATAGGTCCCTC
TTAGATCTTCTTTCTCCAATCTTGGGTTAGGGAAGAAGGAGATATTCGCGACTACTGGCGGTTTCATTAT
GGGGCAGCTCATGATCTTCATATCGATCTATTATCCACCTCTGCATCTATTCTTTCTTAGCTAAACGGGT
GGAAGATCCATCCAATTTGGTTATATCATGGACTCAAAAACGGATCTGAATGTGACTGAAATGCACGATC
TTCACAGGTATCACTTTTCACGATACCTAAACCTAAAAGGTGGAATAGCGATTTTCGAACCATTTCCTAT
AAGAGAATGGTTTCCATTACTTTGAGAAATGGATTCTATATCAAACTATAGCTATTGCATTAAAGAAGAA
AAGAAACTAATAGAAGTCGAAGACGCGGAATGGTAGTGAATAGAGAAAAAGATTCTTCTGATTTTCTTGT
TCCTGAAAATATTCGATCCATCTCCTAGACGCCGTAGAGAATTGAGAATTTTCATGTCTTTCAATTCTCG
TACTCGTAATTGGAAAGTTACGGAAGGAGATCCATCATTTTGCAATGAAAACAACATAAAAAACTCTGGA
CAATTTCGAAATCAGACCAAGCGTCTTAATACATATGCAAAAAAATTCATTATTGGCCCACCATTGATTA
CAAGATTTGGCTTTTATGAATCGCTATTGGTTTGATACGAATAATGGCAGTCGTTTCAGTATGTTAAGGA
TACAGATGTATCCACAATTCATTTAGAGTTACTTAATAGCCTATTTCTTATACTATATCTCTATCCCGTG
AAATTCTCGAGCCCAAAGATGGATGCATATGCTGTGTTTCATTTTGCTAAATGATATCAATTAAATGGTA
TATCAATTCTATAAATTGGATATAGCAATAAATAAATCAGCAAAATTCTTTTATTTTAGATAGAAGAAAT
GTTTCTTCTATCTAAAATAAAAGAATGTACCCTTCTATCCAAATCCAATTTGCATCGATAAAATAAATCC
AAATTCCAGATTCCAGCAGTAGATGAATAATTGCAAATTTTTGTGTGTACGAGATTAGAATAACTTAAAA
ATAACTGACATAATTTTTTATTTTTCCTGATCAGAAAAATACATGAAAAAGAAAGGAGGTAGAAAAATTT
GTTGATTTATGGTTAAAGAAGAAAAACAAGAAAACAGGGGTTCTGTTGAATTTCAAGTATTCAGTTTCAC
CAATAAGATACGGAGACTTGCTTCACATTTAGAATTACACAAAAAAGATTTTTCATCGGAAAGAGGTCTA
CGAAGACTTTTGGGAAAACGTCAACGTTTGCTGGCTTATTTGGCAAAGAAAAATAGAGTACGTTATAAGA
AATTAATAAGTCAGTTGGATATTCGGGAGAAGTAATTTAATCGTTCTCATTTTTTTCTTATTTTATTAGT
AGTCTTATAGTAGTCTTAGATTTTGCATTTTGATGAGCCTCGTTTTGAGGAATTCATGGAATAATCCATT
TTCATGGAATAAAGAATAAGAACAAGGATACATAACATAAAAAAAAGAATAGATAAGACGATATTCGCCC
TCCCCCTACATATTTGATTTCTTCTCCTATACAAAAACCAGCAAGACCTACTCCATTGGTAATTCCATCA
ATGACACCTTTATCAAAAAAATGCGTTAGTTCGGCTAACTTTCTTATACCTAGGATAAAAACCCTAGTAT
AGAAAAAATCTATATAACCACGATTATATGACCAGCTGTATATCTTTTTTTTTACTTCATCCAAAAAGCT
CTTTTTTGGATTCTTTTTTACAAGGGAATTTTGAAAATTCAAATTCTGAAAAAAAGAATAAGCAGATCCA
TAAAAGATATATGCTATGAATAGACCAAAAATTGCTAAACTTACAGAAGAAATTGCATTAGTGAGAAATT
CATATGAATTTATGGAAGAATTAGAATTTTCCTGGAACAAGTTTATTGAAGGAGTTAGCCACTTTGATAA
TATGGTTAACTCCAATATTCTATTATCTTTTACTCCATTATCAAAATGGATTCCTATGGATCCAATGAAC
AAAGTAAAAAGTAGTAATATAAGAAGAGGAAATAGCATAGTATTTCCCGTTTCATGAGGATAGACAAAAG
TATTTTTAGCCCCAAAGGGAGTACTAAAGGATCCTATCTTATTTCTTGTATTAGCAGGAATTTTTGGTAT
ATTTTGTGAAAAAAAAGAAACTCCACTCTTCATTGTTGATAAAACAAAATCCCTATTGACTCCTTTGGAT
ATACTTTTTCCCCATAAGGATATTGAATACAACGAACCTTCTTTAGTACTACTGTAATTTTGAAAATGAA
CACGCAAATACCCATCAAAAGTAAGTAAATATATCCGAAACATATAAAATGCAGTTAATCCTGCAGTAAA
AGAAGCTATTATTCCAAAAAAGGGTGAATACAACCAACTATTACTAAGGATTTCATCTTTGGACCAGAAG
CAAGCAAGAGGTGGAATACCACAAAGAGAAAGTGTACCACATAAAAAAGTAGTTCTTGTAATTGGAACGT
ATTTTCTTAAACCACCCATAAGAACCATATTCTGACTTTTATCTGGTGAATATCCAACAAGAGGTTCCAT
TGAATGAATAACGGATCCGGATCCTAAGAACAATAAAGCTTTCGAATAAGCATGAGTGATCAAATGGAAT
AAAGCAGCTTGATAAGAACCTATACCTAGAGCTAACATCATATAACCCAATTGAGACATTGTAGAATAGG
CTAAGCTTCTTTTAATATCTCTCTGAGCAAGAGCTAAAGTGGCTCCTAAGAAGAGTGTTATTGTACCTAT
TAAAGAAATGAAACTCATTATCCAGGGTAGGGATATGAAAAGAGGAAGAAGTCTAGCTAGAAGAAAAATC
CCCGCAGCAACCATAGTTGCTGCGTGTATAAGAGCCGAAATAGGAGTGGGTCCTTCCATAGCATCAGGTA
ACCATACGTGAAGAGGAAATTGTGCAGATTTTGCAACTGCACCAAGGAATAATAAAAAAGCACACAAAGT
AGTAAGTAAGGAATTAATCCCATTATTAGGAATCCAGTTATTAGCTATTTTGAACAAATCCCGAAACTCC
AAACTACCCGTTATCCAAAAAAAACCTAAAATTCCTAATAACAGACCAAAATCCCCTACACGATTAGTTA
CAAAAGCTTTTTGACAAGCACTCGCTGCAATTGGCCGCGTAAACCAAAAACCTATCAATAAATAGGAACA
CATTCCCACAAGTTCCCAAAAAAAATAAATTTGTATCAAATTGGAACTAGTAACCAATCCTAACATGGAA
GTATTAAAAAAACTTATATAAACAAAAAATCTCAAATATCCTTCATCGTGAGACATATAATCGTCACTAT
AAATAAGAACTAAGATTCCTACAGTAGTAATTAGTATTAACATAATAGACGTAAGGGGGTCGACCAAGTA
TCCAAATTCTAAGGAAAAATCATTATTGATGGTCCAAGACCATAGATATTGATAGATAGAACTTCCATTT
ATTTGTTGAATAGACAGGTGAAGTGAGAATACCATAGCTATACTTAAGAGTAAAATACTAGGAAAAGCCC
ATATCCGACGAAGATTTTTTGTTGCTGTAGGAATAAGAAAAAGTCCAAATCCCATTGACATAATAACTGG
AAGTGGGAGAAGAGGAATTACCCAGGCATATTGATATGTATGTTCCATAAGAAAAGAAATAGCAATTTTT
AGTTTAAATTTATAGTTCAATTTTTCTATAAAATAAAATTGTTTCCGATTCACCAAACCTATTCTTATCT
CTTTCTAAAGGAATTAAAAAAACAAAATAAGAAAAATAAAAAATACTGGAATTATGAATTTTTCTAATTT
CTCTCATTAAAATATCCAAAATTTAGAATGGGTTTAGTTACTTAAATTCAAAAAGTGAATCAAAGAATTT
CGGTATCTAGTTATTAGTAAAAAAAAATATTTATTAAAATACAAAAAAAGATTGAATAATTTTACTTTCT
AATCATTTTTGTATTTCTTTTTGTTAAAATAAAAGAGCTCTCTTGTTTCGTAATTGATTGATTGAATTCC
AAAGAAAACCTATATTTATAGGAAATTCTCGAATATTGCTTATTTCATATAAAAGGAAATCCTAATGACT
AGAATTCTCTAAGTTTTAGAATGTCTTGTTTAAGAGACTAAGTATTTTTTTTTATTGGAATTCAATTATG
GAATAGCCTTCTGAACTTAATTAACTATTTGAATTGAATTTTACCTTCTTTTTATCTCCCCCTCTTATAT
GAGGGCTTATCCCCCATACCATATATTTATATATGGAGTATATTTGATATAGAAATTTTGATTTAAATAG
AAAACTAAAAAACTCTGTCTTATCCGACATTAGACAAAATGAACTAAAGAAGAATTTTAGAATTTAAGTA
TCTTTCAGTATCTTTCAGTATCTAAGTATAAATACTAAGAAAAAACAGAAAGAAGGATTGATTTGTGGCA
ATAGATGTCTTTCACATACAACTAGAAAAAGTAATTCCCTTTTTGAATGGCAGTTCCAAAAAAACGTACT
TCGATGTCAAAAAAGCGTATTCGTAAAAATCTTTGGAAAAAAAAGACTTATTTTTCCATAGTACAATCTT
ATTCTTTAGCAAAATCAAGATCATTTTCTAGGGGCAACGAGCATCCAAAACCAAAAGGTTTTTCTGGGCA
ACAAGCAAACAAATAATAAGATTTTGAAATAATCTGAATTGAACTATCCAAAAGAAATTCCAATTATTTA
ATATGAATGAATAATTCGGATTAATTAATAAATGTACTTTTATGTGTCGAATTCCTCGGTACAATATTCT
TAGAACGAATCCCTCCATTATCATTATATAGAACAAAAGTTTTTGGTATATTGTGTCCTCAGTATTCTTT
TCCTATCAAAGAACTTTTTTTTATAATAGAATTCTCATAAAAACGAGGATTCTATTATAAAAAGTAGACT
ATTCTTGCAATAGGACTTACAACCTCCACCTAATCTTATCCAAATTCCCATATAAATGGGTTTAGGACTG
GTACATCATATTAATAAGAGTGTAAAGGCTTTCATTCTATCAATTTTTCTAAAATACAAAATGCATTTCA
TTGTAGTTAATGATGAACTTCTAATGATGAACTTCTAATGTTCCTAAATTCTATGGCTTCTCCCAGTCTC
GACGATTCACGATAAAATAACTATTATTCTTTTAAGTTAACTATTATTTTAAATTAGCCGCCATGGTGAA
ATTGGTAGACACGCTGCTCTTAGGAAGCAGTGCTCAAGCATCTTCGGTTCGAATCCGAGTGGCGGCATTC
TCGAAAAAGAATACAATAAATTAGAAAATGGATTCAATTCGAAATTTCCAATTTTGTAATGGGACCTTAT
CGTTATGCTATTTGCAACTTTAGAACATATACTAACTCATATCTCTTTCTCAACCATTTCAATTGTGATT
ACGATTCATTTGATAACCTTATTAGTTCGTGAACTTAGGGGATTACGTGATTCGTCAGAAAAAGGAATGA
TAGCTACTTTTTTCTCTATAACAGGATTTTTAGTCTCTCGTTGGGTTTCTTCGGGACATTTTCCATTAAG
TAATTTATATGAGTCATTGATCTTCCTTTCATGGACTCTGTATATTCTTCATACTATTCCTAAGATACAG
AACTCGAAAAATGATTTAAGCACAATAACTACGCCAAGTACTATTTTAACGCAAGGCTTTGCCACGTCGG
GTCTTTTAACTGAAATGCATCAATCCACAATACTAGTACCTGCTCTACAATCTCAGTGGTTAATGATGCA
TGTCAGTATGATGTTACTAAGCTATGCAACTCTTTTGTGTGGATCCTTATTATCCGCCGCTCTTCTAATC
ATTAGATTTCGAAAGAATTTCGATTTCTTTTCACTAAAGAAAAATGTTTTTCTTAAAACATTTTTCTTTA
GTGAGATTGAATATTTATATGCAAAAAGAAGTGCTTTAAAAAACACCTCTTTTCCCGTATTTCCAAATTA
TTACAAATATCAATTAACTGAGCGTTTGGATTCTTGGAGTTATCGTGTCATTAGTCTAGGGTTTACTCTT
TTAACCGTGGGTATTCTTTGTGGAGCAGTATGGGCTAATGAGGCATGGGGATCCTATTGGAATTGGGATC
CTAAGGAAACTTGGGCATTTATTACCTGGACCATATTTGCAATATATTTACATAGTAGAAAAAATCCAAA
TTGGAAGGGTACGAATTCCGCACTTGTAGCTTCGATAGGATTTCTTATAATTTGGATCTGCTATTTTGGT
ATCAATCTGTTAGGAATAGGTTTACATAGTTACGGTTCATTTACATTACCATCTAAATAATTACATAACA
TAAAACCTTCGGTTTTTTTCCTTTTTAGTTTGATTTGAGAACCCTTTGAAAAGACGTTCAAGGGGTTCTC
AAAAATTCGAGATAGATAGATCTAATTAGACTTTTTTACTTTTTTCTGAATTTTTCCACTCTGGAATATA
GAGCGGACTGGTTAAAAAAAGAAAATCCTATTTAGTATAATAATTGGATAATAGAACCTCTACCCTATCA
ACGGATAGCGAGAGAACCAAATCTGGATAAATACCAATTCCTATTACTGGTAAAAAGATACAAATTAAAA
GAAAGAGTTCTCGTGGTCCAGAATCTACAAAATTTTTGTTTGGAACATGAAATAGCTTGTATCCATAGAA
CATCTGGCGTAACATAGATAATAAATAAATAGGAGTTAATATCATTCCTATTGCCATTACAAAAGTAATT
AGCATTTTTGGCATTAACATAAATTTAGGACTAGTAATTAGTCCAAAAAATACTACTAATTCTGCAACAA
AACCGCTCATTCCCGGCAAGGCAAGAGAAGCCATTGAAAAGCTACTAAACATGGTAAAAATTTTTGGCAT
TGGGATAGATATTCCCCCCAGTTCTTCGAGATAAACAAGACGCATTCTATCACAAGCCGTTCCCGCCAAG
AAAAAAAGTGTAGCACCGATAAATCCATGAGATAATATTTGTAAAATAGCTCCATTTAGTCCAATGTTGG
TTATGGAACCAATTCCTATAATTATGAAACCCATGTGAGATACGGAGGAGTAGGCTATTCTTTTTTTGAA
ATTTCGTTGACCAAGAGAAGTTGAAGCTGCATAGATTATTTGCACCGCTCCTATTATTACCAACCAAGGG
GAAAATAGATAATGAGCATGCGGTAACAATTCCATATTGACCCGAATCAATCCGTATGCTCCCATCTTTA
ATAGAATTCCGGCTAAAAGCATACATGTACTGTAATGCGCTTCCCCATGGGTATATGGTAACCACGTATG
TAAAGGTATAATCGGCAATTTGACAGCATAAGCAATAAGGAAGCCAAAATACAGTAGTATTTCCCATGTT
GTAGGGTATGATTGATTAATCAATCTTTCTAAATCTAATCCGGGTTCATTGGAACCATATAATCCCATAC
CCAGAACTCCAATTAAGAAAAAAATGGAACCGCCTGCAGTATACAAAATAAACTTGGTAGCTGAATACAG
ACGCCTCTTTCCCCCCCACATGGATAAAAGTAAGTAAACAGGAATTAATTCTAACTCCCACATGATAAAA
AAAAGTAAAAGGTCTCGTGAAGAAAATAATCCTATTTGACCGCTATACATTGCTAGCATCAGGAAATAGA
ATAATTGCGAATTCCGAGTAACCGGCCAAGCCGCTAAAGTAGCTAAAGTAGTGATAAATCCTGTCAATAA
AATAGATCCTAATGAAAGTGGATCGATTCCCAATCTCCAGTGGAAATCGAAAACATCTATCCATTTAGAA
TCCTCCTTTAATTGGATTAAAGGATCCTCCAATTGGAAATGATAACAGAATGCATAAGTCATTAGAAGGA
ATTCTAATAAACAAATAGCTATAGTATACCACCTAACGATTTTATTTCCTTTATGAGGTAAAAAGAAAAT
TAATGAACCTGCAAATATCGGCAAAACAACAAGTATTGTTAACCAAGGAAAATAACTCATGATAAAGTAA
TAAAGACAAGATACGTTTTGACCAGAAAAGCCCATGCTCGATTATTTCGAGCACAGGCTTCTTCGGTAAA
GAGGAATCAGACGATTCAAGTGGAGTTTTTTGTAACGTATCAATAAGATAGAGCCATGCTGCGGGTTGTT
TCAGGCCCTAAATAAACGCGGACACTTAAAAAATCCGTTGGACAGGCGGATTCGCATCTCTTACAACCCA
CACAATCTTCGGTTCTCGGCGCGGAAGCAATTTGCTTGGCTTTACATCCATCCCAAGGTATCATTTCTAA
TACATCTGTTGGGCAAGCTCGTACACAATGAGTGCATCCTATACATGTATCATAAATTTTTACAGAATGT
GACATTGGATCTCTAAATTTTCCTTTTCAACATAAAAATTTTCAGACTGGTAAAAATGAAATTAGTACTA
TATAAATTAGATGTATTGTAGACACCAGACGAAGCAATGGTTTATCCAAACTTTAACAAATAATGCAATA
TATTTCGTAATCTGTTTGTGAGAAAGCGTGAAAAGAGCCAAGAGACTTGAATTTAAGGCTTCAACAGTTA
TAATTATACGAATTCTACATACTAATTCGAATTAGCCAATAAATTGGCTATCATCTTTTCAATATAAATT
ATTGCAATATTCAAATTGCAATATCAATGAATTGCAAAAATGCAATATTCAATAAGTAAAAAACAATACT
CTGAAATAACCTACTCAAAAAAAGGATATTATTAAACACTAATAAGAAAATAAGATTAGATTTCTATTCA
TCTTAATGTTTCTTATTATTATATATGCCCCTTTGTTTAGGGGATTCTATGTCTAATTATTCAAAAAATT
GGATTGATTGATACGAGTTGATTTCCTGTTACGATGGATGGAAGAAAGAATGGATAGTCCAATAGCTGCT
TCAGCAGCCGCAAGGGCTATAACAAAAATTGCGAAAATGTCTCCTTTTAATTGGCGACTATCAAATAGAT
CAGAAAATGTTACGAGATTTAGATTAATTGAATTCAGTATAAGTTCAAGACATATTAGAGCTCTAACCAT
GTTTCGGCTTGTGATCAATCCATAGATACCAATCGAAAATAAATAGACACTCAAAAAAAGTACTCGCTCA
AACATCATTAACTAACTCCTTATCAATCTCGATTCATTTCAATATGAGGACAAGAATTGAACCGATTCAA
TTAATTAGAATAGAACAATTACGCAACAAAAGAGAAAAGAAGGTATTTGTTGTATTGGCAGTAGATGGGT
TTTACTAAATCAAAATTGTGATTCTTTAGTTATTTATTTTATATTTGAAATTCTAAGAATTTTGACTCAT
TCTAAGTATTTCTTATTGTCGAGCCATAGTAATTGCACCTATTAAAGAAACTAGAAGAATTAGGGAAATG
AGTTCAAACGGAAGATAAAAATCGGTTGCTAAATGAATCCCAATTTGTTGAACGTTATTTATGAGACCCT
GTTCTACTATTTGGTTTGATCTTGTAGTCCAAAGAATTCCATACCACGACGTATCTGGGATAGTAGTCAT
TAGTGAAAAAGGAATAGTTATACAAAGGAGTAAAGTAAACCCATCTCCAATAGTCCAATAATTCTTATCT
TTAGACCACTCTGAGCCGTTTACAAACATTACAGCAAATATGATCAAGACATTTATGGCTCCCACATAAA
TAAGAAGTTGTGCGACAGCTACAAAGTAGGAATTTAATAAAAAATAGAATAAGGATATACAAACAAGAAC
TAATCCCAGCGAAAAGGCAGAATAAATTGGGTTGGTAAGTAATACTACTCCTAGACCTCCTAGTAGAAGA
CCAAATCCCCCAAATAGCACAAGAATCTCATGTATTGGTCCAGGTAAATCCATTATGGATAAGAAGAAAT
TTCTAGTATAAAATTTTTCATGAACTGACTAAAACTAAAAGATTCAAGGAAGGAAAAAGGTATTAGGATA
TTTTTTTGTATATACATATAAGTTGTTAAGCAGTAGTTATTCTTTTTTCGTTAGAGTTAGTAAAAATGGA
TTTTTCTAATAAAAAAATCCTAATACCTAGTAATCTGTAATCGTTCTTGAATTCCAAGATTTTTCTTCGT
CTATTTTACTTTGAGGCGAATTCCTAATTGTTTGAATTGTGTAATCTCCCATTATGGAGATTGGTAACCG
ACTCAAAGCAATTTGATTGTAATTCAATTCATGACGATCATAAGTAGAAAGTTCATATTCTTCAGTCATT
GATAAACAATTTGTGGGACAGTATTCAACACAGTTACCGCAAAATATACAAACTCCGAAATCAATACTAT
AATTAAGCAATTGTTTTCTTTTAATATCCTTTTCAAATCTCCAATCCACAAGGGGTAGATCTATCGGGCA
TACGCGAACACATACTTCACAAGCAATGCATTTATCAAATTCAAAGTGTATTCGCCCCCGGAAACGCTCC
GATGTAATTGATTTTTCATAAGGGTAGTGAATCGTTATAGGTAAACGATTTGTGTGGGATAAGGTAATTA
TGAAACTTTGACCAATGTATCTTGCGGCGCGTATTGTTTGTTGACCATAACTAATGAACCCAGTTAGCAT
AGGGAACATATTCTAAATCTATATATGAAAAAGGTATGTTTCTTTCTCTTGTTTGAGAGAACTTTTGTGT
TGAAAATATTCTTACTGTTATTGTATTCTTATTTATAGTGAAACTAGTTGGGAAGAAGTTGTTAATAAGA
GATTGCCCAGAGAAATAGGTAAAAGAAATTTCCATCCAAGATTTAATAACTGATCCATTCTCATCCTGGG
TAAAGTCCATCTTATTGTGATAGAAATGAAGAGAAATAAATAAGCTTTAGTTAATGTAATAAAGATACCT
ATTACCATTTCCAAAATTCCAATTATTTTATTCATTTGGAAAAATCCAAAAAAGGATATATAGGGAATAG
AGAAATTCCACCCGCCTAAGTATAGAACAGTTACAAATAAAGAGGAAACTAATAAATTTAGGTAAGAAAC
AAGATAAAATAAACCATATTTAATACCAGAATATTCGGTTTGATAACCTGCTACTAATTCTTCTTCTGCT
TCTGGTAAATCAAAGGGTAATCTTTCACATTCTGCCAAAGAAGAAATTAGAAAAACTAGAAAACCTATAG
GCTGACGCCAAAGATTCCATCCAAAAAAACCATATTTGGACTGTGCTTCAACTATATCAACTGTACTTGA
ACTATTAGATAATCATAGTCGATGATAACATCACAGTTCCCACCGCTATTCCAAAACCGTACATGAAACC
TTAGCTTCATACGGCTCCTCTATGATCAGAAAAAAGGAAAGGATTGTTTCGTTTCGGTATCATCCTCTGG
GCATAGATAGAATTAGATAAGATAAAATTGATTGGAAAGCCCAAAATTAGACCAAAGCAATTACGTCTGC
TAGAATAACAAAAAAGCGCTTCCGAATTGATCTCATCCTTTATATAATATAATTTTGCTTTGTTCGGTAA
TAACTTAATATTGGAATAAATCACTCGTTATAGCAATTAATAAATGGAAAGAATTTGGCATTAGTTCATG
AGGAATTCTGTATGAATAGGGATAAAGGAAGGAAAGAATAAATAAAGATCCTTTTTTGTATTGTATTCCA
TATCTTTTGTCCTACTCTTCTTTCCCCGGGAGGGGTATACTTAAAAAAAAAGAATAAAGGGTTAATTCGT
TCTTGATAGCCATTTCCTTAACAAGTGAATGGGAACATACTCTAGACCGGAATCTGAAGAAAGTACTGCT
TGATCATTTCCACCAATTTCAAGTCCTTATTATGATTCCTTTTATGAGGAAAAATGTCTAATGATTTAGA
TTCTCTCATTACTAATCCTGTATGTACTTTAGTGTTCCTAATCCCTCACTAACTTTTGATGGATTGCCTT
ATGGTTATAAGTTTAAATTATAGTAATAACTCAAAATATTCTAGTAATGGAATTCCATATCGCGAATCCT
TTATTCTTGCCCGCTTCAAGATATGATGACTAATCAAACAATCTCAACCTTGGGGTAAAGAGTTTACACT
GCTTATGTTTACTTGAACTTTTTTCTTGTACGTAGGAAATGAGATTTTTTACTTTTACTACAAATTAATA
AGCTGTTTTGTTTCACTCATATAGCTATCGAGTTTAACTTACCAACGCGAATACAGAATAAGCAAAGGAA
GATAAGCATTCAATGTATTTTAGAGGAAAAAGATCCTATTTTAACGAATCACACGTAGAGATATTGCTAG
TACACAAAAAGTTAATGGTATTTCATAACTAATAGATTGAGCAGCCGCTCGTAGACCGCCTGAAAAAGAA
TATTTATTATTTGAGCTATATCCTGCCATGAGAAGACCAATAGGAGCAATACTTGAAATCGCAATCCATA
AAAAAACACCAATACTAAGATCAGCTAAAACAAAACGATATCCTAAAGGGATAACTAAAAAACTTAATAA
AATGGATATGACTGCTATAGAGGGACCAATGCTAAATAAAGGAATATCTCCTCGGGATGGGAGGATATCC
TCTTTTAAAAGTAGTTTAGTTCCATCTGCTATAGCTTGAAGCAGTCCCAGGGGGCCAGCATATTCAGGAC
CAATACGTTGTTGTATCGATGCGGATATTTCTCTTTCTAACCACACAATTACGAGTACTTCTATTGTGAT
TCCCAGTAGGAGGGCAAAAATGGGTAGAATCCATATAAGTCCGTAGATTTCTTTAAATAATTCCGATTTC
GAAAAAGAATTGATAGTTTCTACCTCTACCCTATCTATTATCATTTCAACGATCAACTTCCCCCATAATG
ATATCTATACTACCTAATATTGTCATGATATCAGCCAATTTCATTTTTTTAACTAGCTGAGGAAGAATTT
GCAAATTAATAAAACCCGGTGGACGAATTTTCCATCTCCAGGGGAAAAGACTATCATCTCCTACCAGATA
AATTCCTAATTCGCCTTTTGGAGCTTCTACTCTTACATAAAGCTCTTGCTTTGATAATTCAAAATTGGGC
GAAGGTTTTTTACCAAGAAATCGATATTCAAAATCATTCCATTCGGGATTCTTTGCTTTCTTAAAGCGTC
GGGCTTCTAAATTCTCATAAGGTCCTCCAGGAATTTTCTCTACAGCCTGTTGAATAATTTTTATGGATTC
CCTCATTTCACCGACTCGTACTAAATAGCGAGCTAACGAATCTCCTTCTTTTTGCCATTGGACTTTCCAA
TCGAATTGATTGTAAGACTCATAAGGATCAATTTTACGAAGATCCCATTGTATTCCAGAAGCTCGTAACA
TTGGTCCCGATAAGCCCCAATTTACAGCTTCTTCTCCGCTAATAAAACCGACTCCTTCAACTCGTTCTAA
AAAAATGGGATTCTGTGTAATAAGTTCTTGATATTCAACAACTCCTTGTAAAAAATAATCACAGAAATCT
AAACATTTATCCATCCATCCATAAGGGAGATCGGCAGCGACTCCTCCGATGCGAAAGTAATTATGCATCA
TTCGCATACCTGTGACAGCTTCAAATAGATCATATATCAATTCTCTCTCTCTAAAAATGTAGAAAAAGGG
AGTCTGCGCCCCGAGATCCGCCATAAAAGGTCCAAGCCATAACAAATGAGAAGCTATACGGCTCAATTCT
AACATAATTACTCTAATATAGCTGGCTCTTTTGGGTATTTGAATATTCTCTAAGAATTCTGGTGCATTTA
CCGTTATTGCTTCTGTAAACATAGTAGCTAAATAATCCCATCGTGTTACATAAGGCAAGTATTGTATAAT
ACTTCTGTTTTCCGCGATTTTTTCCATTCCTCTGTGTAAATACCCTAATATGGGTTCGCAATCAATAACA
TCTTCACCATCGAGAGTAACAATCAGTCGAAGAACACCATGCATTGATGGGTGTTGAGGGCCCATATTGA
CTATCATGAGATCTTTTCTTTTAAGCGATAGACTCATATCCTTGTTCTTATTCTTTATTCCATGAAAATG
GATTATTCCATGAATTCCTCAAAACGAGGCTCATCAAAATGCAAAATCTAAGACTACTATAAGACTACTA
ATAAAATAAGAAAAAAATGAGAACGATTAAATTACTTCTCCCGAATATCCAACTGACTTATTAATTTCTT
ATAACGTACTCTATTTTTCTTTGCCAAATAAGCCAGCAAACGTTGACGTTTTCCCAAAAGTCTTCGTAGA
CCTCTTTCCGATGAAAAATCTTTTTTGTGTAATTCTAAATGTGAAGCAAGTCTCCGTATCTTATTGGTGA
AACTGAATACTTGAAATTCAACAGAACCCCTGTTTTCTTGTTTTTCTTCTTTAACCATAAATCAACAAAT
TTTTCTACCTCCTTTCTTTTTCATGTATTTTTCTGATCAGGAAAAATAAAAAATTATGTCAGTTATTTTT
AAGTTATTCTAATCTCGTACACACAAAAATTTGCAATTATTCATCTACTGCTGGAATCTGGAATTTGGAT
TTATTTTATCGATGCAAATTGGATTTGGATAGAAGGGTACATTCTTTTATTTTAGATAGAAGAAACATTT
CTTCTATCTAAAATAAAAGAATTTTGCTGATTTATTTATTGCTATATCCAATTTATAGAATTGATATACC
ATTTAATTGATATCATTTAGCAAAATGAAACACAGCATATGCATCCATCTTTGGGCTCGAGAATTTCACG
GGATAGAGATATAGTATAAGAAATAGGCTATTAAGTAACTCTAAATGAATTGTGGATACATCTGTATCCT
TAACATACTGAAACGACTGCCATTATTCGTATCAAACCAATAGCGATTCATAAAAGCCAAATCTTGTAAT
CAATGGTGGGCCAATAATGAATTTTTTTGCATATGTATTAAGACGCTTGGTCTGATTTCGAAATTGTCCA
GAGTTTTTTATGTTGTTTTCATTGCAAAATGATGGATCTCCTTCCGTAACTTTCCAATTACGAGTACGAG
AATTGAAAGACATGAAAATTCTCAATTCTCTACGGCGTCTAGGAGATGGATCGAATATTTTCAGGAACAA
GAAAATCAGAAGAATCTTTTTCTCTATTCACTACCATTCCGCGTCTTCGACTTCTATTAGTTTCTTTTCT
TCTTTAATGCAATAGCTATAGTTTGATATAGAATCCATTTCTCAAAGTAATGGAAACCATTCTCTTATAG
GAAATGGTTCGAAAATCGCTATTCCACCTTTTAGGTTTAGGTATCGTGAAAAGTGATACCTGTGAAGATC
GTGCATTTCAGTCACATTCAGATCCGTTTTTGAGTCCATGATATAACCAAATTGGATGGATCTTCCACCC
GTTTAGCTAAGAAAGAATAGATGCAGAGGTGGATAATAGATCGATATGAAGATCATGAGCTGCCCCATAA
TGAAACCGCCAGTAGTCGCGAATATCTCCTTCTTCCCTAACCCAAGATTGGAGAAAGAAGATCTAAGAGG
GACCTATGGAGAATGTGGTCAGAAATCCATAATAGAGTCCGACCACAACGACCGAATTAATTATCCTCAT
CGAGAAACTTAGACTACTTTAGACTACTTAAGTAGAAAAGATTTGAAAATCATGGCATGGGTCTCCTTTT
TTTCTTTCTTTAGAGTTTTCTATATGCACAATTTCTCGATGTTTCGATGAGAATTTCTTGACTTTCCATA
TATAGAAAGAGATAGACTATAAATGACATCTCTTATGTCAATAAGACCAAAGGAATGGATATTAAATGAT
AGGAAGTGCTAAGAAGTGAAATAGAATGAAATAGAGCCACTTTGGGCTTCCCTATGAAATGAGGCATGGA
ACGGAGCCACTACGAAGAAATTCCGGGAGTTACGAAAGAAGCTTCGGACTCATATTGTTCACGGGTTGAG
AGCGGGAGTTGAACTCTAGGAGGTCGAATCTCCCCTTGTTCCTCAGTAGCTCAGTGGTAGAGCGGTCGGC
TGTTAACTGACTGGTCGTAGGTTCGAATCCTACTTGGGGAGATTTGATTCATTCTTTAATGTAAGAATAA
AGAATTGAATTAAAAGGCTTGCTTTGACCCTTAGGAGTAGGTAACCCGTTCGCTATCCTTGTTTCTATTG
CATTCTGTCTCATCGTATCACATTCTGTTCTACGATTCCACTTCGACAAAAGGAAAGAGCATACCCAAGT
TCAATAGCTTTACGTCCGCTATTCCGATCATGATTTTCCTACCCTCAGGGAGAAAGTAAAGGTCCTTCCC
CCTTTGGAAGGCTGTGGGCGAGGAGGGATTCGAACCCCCGACACCGTGGTTCGTAGCCACGTGCTCTAAT
CCTCTGAGCTACAGGCCCACCCCGTCTCCACTGGATCTCTTCCCGGGGATACCCCCCAAAAGGAACCTTC
TTCTCCTCAGCCATTTCATTTCGGGTTAAGAAGATGGGAAAGCGCCTTTCTCTCTATAAGAACAGTGCGT
TCTGAGGTGTGAAGTGGGAGGAGGGGATGATTGAGGTTTTGAATAAGACGACCTTTGCGTTTTGGATTTG
GATCTTTTTCGTATTTCAAAATAGTGAAAAAGTCAAATAAGAGGTGTTAAGCTTTTTATCATTCTGGCAT
CGAGCTATTTTGCCGCAGGACCTCCCCTACAGTATCGTCACCGCAGTAGAGTTTAACCACCAAATTCGGG
ATGGATTGGTGTGGTTCCTCTACGCCTAGGACACCAGAATATCGAACCATGAACGAGAAAAGGCATGAGA
GAAATATTGGCTAGTAATTGTGAAGTCCCAATTCTTAACTGGAAGGGACACCAAAGGACTCTGCCCTCCC
TCTCTATTTATCCAAGAGATGGAAGGGCAGAGCTTTTTTTGGTTTTTTCATCTTTTCTTTTCATCAAGAG
TTGAACAATGAAGATAGATGGCAAGTGCCTGATCGATTTGATCAGGTCGTGTAGGAACAAGGTTCAAATC
GTTCGTTCGTTAGGATGCCTCAGCTGCATACATCACTGCACTTCCACTTGACACCTATTTAAACGGCTCG
TCTCGCCGCTACCTTATCCTATTTCCATACTTCTGTCGCTCCATCCCCGTGTGGGTGGAGAACCCGTCGC
TGTCTCGGCTGTGCTACCGGAGGCTCTAGGGAAGTCGGAGGAGAGAGCACTCATCTTGGGGTGGGCTTAC
TACTTATATGCTTTCGGCAGTTATCCTCTCCACACTTGGCTACCCAGCGTTTACCGTAGGCACGATAACT
GGTACACCAGAGGTGCGTCCTTCCCGGTCCTCTCGTACTAGTGAAAGGTCCTCTCAATGCTCTAACGCCC
ACACCGGATATGGACCGAACGTCTCACGACGTTCTGAACCCAGCTCACGTACCGCATTAATGGGCGAACA
GCCCAACCCTTGGAACCACCTACAGCTCCAGGTGGCGAAGAGCCGACATCGAGGTGCCAAACCTTCCCGT
CGATGTGGACTCTTGGGGAAGATCAGCCTGTTATCCCTAGAGTAACTTTTATCCGTTGAGCGACGGCCCT
TCCACTCGGCACCGTCGGATCACTAAGGCCGACTTTCGTCTCTGCTCGACGGGTGAGTCTTGCAGTCAAG
CTCCCTTCTGCCTTTGCACTCGAGGACCAATGTCCGTCTGGCCCGAGGAAACCTTTGCACGCCTCCGTTA
CCTTTTGGGAGGCCTACGCCCCATAGAAACTGTCTACCTGAGACTGTCCCTTGGCCCGCGGGTCTGACAC
AAGGTTAGAATCCTGAGCTCTTCCAGAGTGGTATCTCACTGATGGCTCGGCCCCCCCGGAAGGGGGCCTT
CTTCGCCTTCCACCTAAGCTGCGCAGGAAAAGCCCAAAGCCAATCCCAGGGAACAGTAAAGCTTCATAGG
GTCTTTCTGTCCAGGTGCAGGTAGTCCGCATCTTCACAGACATGTCTATTTCACCGAGCCTCTCTCCGAG
ACAGTGCCCAGATCGTTACGCCTTTCGTGCGGGTCGGAACTTACCCGACAAGGAATTTCGCTACCTTAGG
ACCGTTATAGTTACGGCCGCCGTTCACCGGGGCTTCGGTCGCCGGCTTCCCTGTCATCAGTTCACCAACT
TCCTTGACCTTCCGGCACTGGGCAGGCGTCAGCCCCCATACATGGTCTTACGACTTTGCGGAGACCTGTG
TTTTTGGTATACAGTCGCCCGGGCCTGGTCACTGCGACCCCCTTTTGCGAGGGGGCACCCCTTCTCCCGA
AGTTACGGGGCTATTTTGCCGAGTTCCTTAGAGAGAGTTGTCTCGCGCCCCTAGGTATTCTCTACCTACC
CACCTGTGTCGGTTTCGGGTACAGGTACCCTTTTGTTGAAGGTCGTTCGAGCTTTTCCTGGGAGTATGGC
ATGGGTTACATACTTCGCGCCGTAGCGCCTGGTATGAGCCTCGTGGAGAAGCAATGGCTAGTCCACGGGG
CTCATACTTTCGCGCTGCAGCGCTTGGTACTCGGACCTCGGCTCGAGGCATTTTCTCTACCCCTTCTTAC
CCTGAAAAAGCAGGGTCACCTTGTGTCCTTAAACCTATAACCATCTTTCGGCTAACCTAGCCTCCTCCGT
CCCTCCGTACCAACAAGGGGTAGTACAGGAATATTGACCTGTTGTCCATCGACTTAGCCTTTCGGCCTGA
TCTTAGGCCCTGACTCACCCTCCGTGGACGAACCTTGCGGAGGAAACCTTGGGTTTTCGGGGCATTGGAT
TCTCACCAATGTTTTCGTTACTCAAGCCGACATTCTCGCTTCCGCTTCGTCGACCCCCGCTTTCGCGTTT
GCTTCCCTCTAAGGCGGAACGCTCCCCTACCGATGCATTTTGACATCCCACAGCTTCGGCAGATCGCTTA
GCCCCGTTCATCTTCAGCGCAAGGGCGCCAGTCAGTGAGCTATTACGCACTCTTTAAAGGGTGGCTGCTT
CTAGGCAAACCTCATGGCTGTCTTTGCACCCCCACCTCCTTTATCACTGAGCGGTCATTAAGGGGCCTTA
GCTGGTGATCCGGGCTGTTTCCCTCTCGACGATGAAGCTTATCCCCCATCGTCTCACTGGCCGACCTTGA
CCCCTGTTATTTTTGGGTCATATCTAGTATTCAGAGTTTGCCTCGATTTGGTACCGCTCGCGCAGCCGCA
CCGAAACAGTGCTTTACCCCTAGATGTCCAGTCAACTGCTGCGCCTCAACGCATTTCGGGGAGAACCAGC
TAGCTCTGGGTTCGAGTGGCATTTCACCCCTAACCACAACTCATCCGCTGATTCTTCAACATCAGTCGGT
TCGGACCTCTGCTTAGTTTCATCCAAGCTTCATCCTGGTCATGGATAGATCACCCAGGTTCGGGTCCATA
AGCAGTGACAATCGCCCTATGAAGACTCGCTTTCGCTACGGCTCCGGTGGGTTCCATTCCCTTAACCAAG
CCACTGCCTATGAGTCGCCGGCTCATTCTTCAACAGGCACGCGGTCAGAGATCACTTTCCCCTCCCACTG
CTTGGGAGCTCAGCACGGTTTCACGTTCTATTTCACTACCCACTGGGGGTTCTTTTCACCTTTCCCTCAC
GGTACTACTTCGCTATCGGTCACCCAGGAGTATTTAGCCTTGCAAGGTGGTCCTTGCTGATTCACACGGG
ATTCCACGTGCCCCATGCTACTCGGGTCAGAGCGTAAGCAGTGATGCTATCGGCTACTGGACTATAGCCA
TCTAGGGTGCGGCACTCAACCGCTTCGCCTAGCAGCACAACGCTTGTATTGCTCACCCACAACCCCGTTT
TCACGGTTTAGGCTGCTCCCATTTCGCTCGCCGCTACTACGGGAATCGCTTTTGCTTTCTTTTCCTCTGG
CTACTAAGATGTTTCAGTTCGCCAGGTTGTCTCTTGCCTGCTCATGGATTCGGCAGGCAGTTCAAAAGGT
TGACCTATTTGGGAATCTCCGGATCTATGCTTATTTTCAACTCCCCGAAGCATTTCGTCGCTTGCTACGC
CTCTTCCTCGTCTCTGGGTGCCTAGGTATCCACCGCAAGCCTTTCCTCTTTTGAACCTCGCCATTAACGT
TAAGGCTATGCCATCCTAAGGTGCTACTAAATGGAAGGATCTTATCAACGTCCATGAATGCGAAATCATA
GATCGAACTGACGAATTGGCAACCTTCGGTGCTATCATAGTATCCGCTAAGTTCACGGGCTGGAGATAAG
CGGACTCGAACCGCTGACATCCGCCACAGGGTAAACCACCGCCTCTCAGGCCTCCCCGACGGGTTCTACC
ATAGAGGACAACGATAGGCAATAACTCCCCCCCGAACACAGCTTACAACTTTCATCGTACTGTGCTCTCC
AAAGAGCAACTCTTCTCAAAATCCCAAAACAAAAGGTGCTGAGTTGGAATCCCATTCTAAGGATTCTTGT
GGTTCCGGGGAATCCAGCTACAGGAGAACCAGGAACGGGGAGCTCTCCCCTTTTTCCGCCCGACTCTTTG
ATCTTAACTTAAGAATGCTGGTTTTAAGAACGAGTGATTGCCCTTCTCCGACCCTTACTGCCCAACCGGA
GAGCGGACGGCTATTGTGTTCCACTTATTGAACAGGATCTATGGTCGGTCCGATAGACCCACCGAAGGCG
TCCTTGGGGTGATCTCGTAGTTCCTACGGGGTGGAGACAATGGGGTCGGTCCATGGATTTTCCTTCCTTT
TGCCACATTTCGCTCAAAGGGTTGAAGGGAGATAGTGCATCAAGCTATTCGCAAGGGCCAACTTGATCCT
CTTCCCCAGGGATCCCAGATGAGGGAAGCCTAGGAGAGCCGCCGACTCCAACTATCGTCCATGTACGATC
CATACTAGATCTGACCAACTGCCCATCCTACCTCCTCTACCTTTTTGACAGCCCATCTTTTTGTCTCAGT
AGAGTCTTTCAGTGGCATGTTTCAGTCCTCTTCCCCATTACTTAGAAAAAGTGAGCCACCGGTTCAGGTA
CAAGATACTATCATTACCGCCTGGACAATTAGACAGCCAACCCGTAATCGCAACGACCCAATTGCAAGAG
CGGAGCTCTACCAACTGAGCTATATCCCCCCCGAGCCAAGTGGAGTATGCATGAAAGAGTCAGATGCTTC
TTCTATTCTTTTCCCTGCGCAGCTGGGCCATCCTGGACTTGAACCAGAGACCTCGCCCGTGAAGTAAATC
ATCGCCCCTACGATCCAACCAATTGGGAGAGAATCAATAGACTCCTTTTCGGGAGCGATCCATCCTTCCC
GAACGCAGCATACAACTCCCCGTTGTACTGCGCTCTTCAAGTGTGCTTCTTCCCCCTTCTCCCCCTTACC
ACGGCAAGTCCTTGGGAAATAACTCCGATGGGCAGAAAAAAGAAGGGGTTAAGAGACCCTCCTGGCCCAA
CCCTAGACACTCTAAGATCCTTTTTCAAACCTGCTCTGCTCCCATTTCGAGTCAAGAGATAGATAAATAG
CCACATCCCATTGCACTGATCGGGGGCGCTCGTAGTGACTTAGGGGGTCGAAGACCAAGAAGTGGCTTAT
TTATACCAAGCATTCCTCTTATGGCTAGATCCAATCTCCTGGTCCCTGCAGAAAGGAAAAAGAATTTCAC
GTTCTTCTTTCAGGAAGGGAGGATTAGGGAAGTCCTATTGATTACTGCTTTCTCCAGACCGCCGGGAAAA
GCATGAAAAAAAGGCTCGAATGGTACGATCCCTCCGTCACCCCAGAATGAAAGGGGTGATCTCGTAGTTC
TTGGTCTGTGAAGATGCGTTGTTAGGTGCTCCATTTTCCCATTGAGGACGAACCTCAACCTGTGCTCGAG
AGATAGCTCTCCATACACTGATAAGGGATGTATGGATTCTCGAGAAGAGAGGAGCCCCGGTGGCCCCCCC
CCGGACCGCCCGGATCCCACGAGTGAATAGAAAGTTCGATCTACATGGGATCTCACCTGAATCGCCCCAT
CTATCCTCCTGAGGAGAAGTTTGTTTGGTTTCAAACTCCGATTCAAACAGGAGGAGTACGCCATGCTAAT
GTGCCTTGGATGATCCACATCTTCGGGTCAGGCGCTGATGAGCACATTGAACTATCCATGTGGCTGAGAG
CCCTCACAGCCGAGGCACAACGACGAATTATCAGGGGCGCGCTCTACCACTGAGCTAATAGCCCGTCGCG
CGGCCTCCCAAAGGGAGGCCGCTACGCCAAAAGCGAGAAAAACTCCATCCCTTTCCTTTTGACATCCCCA
TGCCGCCACACGGGGGGACATGGGGACGTCAAAAAGGGGATCCTATCACTATCAACTAATTTGTTCCGAC
CTAGGATAATAAGCTCATGAGCTTGGTCTTACTTCACCCTAAACGAAAGAAGACTTCCATATCCAAGTTT
AGCTCAGACGTAGCTGCCTTCTTTTTGGGCGTGAAGCAGTGTCAAACCAAAATACCCAATAAGCATAAGC
ATTAGCTCTCCCTGAAAAGGAGGTGATCCAGCCGCACCTTCCAGTACGGCTACCTTGTTACGACTTCACT
CCAGTCGCAAGCCTAGCCTTAGGCATCCCCCTCCTTACGGTTAAGGGTAATGACTTCAAACCTGGCCAGC
TCCTATAGTGTGACGGGCGGTGTGTACAAGGCCCGGGAACGGATTCGCCGCCGTATGGCTGACCGGCGAT
TACTAGCGATTCCTGCTTCATGCAGGCGAGTTGCAGCCTGCAATCCGAACTGAGGACGGGTTTTTGGAGT
TAGCTCACCCTCGCGAGATCGCGACCCTTTGTCCCGCCCATTGTAGCACGTGTGTCGCCCAGGGCATAAG
GGGCATGATGACTTGGCCTCATCCTCTCCTTCCTCCGGCTTAACACCGGCGGTCTGTTCAGGGTTCCAAA
CTCATAGTGGCAACTAAACACGAGGGTTGCGCTCGTTGCGAGACTTAACCCAACACCTTACGGCACGAGC
TGACGACAGCCATGCACCACCTGTGTCCGCGTTCCCGAGGGCACCCCTCTCTTTCAAGAGGATTCGCGGC
ATGTCAAGCCCTGGTAAGGTTCTTCGCCTTGCATCGAATTAAACCACATGCTCCACCGCTTGTGCGGGCC
CCCGTCAATTCCTTTGAGTTTCATTCTTGCGAACGTACTCCCCAGGCGGGATACTTAACGCGTTAGCTAC
AGCACTGCACGGGTCGAGTCGCACAGCACCTAGTATCCATCGTTTACGGCTAGGACTACTGGGGTCTCTA
ATCCCATTTGCTCCCCTAGCTTTCGTCTCTCAGTGTCAGTGTCGGCCCAGCAGAGTGCTTTCGCCGTTGG
TGTTCTTTCCGATCTCAATGCATTTCACCGCTCCACCGGAAATTCCCTCTGCCCCTACCGTACTCCAGCT
TGGTAGTTTCCACCGCCTGTCCAGGGTTGAGCCCTGGGATTTGACGGCGGACTTGAAAAGCCACCTACAG
ACGCTTTACGCCCAATCATTCCGGATAACGCTTGCATCCTCTGTCTTACCGCGGCTGCTGGCACAGAGTT
AGCCGATGCTTATTCCTCAGATACCGTCATTGTTTCTTCTCCGAGAAAAGAAGTTGACGACCCGTAGGCC
TTCCACCTCCACGCGGCATTGCTCCGTCAGGCTTTCGCCCATTGCGGAAAATTCCCCACTGCTGCCTCCC
GTAGGAGTCTGGGCCGTGTCTCAGTCCCAGTGTGGCTGATCATCCTCTCGGACCAGCTACTGATCATCGC
CTTGGTAAGCTATTGCCTCACCAACTAGCTAATCAGACGCGAGCCCCTCCTTGGGCGGATTTCTCCTTTT
GCTCCTCAGCCTACGGGGTATTAGCAACCGTTTCCAGTTGTTGTTCCCCTCCCAAGGGCAGGTTCTTACG
CGTTACTCACCCGTTCGCCACTGGAAACACCACTTCCCGTTCGACTTGCATGTGTTAAGCATGCCGCCAG
CGTTCATCCTGAGCCAGGATCGAACTCTCCATGAGATTCATAGTTGCATTACTTATAGCTTCCTTATTCG
TAGACAAAGCGGATTCGGAATTGTCTTTCCTTCCAAGGATAACTTGTATCCATGCGCTTCAGATTATTAG
CCTGGAGTTCGCCACCAGCAGTATAGCCAACCCTACCCTATCACGTCAATCCCACAAGCCTCCTATCCAT
TCCCGTTCGATCGTGGTGGGGGAGTAAGTCAAAATAGAAAAAACTCACATTAGGTTTAGGGATAATCAGG
CTCGAACTGATGACTTCCACCACGTCAAGGTGACACTCTACCGCTGAGTTATATCCCTTCCCCGTCCCAT
CGAGAAAGAGAATTAACGAATCCTAAGGCAAAGGGGCGAGAAACGCAAGGCCACTCTTCCTCCGGGCTTT
CTTTCCGCACTATTATGGACAGTCAAATAATGGGAAAAATTGGATTCAATTGTCAACCGGTCCTATCGAA
AATAGGATTGACTATGGATTCGAGCCATAGCACATGGTTTCATAAAATCTGTACGATTTTCCCGATCTAA
ATCGAGTGGGTTTCCATGAAGAAGATCTTGTTCAGCATGTTCTATTCGATACTGGTAGGAGAAGAACCCG
ACTCGGTATTCTTAAAAAAAGAGGGGAAGCAGAACCAAGTCAAGATGATATGGATCGCCCCTTCTTCTTG
CGCCAAAGATCTTACCATTTCCGAAGGAACTGGGGCTACATTTCCTTTCCATTTCCATTCCAGAGTTTCT
ATCTGTTTCCACGCCCTTTTTTTGAGACCTCGAAACATGAAATGGACAAATTCCTTCTCTTAGGAACACA
TACAAGAAAAAGGATAATGGTAGCCCCCCCATTAACTAATTTATGAATTTCATAGTAATAGAAATCCATG
TCCTACCGAGACAGAATTTCGAACTTGCTATCCTCTTGCCTAATAGGCAAAGATTGACCTCTGTAGAAAG
ACTGATTCATTCGGATCGATATGAGGACCCAACTCCGTTGCATTGCCAGAATCCATGTTCCATATTTGAA
GCGGGTTGACCTCTGTGCTTCTCTCATGGTACAATCCTCTTCCTGCTGAGCCCCCTTTCTCCTCGGTCCA
CAGAGAAAAAATGTAGGACTGGTGCCGACAGTTCATCACGGAAGAAAGAACTCACAGAGCCGGGGATCGC
TAACTAATAGAATAGTACTACTAACTAATACTAATATATAGATAACTAATACTAATATATAGATATTAAT
ACTAATATATAGATATATAGAAATAGATATCTAGAAATAGAAACGAACTAATATATAGATAATCGAAATC
GAAAAGAACTGTCTTTTCTGTATACTTTCCCCGTTCTATGCTACCGCGGGTCTTATGCAATCGATCGGAT
CATATAGATATCCCTTCAACACAACATAGGTCATCGAAAGGATCTCGGACGACTCACCAAAGCACGAAAG
CCAGTTAGAAAATGGATTCCTATTTGAAGAGTGCCTAACCGCATGGATAAGCTCACATTAACCCGTCAAT
TTTGGATCCAATTCGGGATTTTTCTTGGGAAGTTTCGGGAAGAAATTGGAATAATATCGATTCATACAGA
GGAAAAAGTTCTCTATTGATGCAAACGCTGTACCTCAGAGGATAGGGATAGAGGAAGAGGGAAAAATCGA
AATGAAATAAATAAAGAATAAAGCCAAAAAAATAAGTCGAAGATAGAAGAGCCCAGATTCAAAATGAAGA
AATGGAAACTCGAAAAGGATCCTTCTGATTCTCAAAGAATGAGGGGCAAGGGGATTGATACCGAGAAAGA
TTTCTTCTTATTATAAGACGTGATTTGATCCGCATATGTTTGGTAAAAGAACAATCTTCTCCTTTAATCA
TAAATGGAAAGTGTTCAATTAGAACATGAAAACGTGACTCAATTGGTCTTAGTTAGTCTTCGGGACGGAG
TGGAAGAAGGGCGGAGACTCTCGAACGAGGAAAAGGATCCCTTCGAAAGAATTGAACGAGGAGCCGTATG
AGGTGAAAATCTCATGTACGGTTCTGTAGAGGGACAGTAAGGATGACTTATCTGTCGACTTTTCCACTAT
CAACCCCAAAAAACCCAACTCTGCCTTACGTAAAGTTGCCAGAGTACGATTAACCTCTGGATTTGAAATC
ACTGCTTATATACCTGGTATTGGCCATAATTTACAAGAACATTCTGTAGTATTAGTAAGAGGAGGAAGGG
TTAAGGATTTACCCGGTGTGAGATATCGCATTATTCGAGGAACCCTAGATGCTGTCGCAGTAAAGAATCG
TCAACAAGGGCGTTCTAGTGCGTTGTAGATTCTTATCCAAGACTTGTATCATTTGATGATGCCATGTGAA
TCGCTAGAAACATGTGAAGTGTATGGCTAACCCAATAACGAAAGTTTCGTAAGGGGACTGGAGCAGGCTA
CCATGAGACAAAAGATCTTCTTTCTAAAGAGATTCGATTCGGAACTCTTATATGTCCAAGGTCAATATGG
AAATTCTTTCAGAGGTTTTCCCTTACTTTGTCCGTGTCAACAAACAATTCGAAATACCTCGACTTTTTCA
GAACAGGTCCGAGTCAAATAGCAATGATTCGAAGCACTTCTTTTTCCATTACACTATTTCGGAAACCTAA
GGACTCGATCGTATGGATATGGAAAATACAGGATTTCCGGTCCTAGCGGGAAAAGGAGGGAAACGGATAC
TCAATTTAAAGTGAGTAAACAGAATTCCATACTCGATCTCATAGATCCCTATAGAATTCTGTGGAAAGCC
GTATTCGATGAAAGTCGTATGTACGGCTTGGAGGGAGATCTTTCCTATCTTTCGAGATCCACCCTACAAT
ATGGGGCCAAAAAGCCAAAAAAATAAGTGATTCGTTTTTAGCCCTTATAAAAAGAAAACGGATTCTTGAA
CCTCTTTCACGCTCATGTCACGTCGAGGTACTGCAGAAAAAAGAACCGCAAAATCCGATCCAATTTTTCG
TAATCGATTAGTTAACATGGTGGTTAACCGTATTATGAAAGACGGAAAAAAATCATTGGCTTATCAAATT
CTCTATCGAGCCGTGAAAAAGATTCAACAAAAGACAGAAACAAATCCACTATTGGTTTTACGTCAAGCAA
TACGTAGAGTAACTCCCAATATAGGAGTAAAAACAAGACGTAATAAAAAAGGATCGACGCGGAAAGTTCC
GATTGAAATAGGATCTAAACAAGGAAGAGCACTTGCCATTCGTTGGTTATTAGAAGCATCCCAAAAGCGT
CCGGGTCGAAATATGGCTTTCAAATTAAGTTCCGAATTAGTAGATGCTGCCAAAGGGAGTGGGGGTGCCA
TACGCAAAAAGGAAGCGACTCATAGAATGGCAGAGGCAAATAGAGCTCTTGCACATTTTCGTTAATCCAT
GAACAGAATCTAGGTATGTAGACACATGGATCCATACATCTCGATCGGAAAAGAATCAATAGAAGGAGAA
TCGGACGATATCTTTTTCGAAACAAATAAAAAGGAAAAAAAAGAGAAAACAGAAATCATGATCAACTAAG
CCCTCTCGGGGGCTTGCTTAAGAATAAGAAAGAGGAATCTTATGGAAATAGCATGGAATAAGGTTTGATC
CTATTCATGGGGATTCCGTAAATATCCCATTCCAAAAATCGAAACAATCGGGACTTTTCGGAGATTGGCT
GCAGTTACTAATTCATGATCTGGCATGTACAGAATGAAAACTTCATTCTCGATTCTACGAGAATTTTTAT
GAAAGCGTTTCATTTGCTTCTCTTCCATGGAAGTTTCATTTTCCCAGAATGTATCCTAATTTTTGGCCTA
ATTCTTCTTCTGATGATCGATTTAACCTCTGATCAAAAAGATAGACCTTGGTTCTATTTCATCTCTTCAA
CAAGTTTAGTAATAAGCATAACGGCCCTATTGTTCCGATGGAGAGAAGAACCTATAATTAGCTTTTCGGG
AAATTTCCAAACGAACAATTTCAACGAAATCTTTCAATTTCTTATTTTATTATGTTCAACTTTATGTATT
CCTCTATCCGTAGAGTACATTGAATGTACAGAAATGGCTATAACAGAGTTTCTGTTATTCGTATTAACAG
CTACTCTAGGGGGAATGTTTTTATGTGGTGCTAACGATTTAATAACTATCTTTGTAGCTCCAGAATGTTT
CAGTTTATGTTCCTACCTATTGTCTGGATATACCAAGAGAGATCTACGGTCTAATGAGGCTACTATGAAA
TATTTACTCATGGGTGGGGCAAGCTCTTCTATTCTGGTTCATGGTTTCTCTTGGCTATATGGTTCATCTG
GGGGGGAGATCGAGCTTCAAGAAATTGTGAATGGTCTTATCAATACACAAATGTATAACTCCCCAGGAAT
TTCAATTGCGCTTATATTCATCACTGTAGGACTTGGGTTCAAGCTTTCCCCAGCCCCTTTTCATCAATGG
ACTCCTGACGTCTACGAAGGAGTGTGGTTCGTTCGACAAATTCCTACCTCTATCTGAGGTGTTTGGGTTT
TGCAAAACTCCATAGACATGCAGAAGAGAAATGCTATCCCCACTCCGACCAAGACAGAACTTTTACCAAA
AGTTTATTGTGATCTTTTTGTTCAAATAACAATTAAGGTGAAGCAGGGTCAGGAACAACGAATCTCTTTA
TGATAAACAGATCCATTTTGCAAGCTCGTTATTACGGGTAGTTCCTACAAAGAATCGGACTAATGACGTA
TACAATGCTTGAATTATCGATGTAAATGCTACATAGTGGGTTCTCATCCTTCAGAGACTACGAGTGTAAT
AGGAGCATCCGTTGACAAAAGGATCACCCTAAGATGATCATCTCATGGCTATTGGGAACGAATCAAATCA
GATGGTTCTATTTCTCAACCTTTCTGACTTGCTCCTACGGAACCAAGGTCGAAAGGATTGAAAAAGTCAG
TCATTCACAACCACTGATGAAGGATTCCTCGAAAAGTTAAGGATTAGTAGTTCTTTTTCGAAATCCATTT
CGAAAAAGAATGGATTCGGTCTTATACATACGCGAGGAAGGTAATCAAAAAAGAAAGAAGACGAGTTCTT
CTTTCTTTTATCACTTAGGAGCCGTGCGAGATGAAAGTCTCATGCACGGTTTTGCATGAGAGAAAGAAGC
GAGGAATCCTCTTTTCGACTCTGACTCCCCCACTCCAGTCGTTGCTTTTCTTTCTGTTACTTCGAAAGTA
GCTGCTTCAGCTTTAGCCACGCGAATTCTCGATATTCCTTTTTATTTCTCATCAAACGAATGGCATCTTC
TTCTGGAAATCCTAGCTATTCTTAGCATGATATTGGGGAATCTCCTTGCTATTACTCAAACAAGCATGAA
ACGTATGCTTGCATATTCGTCCATAGGGCAAATCGGATATGTAATTATTGGAATAATTGTTGGAGACTCA
AATGATGGATATGCAAGCATGATAACTTATATGCTGTTCTATATCTCCATGAATCTAGGAACTTTTGCTT
GCATTGTATTATTTGGTCTACGTACCGGAACTGATAACATTCGAGATTATGCAGGATTATACACGAAAGA
TCCTTTTTTGGCTCTCTCTTTAGCCCTATGTCTCTTATCCCTAGGAGGCCTTCCTCCACTAGCAGGTTTC
TTCGGAAAACTCTATCTATTCTGGTGTGGATGGCAAGCAGGCCTATATTTCTTGGTTTCAATAGGACTCC
TTACGAGCGTTCTTTCTATCTACTATTATCTAAAAATAATCAAGTTATTAATGACTGGACGAAACCAAGA
AATAACCCCTTATGTGCGAAATTATAGAAGATCCCCTTTAAGATCAAACAATTCCATCGAATTGAGTATG
ACTGTATGTGTGATAGCATCTACTATACCAGGAATATCAATGAACCCCATTCTTGCAATTGCTCAGGATA
CCCTCTTTTAGCTGCTAGGTCTATTTCTTAGTTCAAGATCCCTCTTACTAACTGGAATAAAAGAATTAGT
AGATCTGTTCCGCCCAAAATGGGAATGGGTGCTAGGGTTATGAACTTATAATCATGGAATCGACTCGATC
ATCAGATTATAAGTTCATTCCATACCGGACCAGATCGTGCACATTCTTATTATGAGAAGGGGTCATTCGA
GCCTATGGAAATAGGATACTCTGTTTACATAGAAATCCCTACGTCCTTACATTCTATTTAGGATTAGGAA
TAGGTGTAATCAGACCTGCTTTTGACATATCTATCCTATCCTTATTTGGGTACCATATGCACCTCTTTGG
GCTTCTATTGAATCGAGAAATTGGATTGTACATCTTTTTGATTTTGATATCGATTTTGATACATATAAGG
TGTCCTACGGATAATGCAAATCGAAGCTATTTGATGTCTGACTCAGGCCTATATGTATATGACCGATCGA
TCGAAATACTCCAAGACTCCACCTTTGTCATATATTCCATATATCACATTCGATAGATATCATATTCATG
GAATACGATTCACTTTCAAGATGCCTTGATGGTGAAATGGTAGACACGCGAGACTCAAAATCTCGTGCTA
AAGAGCGTGGAGGTTCGAGTCCTCTTCAAGGCATAATACGGAGAATGCTCATTGAATGAGCATTCCCCGT
AGAAGTATTCCGGAAATCTGCGCCTGGCGCTCTCCTCTATCTTCTGAGGTCCTTAACCATCTCCCTGAGA
AAAGTAGACAGTAAAAGCCAAAATAGACTAAATATAGCCTGAATGATCCTAAAAACCCCTCGAAGGAGAT
AATAAAGAACCTAAAGCAGACGGTATCCTACTGCAAGGGTGGTCTTAAGAATCCAAAAGAGGTTGCTCAG
AAGAGATAGATGTATCCCAACCTCTATTGCTCTCGCGTAAAGCCTTTTTTTTACGCGACAGGAAAAAGTG
ACTACGAATTCCCCTTTTTGTTTGCGAATCCCTGTTTGTATCCTTTGAGCGCACGCCCATAAGTAGCGAT
CAAGGAAATCGATCAAACGATCCCAATACCGTGAAAGAGAAACTTCCCAGATCCAGGGAAGCTTATCATA
AAGGGCTTCAACAAGGGGTTTTATTCGTTCTTTGAGCAAAAAGATAAAGATCGGATAGATTCGAACCGCA
ATTGCAAAGGTAATAACTACTATGCCAGCCCAAATCATGATCTTCACCAACTTGGATTTGGTTCTCTCGC
GAAAATCGCGAGTTGCAGAGATGAGAACCATGAAAAGCAAGATCCCGAATAAGAAAATAGAAACCGAGGA
AACCACAAGAGTGAAGACTAGTAGAGTCTCATCTTTTGTCATTCTTTGCTCCTTTTTCACTCAATGATTC
ATTCGAATTTCCCAACCAAAAATTCTATATGTCTATTCTATGATATTTCTATATATATAGAATATGATAT
CTAATATGACACCCGATTTGTCAAAGGGATTGGATTGGTGACTTACCCATTCAGTGACTTTGGCACTGGA
CGTTCCAAAAACGGGTACTATCGGATCGGGTGAATTAGAGAATAGACAGAGGTCCGTTGGCATTTCAGCT
TCTCTTCTCCTTTCAGGGCCTATCCGAAAGAGAATCCAGGACCTCTTGGTCCTGAATATCAGAATAGGAC
GAACGAACCGGCCTCCGCGGATATCTTTGCTTCGGAACAAAACAATTAGCATTAGGCTCGGTCAACTGGA
ATGTGTATTATCCATATGGGAGATCTTCCAATCGAGAAGATCCATCGATCTGAGACGAAGAGAAAGGGCC
CATTTTCTTTACTTATTCAGTTAAACCAAGGATTCGTTATGGAAACAGATAGCAACAACCATTTCATCAG
ACATGCGTATTTTTGATTATCCGGTGGATTTACACAGTTTCATTAATGCAAATTGTTTGATGTAGTTAGT
ACTCAGGTTATTCGACGCTCAAGAATTCTTATTTAGGCAGTTCATATCATCCCATACATAGTGTTTTGAT
CTAAGATTGCAATTCTTCCATGTTTCCGCAGTAGCATATTGTTCCATGGAGCTAGGGTCCAAAATAGGAA
TCAACAAGTGTTTCCACGACTCTACCGCCCGGCCAATCCTGTTCCACTGAATCCCCTCCCTTTTTCATGG
CCACATATCTTTACGGCTAAGGAGTGGGAAATCTTTCTCCTGTTACACAAATGAAATGTTTCATTTCATC
CGGGAAAAGCCACCTCTTTCTCCACAAACAATGTCTTTGTCATTTGATCCAGGAGCCTTCCGTTAGATAG
GAACAGCTTTGCTAAATACTGAGAACTCTCGGATAGAGTATTAGAATGAAAAGACCATTAATTATATAAG
GAAGAGCCCAGGGTTCTAGCCCATTCCCATTCCTAAATCAATAATTCGTAGTGCTTTTGCCTTTCTTGCG
TACTCCTGGTGAACCAGTTGCTAGCCATATGTTTAGGAGGCTTTTTTCTCCAGGTACTGGTACTAAGCCG
CTTTGCCATCTCTTCATCTTCATCTGCAAAGAATTCTCGACGTGAAAACACAGAGACAAAGGCCTGATCT
TTGAATAGGAAAAAGAATGGATCCGAAGTCCCAAATCAATTGGCTTATTCGAAAAAAGCCTTCTTCTTTG
AAAGATATATCTCGTGTCTGGTACTGCATTGTTCCACTCTGCAAGAAGTCCGAATCAGTCTCTTGCACCT
CCCCCTTTTTATGATAAATATACCAGAAATAATTCGAATAAATAGCAGTCTCTGACAACTCATCCTCTTT
AATCTGCTTGGACCCGCTCCAATACCCATAGGAAAATCCCCAGTCATATTCAGCGTACCTGTCCCTGCAA
TCAAATAGATTGTCCCAAGGGCCCCATATTCTAGGAGCCCAAGTTATGCTATTGAAAATTCGTTCCTCTA
GCAGTTCCGGTTTGACCATTCCGTTCCCTTTTTCAAACTCCACTTCTTTTCATATAGCATCCCTAATCAA
AGAGAGAACAATATCCATTTCAAAACATTTCTAACGGATTCCTTGGTTCGGACCGACGAAGTAATGGCAC
TCGATTATTATCAACCCGACTGCAATCTTTTTCTGTCGGTAAGGATTGCACCAGAGCACCTTCTACTTCT
AATAGGCCATGAACTATAGATAGAGAAGATCATTCTGAGCGAGTCCATAAGAAGCGACCCACTTTTTCAT
CGGTTCCGGGGGAAGACCAAAGATCTTACGCGACCGGTCCGCCAGAAAAACTCAAAAGAGAAAGAAGTCT
CGTTAATCTCTTCATGCTCGTTCCAAGTTCGAAGTACCGTTTGGCCAAAGAAAAAGCCGCTTCCTGACAC
GATTGCCTCTTTATATAGATAGATATAGGATCTATGGGGTTATTACTTAGAAGTCTATTTTGTACAAGAT
CCCCTCCTATCTGATAGAAAAGGGTCCCATGATCCCGAGCCGGTCTTATCTTGGCTCGCAAACCCCAAGT
TTGTCTATGAAGAGCTAATCTAATTGTATTAGTTTCTATAATGGATTTCTTATGTGGAATACTAATGGAT
AGGGCCTCGTTGCTAAGTGCTACAAGATCTAGTGCACTGGAACTCGTGGTTATGGACCCGAATCCTTTAG
TATGGAACATTGTCTTTTCCAAGTAAAAACCCCTAGTATATGAAAGAATGAAAAGGTGCTTTCGTTCTTG
TGGAATAAGAAGCCCTCGTACCTTAATGAAAGGAAAATAGGAATTTTTCGTTAGGTATTTGACCAAATAG
GATTGTCCAGTTCCTATAGAACCTATCACTAAAATACCCGATAGGGCTAAGCGGAACGAAAAGGGTTTTC
CATGAGATGGTAAATGAAAACGATTAGCCCCACACGAGGTTTGGGAATAAGTGATTGTCTGATAATGAGC
AAGGAATATACGTCTTTCTGCTAAAGAGAATCTATTAAACTCATAATTCATTAGATCCTTGTTAGCAATG
TCAACTAGGTATCATAAGTAAATGGATCTCGGTTGTTCAATCCTTTGATAACCAAGGTCATTCTTTGCTA
AAGAGAAATGATCACTATGGGTCAGACTCAATAGAATTGGATCCATTCCAAATAGCGAGAATTAGGATTC
TTGATCCCTCTCAGTCTCTCTTTCAATTCGAGGATCCGGAGAGGTGTTTTCATAGTCATCTCCGAATATT
TGCCATCTCCGAATATTTTCGATTTCATTTTTCTATGATATGTCTTTCTATATGAAAATTGGTTATTTAC
GATGTACGATGATCCCTGTTAAGCATCCATGGCTGAATGGTTAAAGCGCCCAACTCATAATTGGTAAATT
TGCGGGTTCAATTCCTGCTGGATGCACGCGAACGGGAACGGTCTATTGGAATTGGCTCTCTATCCATGGA
ATCTCATCCATCATCCATACATAACGAATTGGTATGGTATATTCATACCATAACATAAGAACAATAAGAA
CTCGAATTCTTATCGATACTGGAACTCAGAGCATAGGGGGGAAAGTCGATTTATGGATGGAATCAAATAC
GCAGTATTTACAGAAAAGAGTCTTCGTTTATTGGGAAAGAATCAATATACTTTTAATGTCGAATCGGGAT
TCACTAAGACAGAAATAAAGCATTGGGTCGAACTCTTCTTTGGTGTTAAGGTAGTAGCTGTGAATAGCCA
TCGACTACCCGGAAAGGGTAGAAGAATGGGACCTATTCTGGGACATACAATGCATTACAGACGTATGATC
ATTACCCTTCAACCGGGTTATTCTATTCCACTTCTAGATAGAGAAACGAACTAAAGGAGAATACTTAATA
ATACGGCGAAACATTTATACAAAACACCTATCCCGAGCACACGCAAGGGAACCGTAGACAGGCAAGTGAA
ATCCAATCCACGAAATAAATTGATCCATGGACGGCACCGTTGTGGTAAAGGTCGTAATGCCAGAGGAATC
ATTACCGCAAGGCATAGAGGGGGAGGTCATAAGCGCCTATACCGTAAAATCGATTTTCGACGGAATCAAA
AAGACATATCTGGTAGAATCATAACCATAGAATACGACCCTAATCGAAATGCATACATTTGTCTCATACA
CTATGGGGATGGTGAGAAGAGATATATTTTACATCCCAGAGGGGCTATAATTGGAGATACTATTGTTTCT
GGTACAAAAGTTCCTATATCAATGGGAAATGCCCTACCTTTGAGTGCGGTTTGAACTATTGATTTACGTA
ATTGGAAGTAACCAATTAGGTTTACGACGAAACCTAGAAATCGATCACTGATCCAATTTGACTACCTCTA
CGGGATAGACCTCAACAGAAAACTGTTGAGTAACGGCAGCAAGTGATTGAGTTCAGTAGTTCCTCATAGA
AAATTATTGACTCTAGAGATATGGTAATATGGAGAAGACAAAATTGTTTGAAGCACGCACAGAACCGGAA
GCGCCCCTTGTTTCAAAGAGAGGAGGACGGGTTATTCACATTTAATTTGATGGTCAGAGGCGAATTGAAA
GTTAAGCAGTGGTAATTAAGACCCCCGGGTGAAAATAGGGATGTCTCCTACGTTACCCATAATATGTGGA
AGTATCGACGTAATTTCATAGAGTCATTCGATCTGAATGCTACATGAAGAACATAAGCCAGATGACGGAA
CGCGGAGACCTAGGATGTAGAAGATCATAACATGAGCGATTCGGCGGATTTGGATTCCTTTTCTATATAT
CCACTCATGTGGTACTTCATCATACGATTCATATAAGATCCATCTGTCTAGAGATCGTCATATACATCTA
GAAAGCCGTATGCTTTGGAAGAAGCTTGTACAGTTTGGGAAGGGGTTTTTTGAGAAAAAAGAAGAATCTA
CTTCAACCGATATGCCCTTAGGCACGGCCATACATAACATAGAAATCACACGTGGAAGGGGTGGGCAATT
AGCTAGAGCAGCAGGTGCTGTAGCGAAACTGATTGCAAAAGAGGGTAAATTGGCCACTTTAAGATTACCA
TCTGGGGAGGTCCGTTTGGTATCCCAAAACTGCTTAGCAACAGTCGGACAAGTGGGTAATGTTGGGGTGA
ACCAAAAAAGTTTGGGTAGAGCCGGATCTAAGTGTTGGCTAGGTAAACGCCCCGTAGTAAGAGGGGTAGT
TATGAACCCTGTGGACCACCCCCATGGGGGTGGTGAAGGGAAAGCCCCCATTGGTAGAAAAAAACCCACA
ACCCCTTGGGGTTATCCTGCGCTTGGAAGAAGAACTAGGAAAAGGAAAAAATATAGTGATAGTTTTATTC
TTCGTCGCCGTAAGTAAATACGTAACTAGGAATATGGAAAATTGCATTTTTGGAATTTGCAATAATGCGA
TGGGCGAACGACGGGAATTGAACCCGCGCATGGTGGATTCACAATCCACTGCCTTGATCCACTTGGCTAC
ATCCGCCCCTTATCCAGCTAAAGGATTTTCTCTTTTTTCCATTCATTATTATTCTATTTATTCTGACCTC
CATACCTCGATCGAGATAGTGGACATAGGATGCCACTCTTTAAAATGAAAAAAAGGAGTAATCAGCTGTG
ACACGAAAAAAAACGAATCCTTTTGTAGCTCGTCATTTATTGGCAAAAATCGAAAAGGTCAATATGAAGG
AGGAGAAAGAAATAATAGTAACGTGGTCCCGGGCATCTAGCATTCTACCCGCAATGGTTGGCCATACAAT
CGCGATTCATAATGGAAAAGAACATATACCTATTTACATAACAAATCCTATGGTAGGTCGCAAATTGGGG
GAATTCGTGCCTACTCGGCATTTCACGAGTTATGAAAGTACAAGAAAGGATACTAAATCTCGTCGTTAAT
TGAATTCAGAATAGAAAGATTCAGAATAAACAAA
