# Supplementary material for: JunctionViewer: customizable annotation software for repeat-rich genomic regions
Source: BMC Bioinformatics. 2010 Jan 12;11:23. doi: 10.1186/1471-2105-11-23 (PMC2824676; doi:10.1186/1471-2105-11-23)
Supplement: Additional file 1 — JunctionViewer 2.0 package. The gzipped tar (tarball) contains the JuntionViewer 2.0 package including the main program, documentation, and example files. Please see http://junctionviewer.sourceforge.net/ for the latest version. [file 1471-2105-11-23-S1.GZ › JunctionViewer-v2.0.0/README-windows.txt]

File: JunctionViewer README for Windows users
Author: Thomas K. Wolfgruber

Copyright 2009, Thomas K. Wolfgruber

Copying and distribution of this file, with or without modification,
are permitted in any medium without royalty provided the copyright
notice and this notice are preserved.  This file is offered as-is,
without any warranty.

Windows setup:
1.  Install ActivePerl (http://www.activestate.com/activeperl/)
2.  Open Perl Package Manager
3.  Install packages "Tk" and "Bundle::BioPerl"
4.  Go to command line
5.  Run perl -MCPAN -e "shell"
6.  Run install Bundle::BioPerl
7.  Run quit
8.  Copy C:\Perl\cpan\build\BioPerl-1.6.0-blspJd\Bio directory to
    C:\Perl\lib (perhaps less elegant but more likely to work than
    other methods).
9.  Run JunctionViewer script without entering any parameters
    and it will generate a template parameters file with comments
    on how to define parameters.
10. READ THE PARAMETERS FILE COMMENTS. This parameters file, as well as the
    example files included with this package are particularly helpful for
    understanding how to use the program.
11. Populate the parameters file and feed this to the program to
    generate and visualize results.

GUI usage:
*. Viewing the features of one sequence at a time:
   i.   Select a sequence by clicking its identifier in the list box.
   ii.  Click the "Display single selection" button and JunctionViewer will
        generate a graphical display of the features in that sequence. After
        the display has been generated, a PostScript(R) file (*.ps) of that
        display will be written to the output subdirectory for the sequence.
*. Automatically generating PostScript output files for all sequences:
   i.   Click the "Process all displays" button and the software will cycle
        through all of the sequences, creating a PostScript output file for each
        one after its features are displayed.
*. Changing zoom (nucleotides / pixel):
   i.   Enter a positive numerical value in the box under the "Reset nucleotides
        per pixel" button. The current value is displayed under the input box.
   ii.  Click the "Reset nucleotides per pixel" button and the current value
        will update.
   iii. Re-display sequence features using "Display single selection" or
        "Process all displays" to use the updated nucleotides / pixel value.

Additional command-line options:
JunctionViewer may also be run with two arguements in the format
"-switch [value]", where "-switch" is one of three options and "[value]" is
either the name of a parameters file or an output directory. The three options
and resulting script behaviors are listed below.
*. Arguements: -process_all_displays [parameters_file]
   Behavior:   Once the GUI is loaded, the program will automatically cycle
               through all of the sequences, creating PostScript output for
               each sequence.
*. Arguements: -process_alignments_only [parameters_file]
   Behavior:   All alignments will be run and the output directory/file
               structure will be created but the GUI will not launch and
               no graphical displays will be generated. This may be useful
               if you want to run alignments on one computer but visualize
               the results on another
*. Arguements: -use_directory [directory]
   Behavior:   This loads the GUI using processed alignments and related
               files under a directory previously created by the program.

Testing:
To make sure JunctionViewer is running on your system, example parameters
files and files defined in those parameters files are included with this
package. The *-linux.txt parameters file is for linux users and the
*-windows.txt parameters file is for Windows users. To use these files
all that is required is to define the location of binaries, e.g., blastall, on
your computer. Then run the JunctionViewer script with the parameters file.
The graphical interface should load after annotations are run and filtered.

Known issues:
1. If defining multiple colors for different regions of subject sequences, the
   script may encounter two issues: 1. it may not know the orientation of an
   alignment of some sections of the subject sequences, and 2. clicking the
   "Display color key" button will give an incomplete list of BLAST subject
   sequence color definitions, however a complete list of colors for subject
   sequences will still be defined in the output directory within the
   colorkey.ps file.
2. If the maximum value in more than one foreground chart is different than
   the script will attempt to create two different foreground y axes.
3. Currently, the script will plot all chart values to their nearest integer
   value.
