# Supplementary material for: JunctionViewer: customizable annotation software for repeat-rich genomic regions
Source: BMC Bioinformatics. 2010 Jan 12;11:23. doi: 10.1186/1471-2105-11-23 (PMC2824676; doi:10.1186/1471-2105-11-23)
Supplement: Additional file 1 — JunctionViewer 2.0 package. The gzipped tar (tarball) contains the JuntionViewer 2.0 package including the main program, documentation, and example files. Please see http://junctionviewer.sourceforge.net/ for the latest version. [file 1471-2105-11-23-S1.GZ › JunctionViewer-v2.0.0/example_mRNA_sequences.fna]

>gi|162461965|ref|NM_001111909.1| Zea mays MADS box protein (ov23), mRNA
ATATAACTTAAATTCTCGCTTTCTTATGCAAGAACTAAATTACTTGCATTTCAGCTGAGATCTCCAGCAT
GGGGAGGGGAAGGATTGAGATCAAGAGGATCGAGAACAACACGAGCCGGCAGGTCACCTTCTGCAAGCGC
CGCAATGGGCTCCTCAAGAAGGCGTACGAGCTCTCCGTCCTCTGCGACGCCGAGGTGGCGCTCGTCGTCT
TCTCCAGCCGCGGACGCCTCTACGAGTACGCCAACAACAGTGTGAAGGCTACGATCGAGAGGTACAAGAA
GGCACACGCCGTTGGCTCTTCCTCTGGCCCCCCACTCTTAGAGCACAATGCCCAGCAATTCTACCAGCAA
GAATCCGTAAAACTGCGCAACCAGATCCAGATGCTGCAAAACACTAACAGGCACTTGGTTGGTGACTCTG
TGGGAAACTTGTCACTCAAAGAGCTGAAGCAGCTGGAGAGCCGCCTTGAGAAAGGCATCTCTAAGATCAG
GGCCAGGAAGAGTGAGCTGCTGGCTGCCGAGATCAATTACATGGCCAAAAGGGAGACTGAGCTTCAGAAT
GACCACATGAACCTCAGGACCAAGATTGAGGAGGGAGAGCAACAGCTGCAGCAGGTGACTGTGGCCCAGT
CTGTCGCAGCAGCAGCTGCCACCGACGTGGAGCTGAATCCGTTCTTGGAGATGGATACCAAATGCTTCTT
CCCTGGCGGCCCCTTCGCGACACTGGACATGAAGTGCTTCTTCCCCGGCAGCTTGCAGATGCTGGAGGCA
CAGCAGCGCCAGATGCTTGCCACCGAGCTGAACCTCGGCTACCAACTGGCGCCGCCTGACACTGACGTTG
CCAACAATAACCCTCAGCAGTTCTAAACTGGATCCATGAGAAAGCCAACTGTGACCGATGGAAGCTGGCT
GTTGCCTCTAGATGATATTGGCTTCCATAACCTAGCTTATTATGGTGGTATTGTTGCCTTTTGTGTGTGA
TTCTCCTTGCTACTGATGGAGAATAAACCTAATCGATTGGGCATAATGATCAAATGCTACAGCACCCGTG
AGGCTGTGATCAGGACATC

>gi|76017150|gb|DT944320.1|DT944320 ZM_BFb0131A11.r ZM_BFb Zea mays cDNA 5', mRNA sequence
CAGCAGCTTCAGCCTGGCCGGCCGGCCTGCTATTAAACCACTTTGCTTGCAAGTCCAAGAAACTGCTAGA
GAGGAACAAGCTGAGATCTCCAGCATGGGGAGGGGAAGGATTGAGATCAAGAGGATCGAGAACAACACGA
GCCGGCAGGTCACCTTCTGCAAGCGCCGCAATGGGCTCCTCAAGAAGGCGTACGAGCTCTCCGTCCTCTG
CGACGCCGAGGTGGCGCTCGTCGTCTTCTCCAGCCGCGGACGCCTCTACGAGTACGCCAACAACAGTGTG
AAGGCTACGATCGAGAGGTACAAGAAGGCACACGCCGTTGGCTCTTCCTCTGGCCCCCCACTCTTAGAGC
ACAATGCCCAGCAATTCTACCAGCAAGAATCCGCAAAACTGCGCAACCAGATCCAAATGCTGCAAAACAC
TAACAGGCACTTGGTTGGTGACTCTGTGGGAAACTTGTCACTCAAAGAGCTGAAGCAGCTGGAGAGCCGC
CTTGAGAAAGGCATCTCTAAGATCAGGGCCAGGAAGAGTGAGCTGTTGGCTGCCGAGATCAATTACATGG
CCAAAAGGGAGACTGAGCTTCAGAATGACCACATGAACCTCAGGACCAAGATTGAGGAGGGAGAGCAACA
GCTGCAGCAGGTGACTGTGGCCCAGTCTGTCGCAGCAGCAGCGGCCACCGACGTGGAGCTGAATCCGTTC
TTGGAGATGGATACCAAATGCTTCTTCCCTGGCGGCCCCTTCGCGACACTGGACATGAAGTGCTTCTTCC
CCGGCAGCTTGCAGATGCTGGAGGCACAGCAGCGCCAGATGCTTGCCACCGAGCTGAACCTCGGCTACCA
ACTGGCGCCGCCTGACACTGACGTTGCCAACAATAACCCTCAGCAGTTCTAAACTGGATCCATGAGAA
