# Supplementary material for: JunctionViewer: customizable annotation software for repeat-rich genomic regions
Source: BMC Bioinformatics. 2010 Jan 12;11:23. doi: 10.1186/1471-2105-11-23 (PMC2824676; doi:10.1186/1471-2105-11-23)
Supplement: Additional file 1 — JunctionViewer 2.0 package. The gzipped tar (tarball) contains the JuntionViewer 2.0 package including the main program, documentation, and example files. Please see http://junctionviewer.sourceforge.net/ for the latest version. [file 1471-2105-11-23-S1.GZ › JunctionViewer-v2.0.0/JunctionViewer-v2.0.0-example_parameters-linux.txt]

# File: JunctionViewer.pl.parameters.txt or equivalent
# Author: Thomas K. Wolfgruber
#
# Copyright 2009, Thomas K. Wolfgruber.
#
# This file is part of JunctionViewer.
#
# JunctionViewer is free software: you can redistribute it and/or modify
# it under the terms of the GNU General Public License as published by
# the Free Software Foundation, either version 3 of the License, or
# (at your option) any later version.
#
# This program is distributed in the hope that it will be useful,
# but WITHOUT ANY WARRANTY; without even the implied warranty of
# MERCHANTABILITY or FITNESS FOR A PARTICULAR PURPOSE.  See the
# GNU General Public License for more details.
#
# You should have received a copy of the GNU General Public License
# along with this program.  If not, see <http://www.gnu.org/licenses/>. 
#
# File description:
# This is the parameters_file for JunctionViewer. Any line where exactly the
# first character is "#" will be considered a comment line and ignored by
# the script. This file is broken into sections with comments describing how
# parameters within each section can be defined.
#
# Special consideration for Windows users:
# If attempting to run this script from Microsoft Windows under Cygwin
# there may be a forking error which causes the script to fail. It is therefor
# suggested to run the script using ActivePerl
# (http://www.activestate.com/activeperl/) from a Command Prompt window.
#
# Section 1. General parameters.
# General parameters are defined as "Name=Value" pairs in this section.
# The query sequence file must have only FASTA format nucleic acid sequences.
# Binaries need only be defined if they will be used. Binaries can be obtained
# through the internet:
#   cross_match: http://www.phrap.org/
#   NCBI BLAST: ftp://ftp.ncbi.nih.gov/blast/
#   WU-BLAST: http://blast.wustl.edu/
#   MUMmer: http://mummer.sourceforge.net/
# The full path of binaries should be given, e.g., MUMmer_binary=/bin/mummer,
# or they may not run.
# If either BLAST option is used both the database formatting binary
# (e.g., formatdb) and the search binary (e.g., blastall) must be defined.
# Example:
# Query_sequences=my_fasta_format_nucleic_acid_sequences.fna
# NCBI-BLAST_formatdb_binary=/bin/formatdb
# NCBI-BLAST_blastall_binary=/bin/blastall
# MUMmer_binary=/bin/mummer
BLAST_overlap_allowance=0
# !!!Change the following to use your own binary location!!!
Cross_match_binary=/bin/cross_match-manyreads/cross_match.manyreads
Cross_match_overlap_allowance=0
FPC_project=
Font_size_for_coordinates=10
# !!!Change the following to use your own binary location!!!
MUMmer_binary=/bin/mummer/MUMmer3.20/mummer
MUMmer_minimum_match_length=50
# !!!Change the following to use your own binary location!!!
NCBI-BLAST_blastall_binary=/bin/blast/blast-2.2.16/bin/blastall
# !!!Change the following to use your own binary location!!!
NCBI-BLAST_formatdb_binary=/bin/blast/blast-2.2.16/bin/formatdb
Nucleotides_per_pixel=10
Query_sequences=example_query_sequences.fna
WU-BLAST_blastn_binary=
WU-BLAST_xdformat_binary=

# Section 2. NCBI BLAST parameters.
# This section defines a tab delimited table with records for each database
# sequences file that will be used in NCBI BLAST searches. Any database
# sequences file must have only FASTA format nucleic acid sequences. No records
# may be given if no NCBI BLAST searches will be performed.
# Fields:
# database_sequences_file	special_alignment_parameters
# Formatting note:
# If database_sequences_file is in a subdirectory, please always use /
# instead of \ as a directory divider, e.g. repeatdirectory\repeats.fna should
# be defined as repeatdirectory/repeats.fna.
# Example:
# ../repeatdirectory/repeats.fna	-e 1E-10 -W 100
NCBI-BLAST_PARAMS_BEGIN_TABLE
example_CRM2_sequence_1-6640.fna	-e 1E-10 -F F
example_CRM2_sequence_6641-7571.fna	-e 1E-10 -F F
example_chloroplast_sequence.fna	-e 1E-10
example_mRNA_sequences.fna	-e 1E-3
NCBI-BLAST_PARAMS_END_TABLE

# Section 3. WU-BLAST parameters.
# This section defines a tab delimited table with records for each repeat
# sequences file that will be used in WU-BLAST query searches. Any database
# sequences file must have only FASTA format nucleic acid sequences. No records
# may be given if no WU-BLAST searches will be performed.
# Fields:
# database_sequences_file	special_alignment_parameters
# Formatting note:
# If database_sequences_file is in a subdirectory, please always use /
# instead of \ as a directory divider, e.g. repeatdirectory\repeats.fna should
# be defined as repeatdirectory/repeats.fna.
# Example:
# ../repeatdirectory/repeats.fna	E=1E-10 W=100
WU-BLAST_PARAMS_BEGIN_TABLE

WU-BLAST_PARAMS_END_TABLE

# Section 4. Database sequences color schemes.
# This section defines a tab delimited table with records describing the color
# scheme for each database sequence. If no colors are given for a sequence,
# white will be used. Colors can be given by name or hexadecimal value. No
# records may be given if no NCBI BLAST searches will be performed.
# (formatted #[red][green][blue]).
# Fields:
# repeat_sequence_primary_id(then triplicates of:	start	end	color)
# Example:
# gb|AC1234.5|	1	500	red	501	6000	red
# my-black-sequence	1	1000	#000
DATABASE_SEQS_COLOR_SCHEMES_BEGIN_TABLE
# CRM2:
# 1,930 LTR
# 931,6640 CDS
# 6641,7571 LTR -> extend to end G @ 7572 and treat separately
# Note that "brown" might also be considered a maroon in the output
gi|22296821|gb|AY129008.1|_subsequence_1_6640	1	930	brown	931	6640	tan
gi|22296821|gb|AY129008.1|_subsequence_6641_7571	1	731	brown
# Chloroplast
gi|11994090|ref|NC_001666.2|	1	140384	purple
DATABASE_SEQS_COLOR_SCHEMES_END_TABLE

# 
# Section 5. Cross_match parameters.
# This section defines a tab delimited table with records for each database
# file that will be used to find cross_match sequence homology results
# in the query sequences. If no color is given for a file, white will be used.
# The sequences files must have only FASTA format nucleic acid sequences.
# Fields:
# database_sequences_file	color
# Formatting note:
# If database_sequences_file is in a subdirectory, please always use /
# instead of \ as a directory divider, e.g. repeatdirectory\repeats.fna should
# be defined as repeatdirectory/repeats.fna. Colors can be given by name or 3
# digit hexadecimal value (formatted #[red][green][blue]).
# Example:
# ../repeatdirectory/repeats.fna	blue
# my_white_sequences.fna	#FFF
CM_PARAMS_BEGIN_TABLE
# CRM2 will be colored white
example_CRM2_sequence.fna
example_chloroplast_sequence.fna	purple
# red = #F00
example_mRNA_sequences.fna	#F00
CM_PARAMS_END_TABLE

# 
# Section 6. Chart parameters.
# This section defines a tab delimited table with records for each chart file.
# Chart files are themselves formatted as tab delimited tables having 3
# fields - a primary identifier of the query sequence, nucleotide position
# value, and a numerical y-axis value. The script is designed to plot these
# y values to the nearest whole number. For BAC query sequences from the Maize
# Genome Sequencing Consortium downloaded through GenBank, the FPC clone name
# (e.g., c0530C10) must be used as the primary identifier (first field).
# Fields for any chart file:
# primary_identifier_or_FPC_clone_name	nucleotide_position	y_value
# Example of chart file records:
# c0530C10	1	1
# c0530C10	2	1
# c0530C10	7	2
# c0530C10	8	2
# Coloring and placement of charts are given under this section. Ordering of
# rows is important - rows further down overlap those above. As little as
# one field may be given per row. In this case the field would define the
# input file and would drawn in the foreground set in dark grey. If two fields
# are defined the second defines the color. If three fields are defined the
# third indicates which to which set (foreground or background) the file
# will be assigned. The foreground set is defined by giving the value of 1
# and the background set is defined by setting the value to 0. The y-axis
# maximum is drawn to the largest value in a set for all query sequences.
# The foreground chart y-axis mimimum is drawn starting at 0 and the background
# baseline starts at 1 (perhaps better for logarithmic data). No records may
# be given if no MUMmer sequence matching will be performed.
# Fields:
# file0
# file1	color1
# file2	color2	[0 or 1]
# Example:
# ../customannotations/background_set_chart.txt	purple	0
# ../customannotations/foreground_set_chart_below_red_chart.txt	blue	1
# ../customannotations/red_chart.txt	red	1
CHART_PARAMS_BEGIN_TABLE
example_background_chart.tab	grey	0
example_foreground_bottom_chart.tab	blue	1
example_foreground_top_chart.tab	red	1
CHART_PARAMS_END_TABLE
