# Supplementary material for: JunctionViewer: customizable annotation software for repeat-rich genomic regions
Source: BMC Bioinformatics. 2010 Jan 12;11:23. doi: 10.1186/1471-2105-11-23 (PMC2824676; doi:10.1186/1471-2105-11-23)
Supplement: Additional file 1 — JunctionViewer 2.0 package. The gzipped tar (tarball) contains the JuntionViewer 2.0 package including the main program, documentation, and example files. Please see http://junctionviewer.sourceforge.net/ for the latest version. [file 1471-2105-11-23-S1.GZ › JunctionViewer-v2.0.0/JunctionViewer-v2.0.0.pl]

#!/usr/bin/perl
# File: JunctionViewer.pl or equivalent
# Author: Thomas K. Wolfgruber
# 
# Copyright 2009, Thomas K. Wolfgruber.
#
# This file is part of JunctionViewer.
#
# JunctionViewer is free software: you can redistribute it and/or modify
# it under the terms of the GNU General Public License as published by
# the Free Software Foundation, either version 3 of the License, or
# (at your option) any later version.
#
# This program is distributed in the hope that it will be useful,
# but WITHOUT ANY WARRANTY; without even the implied warranty of
# MERCHANTABILITY or FITNESS FOR A PARTICULAR PURPOSE.  See the
# GNU General Public License for more details.
#
# You should have received a copy of the GNU General Public License
# along with this program.  If not, see <http://www.gnu.org/licenses/>.

# Modules
use strict;
use warnings;
use Tk;
require Tk::Dialog; # Include if not already included 
use Bio::SearchIO;
use Bio::SeqIO;
use Switch; # Needs to be put before "use Cwd;" otherwise script may fail under Mac OS X
use Cwd;
use File::Copy;

# Subroutines
sub usage;
sub initializeParameters;
sub createParametersFile;
sub loadAndSplitBACSequences;
sub generateBLASTData;
sub generateCross_matchData;
sub parseChartData;
sub generateMUMmerData;
sub writeDatafilesHashToFile;
sub readDatafilesHashFromFiles;
sub loadProcessedData;
sub initializeMenu;
sub initializeNonmenuFrames;
sub initializeButtons;
sub initializeCanvas;
sub initializeListbox;
sub initializeNtPPEntry;
sub displayColorKey;
sub processDisplays;
sub drawDisplay;

# Global variables prefix notation:
# s = scalar, h = hash, a = array

# Global variables
my (
  $sVersion,
  $sDirectoryDivider, # MSWin32=\, other=/

  # GUI
  $sMainWindow,
  $sMenuFrame,
  $sInputFrame,
  $sInputFrameSelection,
  $sInputFrameSelectionActivation,
  $sInputFrameAdditional,
  $sInputFrameAdditionalNtPP,
  $sOutputFrame,
  $sCanvas,
  $sCanvasXMax,
  $sCanvasYMax,
  $sCanvasMargin,
  $sInitialCanvasXMax,
  $sInitialCanvasYMax,
  $sNorthAnchorBuffer,
  $sNumberStaggarBuffer,
  $sListbox,
  $sListboxButtonMultiple,
  $sListboxButtonSingle,
  $sButtonDisplayColorKey,
  @aListboxElements,
  $sNtPPEntry, # To reset nucleotides per pixel
  $sNtPPLabel,
  $sNtPPButton,

  # Parameters
  $sCommandLineSwitch,
  $sCommandLineOption,
  $sParamsFile,
  %hGeneralParams,
  $sNCBIBLASTParamsBeginTableMarker,
  $sNCBIBLASTParamsEndTableMarker,
  %hNCBIBLASTParams,
  $sWUBLASTParamsBeginTableMarker,
  $sWUBLASTParamsEndTableMarker,
  %hWUBLASTParams,
  $sRepeatsColorSchemesBeginTableMarker,
  $sRepeatsColorSchemesEndTableMarker,
  %hRepeatsColorSchemes,
  $sCMParamsBeginTableMarker,
  $sCMParamsEndTableMarker,
  %hCMParams,
  $sChartParamsBeginTableMarker,
  $sChartParamsEndTableMarker,
  %hChartParams,

  # Ordered query sequence (e.g., FPC BAC clone) results
  %hCloneResults, 
  %hMGSCBACsFound, # Needed to correctly match charts to MGSC sequenced BACs

  # Output directory
  $sOutDir,
);

# Parameters for paramters file
{
  # Initialize parameters hash
  $hGeneralParams{"Query_sequences"} = "";
  $hGeneralParams{"FPC_project"} = "";
  $hGeneralParams{"NCBI-BLAST_formatdb_binary"} = "";
  $hGeneralParams{"NCBI-BLAST_blastall_binary"} = "";
  $hGeneralParams{"WU-BLAST_xdformat_binary"} = "";
  $hGeneralParams{"WU-BLAST_blastn_binary"} = "";
  $hGeneralParams{"BLAST_overlap_allowance"} = "";
  $hGeneralParams{"Cross_match_binary"} = "";
  $hGeneralParams{"Cross_match_overlap_allowance"} = "";
  $hGeneralParams{"MUMmer_binary"} = "";
  $hGeneralParams{"MUMmer_minimum_match_length"} = "";
  $hGeneralParams{"Nucleotides_per_pixel"} = "";
  $hGeneralParams{"Font_size_for_coordinates"} = "";

  $sNCBIBLASTParamsBeginTableMarker = 'NCBI-BLAST_PARAMS_BEGIN_TABLE';
  $sNCBIBLASTParamsEndTableMarker = 'NCBI-BLAST_PARAMS_END_TABLE';
  $sWUBLASTParamsBeginTableMarker = 'WU-BLAST_PARAMS_BEGIN_TABLE';
  $sWUBLASTParamsEndTableMarker = 'WU-BLAST_PARAMS_END_TABLE';
  $sRepeatsColorSchemesBeginTableMarker = 'DATABASE_SEQS_COLOR_SCHEMES_BEGIN_TABLE';
  $sRepeatsColorSchemesEndTableMarker = 'DATABASE_SEQS_COLOR_SCHEMES_END_TABLE';
  $sCMParamsBeginTableMarker = 'CM_PARAMS_BEGIN_TABLE';
  $sCMParamsEndTableMarker = 'CM_PARAMS_END_TABLE';
  $sChartParamsBeginTableMarker = 'CHART_PARAMS_BEGIN_TABLE';
  $sChartParamsEndTableMarker = 'CHART_PARAMS_END_TABLE';
}

# Main execution
# Set directory divider based on filesystem.
# Previously:
#   if ($^O =~ m/MSWin/) { # MSWin32
#     $sDirectoryDivider = '\\';
#   }
#   else {
#     $sDirectoryDivider = '/';
#   }
# Updated:
# Better to use cwd rather than $^0 due to numerous OS and other options, e.g. possible to run Cygwin under MSWin32:
if ((cwd()) =~ m/\//) {
  $sDirectoryDivider = '/';
}
else {
  $sDirectoryDivider = '\\';
}

# Check command line arguements
if (scalar @ARGV > 0) {
  $sCommandLineSwitch = shift @ARGV;
  if (scalar @ARGV > 0) {
    # Looking for
    #   params file if "-process_all_displays",
    #   params file if "-process_alignments_only", or
    #   directory if "-use_directory"
    $sCommandLineOption = shift @ARGV;
  }
}
else {
  usage;
}

if ($sCommandLineSwitch eq "-use_directory") {
  if (defined $sCommandLineOption) {
    $sOutDir = $sCommandLineOption;
  }
  else {
    die "Error: Need to specify a directory.\n";;
  }
  $sParamsFile = $sOutDir.$sDirectoryDivider."parameters.txt";
  print "Executing JunctionViewer script.\n";
  print "Initializing parameters.\n";
  # Read from sOutDir/parameters.txt
  initializeParameters;
  # Read from datafiles.txt
  readDatafilesHashFromFiles;
}
elsif ($sCommandLineSwitch eq "-process_alignments_only") {
  if (defined $sCommandLineOption) {
    $sParamsFile = $sCommandLineOption;
  }
  else {
    die "Error: Need to specify a parameters file.\n";
  }
  print "Executing JunctionViewer script.\n";
  print "Initializing parameters.\n";
  initializeParameters;
  print "Loading query sequences and FPC data.\n";
  loadAndSplitBACSequences;
  print "Generating BLAST results.\n";
  generateBLASTData;
  print "Generating cross_match results.\n";
  generateCross_matchData;
  print "Parsing chart data.\n";
  parseChartData;
  print "Generating MUMmer results.\n";
  generateMUMmerData;
  # Write datafiles.txt
  writeDatafilesHashToFile;
  print "Done.\n";
  exit;
}
elsif ($sCommandLineSwitch eq "-process_all_displays") { # Run alignments and cycle once through all displays automatically
  $sParamsFile = $sCommandLineOption;
  print "Executing JunctionViewer script.\n";
  print "Initializing parameters.\n";
  initializeParameters;
  print "Loading query sequences and FPC data.\n";
  loadAndSplitBACSequences;
  print "Generating BLAST results.\n";
  generateBLASTData;
  print "Generating cross_match results.\n";
  generateCross_matchData;
  print "Parsing chart data.\n";
  parseChartData;
  print "Generating MUMmer results.\n";
  generateMUMmerData;
  # Write datafiles.txt
  writeDatafilesHashToFile;
}
else { # Run alignments and load displays
  $sParamsFile = $sCommandLineSwitch;
  print "Executing JunctionViewer script.\n";
  print "Initializing parameters.\n";
  initializeParameters;
  print "Loading query sequences and FPC data.\n";
  loadAndSplitBACSequences;
  print "Generating BLAST results.\n";
  generateBLASTData;
  print "Generating cross_match results.\n";
  generateCross_matchData;
  print "Parsing chart data.\n";
  parseChartData;
  print "Generating MUMmer results.\n";
  generateMUMmerData;
  # Write datafiles.txt
  writeDatafilesHashToFile;
}
print "Loading processed data.\n";
loadProcessedData;
$sMainWindow = MainWindow->new(-title => "JunctionViewer v$sVersion",);
initializeMenu;
initializeNonmenuFrames;
initializeButtons;
initializeListbox;
initializeNtPPEntry;
initializeCanvas;
print "Starting GUI.\n";
if (defined $sCommandLineSwitch) {
  if ($sCommandLineSwitch eq '-process_all_displays') {
    &processDisplays;
  }
}
MainLoop;

sub usage {
  print "Usage:\n";
  print "$0\n";
  print "$0 [parameters_file]\n";
  print "$0 -process_all_displays [parameters_file]\n";
  print "$0 -process_alignments_only [parameters_file]\n";
  print "$0 -use_directory [directory]\n";
  print "\n";
  print "Description:\n";
  print "Generates graphical representations of DNA sequence features using parameters\n";
  print "defined in parameters_file.\n";
  print "\n";
  print "If the script is run without any arguements (no parameters_file) it will\n";
  print "create template parameters_file\n";
  print "($0.parameters.txt).\n";
  print "This file will include comments describing how parameters within the file can\n";
  print "be defined.\n";
  print "\n";
  print "If parameters_file is provided, results will be placed in an output directory\n";
  print "within the directory from which the script was called (present working\n";
  print "directory, not necessarily the directory where the script is located). The\n";
  print "output directory is named by combining the name of the query sequence file\n";
  print "(defined in the parameters file) and the parameters_file name, e.g.,\n";
  print "mysequences.fna_myparameters.txt/. After a sequence is displayed (by\n";
  print "interaction with the GUI), a record of the display will be written to a\n";
  print "PostScript(R) file within the sequence subdirectory of the output directory.\n";
  print "\n";
  print "Alternatively, if a switch ('-') is given as the first arguement the program\n";
  print "will do the following:\n";
  print "\t-process_all_displays [parameters_file]\n";
  print "\t\tOnce the GUI is loaded, the program will automatically cycle\n";
  print "\t\tthrough all of the sequences, creating PostScript output for each\n";
  print "\t\tsequence.\n";
  print "\n";
  print "\t-process_alignments_only [parameters_file]\n";
  print "\t\tAll alignments will be run and the output directory/file\n";
  print "\t\tstructure will be created but the GUI will not launch and\n";
  print "\t\tno graphical displays will be generated. This may be useful\n";
  print "\t\tif you want to run alignments on one computer but visualize\n";
  print "\t\tthe results on another\n";
  print "\n";
  print "\t-use_directory [directory]\n";
  print "\t\tThis loads the GUI using processed alignments and related\n";
  print "\t\tfiles under a directory previously created by the program.\n";
  print "\n";
  print "Requirements:\n";
  print "BioPerl and Perl/Tk modules must be installed. These may be obtained through\n";
  print "CPAN (http://www.cpan.org/). The script must also be called from a terminal\n";
  print "which can spawn a graphical user interface (e.g., xterm).\n";
  unless (-e "$0.parameters.txt") {
    &createParametersFile;
    print "\n";
    print "Notice:\n";
    print "No parameters_file was given, so a template parameters_file has been created:\n";
    print "$0.parameters.txt\n";
  }
  else {
    print "\n";
    print "Notice:\n";
    print "No parameters_file was given, however a file by the expected name was found\n";
    print "($0.parameters.txt).\n";
    print "Therefor a new template parameters_file was not created. Please explicitly\n";
    print "provide JunctionViewer the file name to use (see above: \"Usage\").\n";
  }
  exit;
}

sub initializeParameters {
  # Load parameters from file
  open (PARAMS, "< $sParamsFile") or die "Error: Could not open parameters file: $!";
  while (my $paramsline = <PARAMS>) {
    chomp ($paramsline);
    if (($paramsline =~ m/^#/) or ($paramsline =~ m/^\s*$/)) {
      next;
    }
    if ($paramsline =~ m/^$sNCBIBLASTParamsBeginTableMarker/) {
      $paramsline = <PARAMS>;
      until ($paramsline =~ /^$sNCBIBLASTParamsEndTableMarker/) {
        unless (defined($paramsline)) {
          die "Error: Check parameters file: NCBI-BLAST parameters table has no ending.\n";
        }
        chomp ($paramsline);
        if (($paramsline =~ m/^#/) or ($paramsline =~ m/^\s*$/)) {
          $paramsline = <PARAMS>;
          next;
        }
        my @paramslinesplit = split /\t/, $paramsline;
        if (scalar @paramslinesplit == 2) {
          $hNCBIBLASTParams{$paramslinesplit[0]} = $paramslinesplit[1]; # Hash on file name, value is special parameters like word size
        }
        elsif (scalar @paramslinesplit == 1) {
          $hNCBIBLASTParams{$paramslinesplit[0]} = '';
        }
        else {
          die "Error: Check parameters file: Malformed NCBI-BLAST parameters table element.\n";
        } 
        $paramsline = <PARAMS>;
      }
    }
    elsif ($paramsline =~ m/^$sWUBLASTParamsBeginTableMarker/) {
      $paramsline = <PARAMS>;
      until ($paramsline =~ /^$sWUBLASTParamsEndTableMarker/) {
        unless (defined($paramsline)) {
          die "Error: Check parameters file: WU-BLAST parameters table has no ending.\n";
        }
        chomp ($paramsline);
        if (($paramsline =~ m/^#/) or ($paramsline =~ m/^\s*$/)) {
          $paramsline = <PARAMS>;
          next;
        }
        my @paramslinesplit = split /\t/, $paramsline;
        if (scalar @paramslinesplit == 2) {
          $hWUBLASTParams{$paramslinesplit[0]} = $paramslinesplit[1]; # Hash on file name, value is special parameters
        }
        elsif (scalar @paramslinesplit == 1) {
          $hWUBLASTParams{$paramslinesplit[0]} = '';
        }
        else {
          die "Error: Check parameters file: Malformed WU-BLAST parameters table element.\n";
        } 
        $paramsline = <PARAMS>;
      }
    }
    elsif ($paramsline =~ m/^$sRepeatsColorSchemesBeginTableMarker/) {
      $paramsline = <PARAMS>;
      # Subloop repeats params input
      until ($paramsline =~ m/^$sRepeatsColorSchemesEndTableMarker/) {
        unless (defined($paramsline)) {
          die "Error: Check parameters file: Repeats color schemes table has no ending.\n";
        }
        chomp ($paramsline);
        if (($paramsline =~ m/^#/) or ($paramsline =~ m/^\s*$/)) {
          $paramsline = <PARAMS>;
          next;
        }
        my @repeatslinesplit = split /\t/, $paramsline;
        my $repeatid = shift @repeatslinesplit or die "Error: Check parameters file: Missing repeat color scheme element sequence id.\n";
        while (scalar @repeatslinesplit > 0) {
          my $repeatstart = shift @repeatslinesplit or die "Error: Check parameters file: Missing repeat color scheme parameter (start).\n";
          my $repeatend = shift @repeatslinesplit or die "Error: Check parameters file: Missing repeat color scheme parameter (end).\n";
          my $repeatcolor = shift @repeatslinesplit or die "Error: Check parameters file: Missing repeat color scheme parameter (color).\n";;
          unless (defined $hRepeatsColorSchemes{$repeatid}{"colors"}) {
            @{$hRepeatsColorSchemes{$repeatid}{"colors"}} = ({'start' => $repeatstart, # These will be later sorted on start and put into %colorboxes
                                                              'end' => $repeatend,
                                                              'color' => $repeatcolor},);
          }
          else {
            push @{$hRepeatsColorSchemes{$repeatid}{"colors"}}, {'start' => $repeatstart,
                                                                 'end' => $repeatend,
                                                                 'color' => $repeatcolor};
          }
        }
        $paramsline = <PARAMS>;
      }
    }
    elsif ($paramsline =~ m/^$sCMParamsBeginTableMarker/) {
      $paramsline = <PARAMS>;
      until ($paramsline =~ m/^$sCMParamsEndTableMarker/) {
        unless (defined($paramsline)) {
          die "Error: Check parameters file: The cross_match parameters table has no ending.\n";
        }
        chomp ($paramsline);
        if (($paramsline =~ m/^#/) or ($paramsline =~ m/^\s*$/)) {
          $paramsline = <PARAMS>;
          next;
        }
        my @paramslinesplit = split /\t/, $paramsline;
        if (scalar @paramslinesplit == 2) {
          $hCMParams{$paramslinesplit[0]} = $paramslinesplit[1]; # Set file to color
        }
        elsif (scalar @paramslinesplit == 1) {
          $hCMParams{$paramslinesplit[0]} = 'white';
        }
        else {
          die "Error: Check parameters file: Malformed cross_match parameters table element.\n";
        } 
        $paramsline = <PARAMS>;
      }
    }
    elsif ($paramsline =~ m/^$sChartParamsBeginTableMarker/) {
      $paramsline = <PARAMS>;
      my $chartfilenumber = 0;
      until ($paramsline =~ m/^$sChartParamsEndTableMarker/) {
        unless (defined($paramsline)) {
          die "Error: Check parameters file: The chart parameters table has no ending.\n";
        }
        chomp ($paramsline);
        if (($paramsline =~ m/^#/) or ($paramsline =~ m/^\s*$/)) {
          $paramsline = <PARAMS>;
          next;
        }
        $chartfilenumber++;
        my @paramslinesplit = split /\t/, $paramsline;
        # Under/over charts
        if (scalar @paramslinesplit == 3) { # 0/1 (under/over) charts defined in third field
          unless ($paramslinesplit[2] =~ m/(0|1)/) {
            die "Error: Check parameters file: Under/over chart values allowed are only 0 or 1.\nCheck the parameters file line: $paramsline\n";
          }
          $hChartParams{$paramslinesplit[2]}{$chartfilenumber}{$paramslinesplit[0]} = $paramslinesplit[1];
        }
        elsif (scalar @paramslinesplit == 2) {
          # Chart 1 gets dashes, 0 is under and does not, so the following will get dashes
          $hChartParams{1}{$chartfilenumber}{$paramslinesplit[0]} = $paramslinesplit[1];
        }
        elsif (scalar @paramslinesplit == 1) {
          $hChartParams{1}{$chartfilenumber}{$paramslinesplit[0]} = 'darkgrey';
        }
        else {
          die "Error: Check parameters file: Malformed chart parameters table element.\n";
        } 
        $paramsline = <PARAMS>;
      }
    }
    else {
      # Load general parameters
      my @paramslinesplit = split /=/, $paramsline;
      unless (defined $paramslinesplit[1]) {
        print "Warning: Check parameters file: An arguement (".$paramslinesplit[0].") is not defined.\n";
      }
      else {
        $hGeneralParams{$paramslinesplit[0]} = $paramslinesplit[1];
      }
    }
  }
  close (PARAMS);

  # Load version from file name
  if ($0 =~ m/-v(\d.*)\.pl$/) {
    $sVersion = $1;
  }
  else {
    $sVersion = '?';
  }

  # Canvas size 
  $sCanvasXMax = 800; # Pixels
  $sCanvasYMax = 535;
  $sCanvasMargin = 20;
  $sInitialCanvasXMax = $sCanvasXMax;
  $sInitialCanvasYMax = $sCanvasYMax;
  $sNorthAnchorBuffer = 2; # Pixels to buffer below north anchored text
  $sNumberStaggarBuffer = 10; # Pixels for number staggaring

  unless ($sCommandLineSwitch eq "-use_directory") {
    my ($BACsfilename, $parametersfilename) = ($hGeneralParams{"Query_sequences"},
                                               $sParamsFile,);
    my @bfnsplit = split /$sDirectoryDivider/, $BACsfilename;
    my @pfnsplit = split /$sDirectoryDivider/, $parametersfilename;  
    (($BACsfilename), ($parametersfilename)) = ((pop @bfnsplit),
                                                (pop @pfnsplit),);
    $sOutDir = $BACsfilename."_".$parametersfilename;
    mkdir ($sOutDir) or die "Could not create directory: $sOutDir\n";
    # Copy parameters file to root of base output directory 
    copy ($sParamsFile, $sOutDir.$sDirectoryDivider."parameters.txt");
  }
}

sub createParametersFile {
  open (PARAMS, "> $0.parameters.txt") or die $!;
  print PARAMS "# File: JunctionViewer.pl.parameters.txt or equivalent\n";
  print PARAMS "# Author: Thomas K. Wolfgruber\n";
  print PARAMS "#\n";
  print PARAMS "# Copyright 2009, Thomas K. Wolfgruber.\n";
  print PARAMS "#\n";
  print PARAMS "# This file is part of JunctionViewer.\n";
  print PARAMS "#\n";
  print PARAMS "# JunctionViewer is free software: you can redistribute it and/or modify\n";
  print PARAMS "# it under the terms of the GNU General Public License as published by\n";
  print PARAMS "# the Free Software Foundation, either version 3 of the License, or\n";
  print PARAMS "# (at your option) any later version.\n";
  print PARAMS "#\n";
  print PARAMS "# This program is distributed in the hope that it will be useful,\n";
  print PARAMS "# but WITHOUT ANY WARRANTY; without even the implied warranty of\n";
  print PARAMS "# MERCHANTABILITY or FITNESS FOR A PARTICULAR PURPOSE.  See the\n";
  print PARAMS "# GNU General Public License for more details.\n";
  print PARAMS "#\n";
  print PARAMS "# You should have received a copy of the GNU General Public License\n";
  print PARAMS "# along with this program.  If not, see <http://www.gnu.org/licenses/>. \n";
  print PARAMS "#\n";
  print PARAMS "# File description:\n";
  print PARAMS "# This is the parameters_file for JunctionViewer. Any line where exactly the\n";
  print PARAMS "# first character is \"#\" will be considered a comment line and ignored by\n";
  print PARAMS "# the script. This file is broken into sections with comments describing how\n";
  print PARAMS "# parameters within each section can be defined.\n";
  print PARAMS "#\n";
  print PARAMS "# Special consideration for Windows users:\n";
  print PARAMS "# If attempting to run this script from Microsoft Windows under Cygwin\n";
  print PARAMS "# there may be a forking error which causes the script to fail. It is therefor\n";
  print PARAMS "# suggested to run the script using ActivePerl\n";
  print PARAMS "# (http://www.activestate.com/activeperl/) from a Command Prompt window.\n";
  print PARAMS "\n";
  print PARAMS "# Section 1. General parameters.\n";
  print PARAMS "# General parameters are defined as \"Name=Value\" pairs in this section.\n";
  print PARAMS "# The query sequence file must have only FASTA format nucleic acid sequences.\n";
  print PARAMS "# Binaries need only be defined if they will be used. Binaries can be obtained\n";
  print PARAMS "# through the internet:\n";
  print PARAMS "#   cross_match: http://www.phrap.org/\n";
  print PARAMS "#   NCBI BLAST: ftp://ftp.ncbi.nih.gov/blast/\n"; 
  print PARAMS "#   WU-BLAST: http://blast.wustl.edu/\n";
  print PARAMS "#   MUMmer: http://mummer.sourceforge.net/\n";
  print PARAMS "# The full path of binaries should be given, e.g., MUMmer_binary=/bin/mummer,\n";
  print PARAMS "# or they may not run.\n";
  print PARAMS "# If either BLAST option is used both the database formatting binary\n";
  print PARAMS "# (e.g., formatdb) and the search binary (e.g., blastall) must be defined.\n";
  print PARAMS "# Example:\n";
  print PARAMS "# Query_sequences=my_fasta_format_nucleic_acid_sequences.fna\n";
  print PARAMS "# NCBI-BLAST_formatdb_binary=/bin/formatdb\n";
  print PARAMS "# NCBI-BLAST_blastall_binary=/bin/blastall\n";
  print PARAMS "# MUMmer_binary=/bin/mummer\n";
  # General params hash keys defined during parameters initialization
  foreach my $param (sort keys %hGeneralParams) {
    print PARAMS "$param=\n";
  }
  print PARAMS "\n";
  print PARAMS "# Section 2. NCBI BLAST parameters.\n";
  print PARAMS "# This section defines a tab delimited table with records for each database\n";
  print PARAMS "# sequences file that will be used in NCBI BLAST searches. Any database\n";
  print PARAMS "# sequences file must have only FASTA format nucleic acid sequences. No records\n";
  print PARAMS "# may be given if no NCBI BLAST searches will be performed.\n";
  print PARAMS "# Fields:\n";
  print PARAMS "# database_sequences_file	special_alignment_parameters\n";
  print PARAMS "# Formatting note:\n";
  print PARAMS "# If database_sequences_file is in a subdirectory, please always use /\n";
  print PARAMS "# instead of \\ as a directory divider, e.g. repeatdirectory\\repeats.fna should\n";
  print PARAMS "# be defined as repeatdirectory/repeats.fna.\n";
  print PARAMS "# Example:\n";
  print PARAMS "# ../repeatdirectory/repeats.fna	-e 1E-10 -W 100\n";
  print PARAMS $sNCBIBLASTParamsBeginTableMarker."\n";
  print PARAMS "\n";
  print PARAMS $sNCBIBLASTParamsEndTableMarker."\n";
  print PARAMS "\n";
  print PARAMS "# Section 3. WU-BLAST parameters.\n";
  print PARAMS "# This section defines a tab delimited table with records for each repeat\n";
  print PARAMS "# sequences file that will be used in WU-BLAST query searches. Any database\n";
  print PARAMS "# sequences file must have only FASTA format nucleic acid sequences. No records\n";
  print PARAMS "# may be given if no WU-BLAST searches will be performed.\n";
  print PARAMS "# Fields:\n";
  print PARAMS "# database_sequences_file	special_alignment_parameters\n";
  print PARAMS "# Formatting note:\n";
  print PARAMS "# If database_sequences_file is in a subdirectory, please always use /\n";
  print PARAMS "# instead of \\ as a directory divider, e.g. repeatdirectory\\repeats.fna should\n";
  print PARAMS "# be defined as repeatdirectory/repeats.fna.\n";
  print PARAMS "# Example:\n";
  print PARAMS "# ../repeatdirectory/repeats.fna	E=1E-10 W=100\n";
  print PARAMS $sWUBLASTParamsBeginTableMarker."\n";
  print PARAMS "\n";
  print PARAMS $sWUBLASTParamsEndTableMarker."\n";
  print PARAMS "\n";
  print PARAMS "# Section 4. Database sequences color schemes.\n";
  print PARAMS "# This section defines a tab delimited table with records describing the color\n";
  print PARAMS "# scheme for each database sequence. If no colors are given for a sequence,\n";
  print PARAMS "# white will be used. Colors can be given by name or hexadecimal value. No\n";
  print PARAMS "# records may be given if no NCBI BLAST searches will be performed.\n";
  print PARAMS "# (formatted #[red][green][blue]).\n";
  print PARAMS "# Fields:\n";
  print PARAMS "# repeat_sequence_primary_id(then triplicates of:	start	end	color)\n";
  print PARAMS "# Example:\n";
  print PARAMS "# gb|AC1234.5|	1	500	red	501	6000	red\n";
  print PARAMS "# my-black-sequence	1	1000	#000\n";
  print PARAMS $sRepeatsColorSchemesBeginTableMarker."\n";
  print PARAMS "\n";
  print PARAMS $sRepeatsColorSchemesEndTableMarker."\n";
  print PARAMS "\n";
  print PARAMS "# Section 5. Cross_match parameters.\n";
  print PARAMS "# This section defines a tab delimited table with records for each database\n";
  print PARAMS "# file that will be used to find cross_match sequence homology results\n";
  print PARAMS "# in the query sequences. If no color is given for a file, white will be used.\n";
  print PARAMS "# The sequences files must have only FASTA format nucleic acid sequences.\n";
  # The following suggestion may only work if running entirely in Cygwin, however
  # at the time of testing there was a forking problem with Perl and Cygwin.
  #   print PARAMS "# To compile cross_match in a Microsoft Windows system consider using\n";
  #   print PARAMS "# Cygwin with the C compiler installed. Use the command 'make manyseqs'.\n";
  # The following also proved difficult. It may be best to work out the Perl under Cygwin\n";
  # forking error instead of attempting compile using MinGW.
  #   print PARAMS "# If using a Microsoft Windows system, it is suggested you use MinGW\n";
  #   print PARAMS "# to compile the cross_match source code.\n";
  print PARAMS "# Fields:\n";
  print PARAMS "# database_sequences_file	color\n";
  print PARAMS "# Formatting note:\n";
  print PARAMS "# If database_sequences_file is in a subdirectory, please always use /\n";
  print PARAMS "# instead of \\ as a directory divider, e.g. repeatdirectory\\repeats.fna should\n";
  print PARAMS "# be defined as repeatdirectory/repeats.fna. Colors can be given by name or 3\n";
  print PARAMS "# digit hexadecimal value (formatted #[red][green][blue]).\n";
  print PARAMS "# Example:\n";
  print PARAMS "# ../repeatdirectory/repeats.fna	blue\n";
  print PARAMS "# my_white_sequences.fna	#FFF\n";
  print PARAMS $sCMParamsBeginTableMarker."\n";
  print PARAMS "\n";
  print PARAMS $sCMParamsEndTableMarker."\n";
  print PARAMS "\n";
  print PARAMS "# Section 6. Chart parameters.\n";
  print PARAMS "# This section defines a tab delimited table with records for each chart file.\n";
  print PARAMS "# Chart files are themselves formatted as tab delimited tables having 3\n";
  print PARAMS "# fields - a primary identifier of the query sequence, nucleotide position\n";
  print PARAMS "# value, and a numerical y-axis value. The script is designed to plot these\n";
  print PARAMS "# y values to the nearest whole number. For BAC query sequences from the Maize\n";
  print PARAMS "# Genome Sequencing Consortium downloaded through GenBank, the FPC clone name\n";
  print PARAMS "# (e.g., c0530C10) must be used as the primary identifier (first field).\n";
  print PARAMS "# Fields for any chart file:\n";
  print PARAMS "# primary_identifier_or_FPC_clone_name\tnucleotide_position\ty_value\n";
  print PARAMS "# Example of chart file records:\n";
  print PARAMS "# c0530C10	1	1\n";
  print PARAMS "# c0530C10	2	1\n";
  print PARAMS "# c0530C10	7	2\n";
  print PARAMS "# c0530C10	8	2\n";
  print PARAMS "# Coloring and placement of charts are given under this section. Ordering of\n";
  print PARAMS "# rows is important - rows further down overlap those above. As little as\n";
  print PARAMS "# one field may be given per row. In this case the field would define the\n";
  print PARAMS "# input file and would drawn in the foreground set in dark grey. If two fields\n";
  print PARAMS "# are defined the second defines the color. If three fields are defined the\n";
  print PARAMS "# third indicates which to which set (foreground or background) the file\n";
  print PARAMS "# will be assigned. The foreground set is defined by giving the value of 1\n";
  print PARAMS "# and the background set is defined by setting the value to 0. The y-axis\n";
  print PARAMS "# maximum is drawn to the largest value in a set for all query sequences.\n";
  print PARAMS "# The foreground chart y-axis mimimum is drawn starting at 0 and the background\n";
  print PARAMS "# baseline starts at 1 (perhaps better for logarithmic data). No records may\n";
  print PARAMS "# be given if no MUMmer sequence matching will be performed.\n";
  print PARAMS "# Fields:\n";
  print PARAMS "# file0\n";
  print PARAMS "# file1\tcolor1\n";
  print PARAMS "# file2\tcolor2\t[0 or 1]\n";
  print PARAMS "# Example:\n";
  print PARAMS "# ../customannotations/background_set_chart.txt\tpurple\t0\n";
  print PARAMS "# ../customannotations/foreground_set_chart_below_red_chart.txt\tblue\t1\n";
  print PARAMS "# ../customannotations/red_chart.txt\tred\t1\n";
  print PARAMS $sChartParamsBeginTableMarker."\n";
  print PARAMS "\n";
  print PARAMS $sChartParamsEndTableMarker."\n";
  close (PARAMS);
}

sub loadAndSplitBACSequences {
  # Read sequence records and store under ctg_cbstart_cbend_ gb and clone names 
  my %primaryidtofpcclone;
  my %fpcclonetoprimaryid;
  open (BACSEQS, ("< ".$hGeneralParams{"Query_sequences"})) or die "Error: The query sequences file could not be opened: $!\n";
  while (my $line = <BACSEQS>) {
    chomp($line);
    if ($line =~ m/^>/) {
      # This is specifically to parse Maize Genome Sequencing Consortium NCBI
      # records so they can be matched to the maize FPC project
      if ($line =~ m/^>(gi\|\d+\|gb\|)(.+)(.\d\|) .*((?:ZMMBBb-|CH201-))(\d{1,3})([A-Z])(\d{1,2})(?:\;|,)/) {
        my $fpcclonename;
        if ($4 eq 'ZMMBBb-') {
          $fpcclonename = 'b0';
        }
        elsif ($4 eq 'CH201-') {
          $fpcclonename = 'c0';
        }
        else {
          die "Error: logic error\n";
        }
        $fpcclonename .= (sprintf("%03u", $5)).$6.(sprintf("%02u", $7));
        $primaryidtofpcclone{$1.$2.$3} = $fpcclonename;
        $fpcclonetoprimaryid{$fpcclonename} = $1.$2.$3;
        $hMGSCBACsFound{$fpcclonename} = $1.$2.$3;
      }
      else {
        # Allow sequence to be named by primaryid (later)
      }
    }
  }
  close (BACSEQS);
  # Read through, find fpcclonename, reset primaryidtofpcclone with ctg and ctg
  # positions
  if ((defined $hGeneralParams{"FPC_project"}) and
      ($hGeneralParams{"FPC_project"} ne "")) {
    open (FPC, ("< ".$hGeneralParams{"FPC_project"})) or die "Error: The FPC project file could not be opened: $!\n";
    while (my $line = <FPC>) {
      if ($line =~ m/^BAC/) {
        my @linesplit = split /\s+/,$line;
        $linesplit[2] =~ s/\"//g;
        my $bacname = $linesplit[2];
        my $contig;
        my $cbleft;
        my $cbright;
        my $lineleft = <FPC>;
        $lineleft =~ s/\"//g;
        my @lineleftsplit = split /\s+/, $lineleft;
        if ($lineleftsplit[0] eq 'Map') {
          my $lineright = <FPC>;
          $lineright =~ s/\"//g;
          my @linerightsplit = split /\s+/, $lineright;
          unless (($lineleftsplit[3] eq 'Left') and ($linerightsplit[3] eq 'Right')) {
            die "Error: Unexpected FPC left and/or right CB records for line=$line\n";
          }
          $contig = $lineleftsplit[1];
          $cbleft = int($lineleftsplit[4]);
          $cbright = int($linerightsplit[4]);
        }
        elsif (($lineleftsplit[0] eq 'Gel_number') or ($lineleftsplit[0] eq 'Fp_number')) {
          # Assume singleton
          $contig = 'sng';
          $cbleft = 0;
          $cbright = 0;
        }
        else {
          die "Error: Unexpected FPC record for:\nline1=$line"." line2=$lineleft\n";
        }
        # fpc clone name = $bacname
        # fpc contig = $contig;
        # consensus band left = $cbleft;
        # consensus band right = $cbright;
        my $primaryid = $fpcclonetoprimaryid{$bacname};
        my $formattedcontigvalue;
        if ($contig =~ m/(ctg)(\d+)/) {
          $formattedcontigvalue = $1.(sprintf("%06u", $2));
        }
        elsif ($contig eq 'sng') {
          $formattedcontigvalue = 'sng';
        }
        else {
          die "Error: Unexpected FPC contig value: $contig\n";
        }
        if (defined ($primaryid)) {
          $primaryidtofpcclone{$primaryid} = $formattedcontigvalue."_".(sprintf("%09u",$cbleft))."_".(sprintf("%09u",$cbright))."_".$bacname;
        }
      }
    }
    close (FPC);
  }

  # Splitting query sequences into subdirectories. This is important if the
  # query sequences files contain multiple BACs (~160 kb each) since running
  # cross_match on this file will likely overflow memory.
  my $sioin = Bio::SeqIO->new('-file' => ("< ".$hGeneralParams{"Query_sequences"}),
                              '-format' => 'fasta');
  while (my $seqref = $sioin->next_seq()) {
    my $primaryid = $seqref->primary_id();
    my $fpcid;
    if (defined $primaryidtofpcclone{$primaryid}) {
      $fpcid = $primaryidtofpcclone{$primaryid};
    }
    else {
      $fpcid = $primaryid;
    }
    my $neutralname = $fpcid;
    $neutralname =~ s/\|/_/g; # Make acceptable for DOS/Windows
    mkdir ($sOutDir.$sDirectoryDivider.$neutralname) or die $!;
    my $clonesequencefile = $sOutDir.$sDirectoryDivider.$neutralname.$sDirectoryDivider."$neutralname.fna";
    my $sioout = Bio::SeqIO->new('-file' => "> $clonesequencefile",
                                 '-format' => 'fasta',);
    $sioout->write_seq($seqref);
    $hCloneResults{$fpcid}{"Clone_sequence_file"} = $clonesequencefile;
  }
}

sub generateBLASTData {
  # Read and BLAST database and query sequences
  { # NCBI-BLAST
    if (($hGeneralParams{"NCBI-BLAST_formatdb_binary"} ne "") and
        ($hGeneralParams{"NCBI-BLAST_blastall_binary"} ne "")) {
      my $formatdb = $hGeneralParams{"NCBI-BLAST_formatdb_binary"};
      my $blastall = $hGeneralParams{"NCBI-BLAST_blastall_binary"};
      my $repeatnumber = 0;
      foreach my $repeatfile (keys %hNCBIBLASTParams) {
        $repeatnumber++;
        `$formatdb -i \"$repeatfile\" -p F`;
        # Depricated by perl: my $repeatfilewithoutpath = pop (@{split/$sDirectoryDivider/, $repeatfile});
        my @repeatfilesplit = split/$sDirectoryDivider/, $repeatfile;
        my $repeatfilewithoutpath = pop (@repeatfilesplit);
        foreach my $fpcid (keys %hCloneResults) {
          my $clonefile = $hCloneResults{$fpcid}{"Clone_sequence_file"};
          my $ncbiblastnresultsfile = $clonefile.".ncbiblastn_".sprintf("%03u", $repeatnumber)."_".$repeatfilewithoutpath.".txt";
          $hCloneResults{$fpcid}{"BLAST_results_files"}{$ncbiblastnresultsfile} = 1;
          my $alignmentcommand = "$blastall -p blastn -d \"$repeatfile\" -i \"$clonefile\" ".$hNCBIBLASTParams{$repeatfile}." >\"$ncbiblastnresultsfile\"";
          `$alignmentcommand`;
        }
      }
    }
    else {
      print "NCBI BLAST formatdb or blastall not defined in parameters file: NCBI BLAST searches will not be run.\n";
    }
  }
  { # WU-BLAST
    if (($hGeneralParams{"WU-BLAST_xdformat_binary"} ne "") and
        ($hGeneralParams{"WU-BLAST_blastn_binary"} ne "")) {
      my $xdformat = $hGeneralParams{"WU-BLAST_xdformat_binary"};
      my $blastn = $hGeneralParams{"WU-BLAST_blastn_binary"};
      my $repeatnumber = 0;
      foreach my $repeatfile (keys %hWUBLASTParams) {
        $repeatnumber++;
        `$xdformat -n \"$repeatfile\"`;
        my @repeatfilesplit = split/$sDirectoryDivider/, $repeatfile;
        my $repeatfilewithoutpath = pop (@repeatfilesplit);
        foreach my $fpcid (keys %hCloneResults) {
          my $clonefile = $hCloneResults{$fpcid}{"Clone_sequence_file"};
          my $wublastnresultsfile = $clonefile.".wublastn_".sprintf("%03u", $repeatnumber)."_".$repeatfilewithoutpath.".txt";
          $hCloneResults{$fpcid}{"BLAST_results_files"}{$wublastnresultsfile} = 1;
          my $alignmentcommand = "$blastn \"$repeatfile\" \"$clonefile\" ".$hWUBLASTParams{$repeatfile}." >\"$wublastnresultsfile\"";
          `$alignmentcommand`;
        }
      }
    }
    else {
      print "WU-BLAST formatdb or blastall not defined in parameters file: WU-BLAST searches will not be run.\n";
    }
  }
}

sub generateCross_matchData {
  if ($hGeneralParams{"Cross_match_binary"} ne "") {
    my $cross_match = $hGeneralParams{"Cross_match_binary"};
    my $screenfilenumber = 0;
    foreach my $screenfile (keys %hCMParams) {
      $screenfilenumber++;
      my @screenfilesplit = split/$sDirectoryDivider/, $screenfile;
      my $screenfilewithoutpath = pop (@screenfilesplit);
      foreach my $fpcid (keys %hCloneResults) {
        my $clonefile = $hCloneResults{$fpcid}{"Clone_sequence_file"};
        my $cmscreenresultsfile = $clonefile.".cross_match_screen_".sprintf("%03u", $screenfilenumber)."_".$screenfilewithoutpath.".txt";
        $hCloneResults{$fpcid}{"Cross_match_results_files"}{$cmscreenresultsfile} = $hCMParams{$screenfile}; # Set to color
        my $command = "$cross_match \"$clonefile\" \"$screenfile\" -screen";
        `$command`; # Execute command line
        move("$clonefile.screen", $cmscreenresultsfile); # From File::Copy
      }
    }
  }
  else {
    print "Cross_match binary not defined in parameters file; cross_match searches will not be run.\n";
  }
}

sub parseChartData {
  if (%hChartParams) {
    # Only load charts for query sequences from this dataset
    my @ids = keys %hCloneResults;
    # FPC ids are ctgx_start_end_bacname, so use pop of _ split
    my $regexsearchstring = '(';
    foreach (my $idsindex = 0; $idsindex < scalar @ids; $idsindex++) {
      my @idsplit = split /_/, $ids[$idsindex];
      my $clonename = pop @idsplit;
      # Patch to allow non-MGSC-BAC sequences with _ characters
      unless (defined $hMGSCBACsFound{$clonename}) {
        $clonename = $ids[$idsindex];
      }
      # Patch to allow primary identifiers with | characters
      $clonename =~ s/\|/\\\|/g;
      unless ($idsindex == 0) {
        $regexsearchstring .= "|".$clonename;
      }
      else {
        $regexsearchstring .= $clonename;
      }
    }
    $regexsearchstring .= ')';
    # Load hash and find maximum y value for which to set the y-axis
    my %chartmaxy;
    my %chartsperclone;
    foreach my $chartnumber (sort {$a <=> $b} keys %hChartParams) {
      $chartmaxy{$chartnumber} = 0;
      foreach my $chartfilenumber (sort {$a <=> $b} keys %{$hChartParams{$chartnumber}}) {
        foreach my $file (keys %{$hChartParams{$chartnumber}{$chartfilenumber}}) {
          my @filesplit = split/$sDirectoryDivider/, $file;
          my $filewithoutpath = pop (@filesplit);
          my $partialresultsfile = ".chart_$chartnumber"."_".sprintf("%03u", $chartfilenumber)."_$filewithoutpath.txt";
          my $color = $hChartParams{$chartnumber}{$chartfilenumber}{$file};
          open (CHARTFILE, "< $file") or die "Error: Could not open chart file: $file\n";
          while (my $line = <CHARTFILE>) {
            unless ($line =~ m/$regexsearchstring/) {
              next;
            } # Skips lines without one of the ids
            chomp($line);
            my @linesplit = split /\s+/, $line;
            if (scalar @linesplit != 3) {
              die "Error: Malformed line in chart: file=$file line=$line\n";
            }
            if (grep/$linesplit[0]/,@ids) { # Make sure the id is in the correct place on the line
              $chartsperclone{$linesplit[0]}{$partialresultsfile}{"color"} = $color;
              $chartsperclone{$linesplit[0]}{$partialresultsfile}{"positions"}{$linesplit[1]}{$linesplit[2]} = 1;
              if ($linesplit[2] > $chartmaxy{$chartnumber}) {
                $chartmaxy{$chartnumber} = $linesplit[2];
              }
            }
          }
          close (CHARTFILE);
          foreach my $clonename (keys %chartsperclone) {
            $chartsperclone{$clonename}{$partialresultsfile}{"chartnumber"} = $chartnumber;
            $chartsperclone{$clonename}{$partialresultsfile}{"maxvalue"} = $chartmaxy{$chartnumber};
          }
        }
      }
    }
    foreach my $fpcid (keys %hCloneResults) {
      my $clonefile = $hCloneResults{$fpcid}{"Clone_sequence_file"};
      my @fpcidsplit = split /_/, $fpcid;
      my $clonename = pop @fpcidsplit;
      # Patch to allow non-MGSC-BAC sequences with _ characters
      unless (defined $hMGSCBACsFound{$clonename}) {
        $clonename = $fpcid;
      }
      # Need to match exact id - do not substitute ($clonename =~ s/\|/\\\|/g;)
      foreach my $partialresultsfile (sort keys %{$chartsperclone{$clonename}}) {
        my $resultsfile = $clonefile.$partialresultsfile;
        my $color = $chartsperclone{$clonename}{$partialresultsfile}{"color"};
        my $chartnumber = $chartsperclone{$clonename}{$partialresultsfile}{"chartnumber"};
        my $chartmaxy = $chartsperclone{$clonename}{$partialresultsfile}{"maxvalue"};
        open (CHARTRESULTS, "> $resultsfile") or die "Error: Could not create chart results file: $resultsfile\n";
        print CHARTRESULTS "ChartNumber=$chartnumber\n";
        print CHARTRESULTS "MaxValue=$chartmaxy\n";
        foreach my $chartx (sort {$a <=> $b} keys %{$chartsperclone{$clonename}{$partialresultsfile}{"positions"}}) {
          foreach my $charty (sort {$a <=> $b} keys %{$chartsperclone{$clonename}{$partialresultsfile}{"positions"}{$chartx}}) {
            print CHARTRESULTS "$chartx\t$charty\n";
          }
        }
        # Deconstruct by checking if (\d+)\t(\d+) -> $1 $2, else Color=/MaxValue=
        close (CHARTRESULTS);
        $hCloneResults{$fpcid}{"Chart_results_files"}{$resultsfile} = $color;
      }
    }
  }
  else {
    print "No chart files supplied - no chart will be drawn.\n";
  }
}

sub generateMUMmerData {
  if ($hGeneralParams{"MUMmer_binary"} ne "") {
    my $mummer = $hGeneralParams{"MUMmer_binary"};
    my $minimummatchlength = $hGeneralParams{"MUMmer_minimum_match_length"};
    foreach my $fpcid (keys %hCloneResults) {
      my $clonefile = $hCloneResults{$fpcid}{"Clone_sequence_file"};
      my $resultsfile = $clonefile.".MUMmer_maxmatch_nl".$minimummatchlength."bc.txt";
      $hCloneResults{$fpcid}{"MUMmer_results_file"} = $resultsfile;
      my $command = "$mummer -maxmatch -n -l $minimummatchlength -b -c \"$clonefile\" \"$clonefile\" >\"$resultsfile\"";
      # -n = only matches a, t, c, g
      # -b = forward and reverse complement (rc) matches
      # -c = report rc matches relative to original query seq
      `$command`; # Execute command line
    }
  }
  else {
    print "MUMmer binary not defined in parameters file: exact sequence matches will not be reported.\n";
  }
}

sub writeDatafilesHashToFile {
  open (DATAFILES, "> $sOutDir".$sDirectoryDivider."datafiles.txt") or die "Error: Could not create datafiles.txt: $!\n";
  foreach my $fpcid (sort (keys %hCloneResults)) {
    foreach my $desc (sort (keys %{$hCloneResults{$fpcid}})) {
      if (($desc eq "Clone_sequence_file") or
          ($desc eq "MUMmer_results_file")) {
        print DATAFILES $fpcid."\t".$desc."\t".$hCloneResults{$fpcid}{$desc}."\n";
      }
      elsif (($desc eq "BLAST_results_files") or
             ($desc eq "Cross_match_results_files") or
             ($desc eq "Chart_results_files")) {
        foreach my $resultsfile (sort (keys %{$hCloneResults{$fpcid}{$desc}})) {
          # It is possible a query sequence did not have any records for a chart, and so ignore
          if (defined $hCloneResults{$fpcid}{$desc}{$resultsfile}) {
            print DATAFILES $fpcid."\t".$desc."\t".$resultsfile."\t".$hCloneResults{$fpcid}{$desc}{$resultsfile}."\n";
          }
        }
      }
      else {
        die "Error: Code problem - unknown hCloneResults value: $desc\n";
      }
    }
  }

  close (DATAFILES);
}

sub readDatafilesHashFromFiles {
  open (DATAFILES, "< $sOutDir".$sDirectoryDivider."datafiles.txt") or die "Error: Could not open datafiles.txt: $!\n";
  while (my $line = <DATAFILES>) {
    chomp ($line);
    my @linefields = split /\t/, $line;
    foreach my $field (@linefields) {
      $field =~ s/\\/$sDirectoryDivider/g;
      $field =~ s/\//$sDirectoryDivider/g;
     }
    switch (scalar @linefields) {
      case [0..1] { die "Error: datafiles.txt line is malformed: $line\n"; }
      case 2 {
        $hCloneResults{$linefields[0]} = $linefields[1];
      }
      case 3 {
        $hCloneResults{$linefields[0]}{$linefields[1]} = $linefields[2];
      }
      case 4 {
        $hCloneResults{$linefields[0]}{$linefields[1]}{$linefields[2]} = $linefields[3];
      }
      else { die "Error: datafiles.txt line is malformed: $line\n"; }
    }
  }
  close (DATAFILES);
}

sub loadProcessedData {
  foreach my $fpcid (sort keys %hCloneResults) {  
    push (@aListboxElements, $fpcid);
    foreach my $blastresultfile (sort keys %{$hCloneResults{$fpcid}{"BLAST_results_files"}}) {
      my $blastresultref = Bio::SearchIO->new(
        -file => $blastresultfile,
        -format => 'blast',
        );
      while (my $result = $blastresultref->next_result()) {
        while (my $hit = $result->next_hit()) {
          while (my $hsp = $hit->next_hsp()) {
            my ($q_strand, $s_strand) = ($hsp->strand('query'), $hsp->strand('sbjct'));
            my $orientation = $q_strand * $s_strand;
            $hCloneResults{$fpcid}{"BLAST_results"}{$hsp->subject->seq_id()}{$hsp->query->start()}{$hsp->query->end()}{$hsp->subject->start()}{$hsp->subject->end()} = $orientation;
          }
        }
      }
    }
  }
}

sub initializeMenu {
  my $sDialog_about = $sMainWindow->Dialog(
    -title   => 'About',
    -text    => "JunctionViewer v$sVersion\n\nAuthor: Thomas K. Wolfgruber\nCopyright 2009",
    -bitmap  => 'info',
    -buttons => ['Close'],
    );
  my $sDialog_usage = $sMainWindow->Dialog(
    -title   => 'Usage',
    -buttons => ['Close'],
    );
  $sDialog_usage->Subwidget('message')->configure(
    -wraplength => '4i',
    -text       => "JunctionViewer v$sVersion.\n\nThis script runs BLAST/cross_match/MUMmer alignments and generates graphical representations of the results.\n\n".'Select a sequence identifier in the top window and push the "Display" button to reveal its DNA features.',
    );

  $sMenuFrame = $sMainWindow->Frame(-relief => 'raised', -borderwidth => 1);
  $sMenuFrame->pack(-fill => 'x');
        
  my $sMenuButton = $sMenuFrame->Menubutton(
    -text => 'File',
    -underline => 0,
  );
  $sMenuButton->command(
    -label => 'Quit',
    -command => \&exit,
    -underline => 0,
  );
  $sMenuButton->pack(-side => 'left');

  $sMenuButton = $sMenuFrame->Menubutton(
    -text => 'Help',
    -underline => 0,
  );
  $sMenuButton->command(
    -label => 'About',
    -command => [$sDialog_about => 'Show'],
    -underline => 0,
  );
  $sMenuButton->separator;
  $sMenuButton->command(
    -label => 'Usage',
    -command => [$sDialog_usage => 'Show'],
    -underline => 0,
  );
  $sMenuButton->pack(-side => 'right');
}

sub initializeNonmenuFrames {
  $sInputFrame = $sMainWindow->Frame()->pack(-fill => 'x');
  $sInputFrameSelection = $sMainWindow->Frame()->pack(-in => $sInputFrame, -side => 'left', -fill => 'x', -expand => 1);
  $sInputFrameSelectionActivation = $sMainWindow->Frame()->pack(-in => $sInputFrameSelection, -side => 'bottom', -fill => 'x');
  $sInputFrameAdditional = $sMainWindow->Frame()->pack(-in => $sInputFrame, -side => 'right', -anchor => 'n', -fill=> 'y', -expand => 0);
  $sInputFrameAdditionalNtPP = $sMainWindow->Frame()->pack(-in => $sInputFrameAdditional, -side => 'bottom');
  $sOutputFrame = $sMainWindow->Frame()->pack;
}

sub initializeCanvas {
  $sCanvas = $sMainWindow->Scrolled("Canvas",
                      -scrollbars => "s",
                      -xscrollincrement => 1,
                      -scrollregion => [1, 1, $sCanvasXMax, $sCanvasYMax],
                      -width  => $sCanvasXMax,
                      -height => $sCanvasYMax,
                      -relief => 'sunken',
                      );
  $sCanvas->pack(-in => $sOutputFrame, -side => 'bottom');

  # Write colorkey to directory/colorkey.ps
  &displayColorKey;
  $sCanvas->update;
  $sCanvas->postscript(-width => $sCanvasXMax, # Setting width and height will write .ps to these dimensions
                       -height => $sCanvasYMax,
                       -pageanchor => 'w',
                       -file => ($sOutDir.$sDirectoryDivider."colorkey.ps"),
  );
}

sub initializeButtons {
  $sButtonDisplayColorKey = $sMainWindow->Button(
    -text => 'Display color key',
    -command => \&displayColorKey,
  );
  $sButtonDisplayColorKey->pack(-in => $sInputFrameAdditional, -fill => 'x', -expand => 1, -anchor => 'n');
  $sListboxButtonSingle = $sMainWindow->Button (
    -text => 'Display single selection',
    -command => \&drawDisplay,);
  $sListboxButtonSingle->pack(-in => $sInputFrameSelectionActivation, -side => 'left', -fill => 'x', -expand => 1);
  $sListboxButtonMultiple = $sMainWindow->Button (
    -text => 'Process all displays',
    -command => \&processDisplays,);
  $sListboxButtonMultiple->pack(-in => $sInputFrameAdditional, -fill => 'x', -expand => 1, -anchor => 'n');
}

sub initializeListbox {
  $sListbox = $sMainWindow->Scrolled('Listbox',
    -scrollbars => 'osoe',
    -listvariable => \@aListboxElements,
    -selectmode => 'single',
    );
  $sListbox->pack(-in => $sInputFrameSelection, -side => 'top', -fill => 'x');
  # Not working: $sListbox->Tk::bind('<Button-1>' => \&displayRead);
}

sub initializeNtPPEntry {
  my $ntpplabelvariable = "nt/px=".sprintf("%03u",$hGeneralParams{"Nucleotides_per_pixel"});
  my $ntppentryvariable = $hGeneralParams{"Nucleotides_per_pixel"};
  $sNtPPButton = $sMainWindow->Button(-text => "Reset nucleotides per pixel",
                                      -command => sub { $hGeneralParams{"Nucleotides_per_pixel"} = $ntppentryvariable;
                                                        $ntpplabelvariable = "nt/px=".sprintf("%03u",$ntppentryvariable);
                                                      }
                                      )->pack(-in => $sInputFrameAdditionalNtPP,);
  $sNtPPEntry = $sMainWindow->Entry(-textvariable => \$ntppentryvariable)->pack(-in => $sInputFrameAdditionalNtPP,);
  $sNtPPLabel = $sMainWindow->Label(-textvariable => \$ntpplabelvariable)->pack(-in => $sInputFrameAdditionalNtPP,);
}

sub displayColorKey {
  $sCanvas->delete('all');
  $sCanvas->configure(-scrollregion => [1, 1, $sInitialCanvasXMax, $sInitialCanvasYMax],);
  my $yposition = $sCanvasMargin;
  my $xposition = $sCanvasMargin;
  $sCanvas->createText($xposition, $yposition,
                     -anchor => 'nw',
                     -text => "Color Key:",
                     -fill => 'black',
  );
  $yposition += 18;
  foreach my $repeatid (sort keys %hRepeatsColorSchemes) {
    foreach my $colorsetref (sort @{$hRepeatsColorSchemes{$repeatid}{"colors"}}) {
      my %colorset = %{$colorsetref};
      my $colorsettext = $repeatid; 
      $sCanvas->createRectangle($xposition, $yposition,
                                $xposition+30, $yposition+14,
                                -fill => $colorset{'color'},
      );
      $sCanvas->createText($xposition+30+5, ($yposition+(15/2)),
                           -anchor => 'w',
                           -text => $colorsettext,
      );
      $yposition += 18;
      if ($yposition > ($sCanvasYMax-$sCanvasMargin-18)) {
        $yposition = $sCanvasMargin+18;
        $xposition = ($sInitialCanvasXMax/2);
      }
    }
  }
}

sub processDisplays {
  print "Starting multiple display processing.\n";
  $sListbox->selectionClear(0, (scalar @aListboxElements)-1);
  for (my $index = 0; $index < scalar @aListboxElements; $index++) {
    if ($index >= 1) {
      $sListbox->selectionClear($index-1);
    }
    $sListbox->see($index);
    $sListbox->selectionSet($index);
    &drawDisplay;
  }
  $sListbox->selectionClear((scalar @aListboxElements)-1);
  print "Completed multiple display processing.\n";
}

sub drawDisplay {
  my @listindex = $sListbox->curselection();
  if (exists $listindex[0]) {
    my $fpcid = $aListboxElements[$listindex[0]];
    my $cloneseqin = Bio::SeqIO->new('-file' => ("< ".$hCloneResults{$fpcid}{"Clone_sequence_file"}),
                                     '-format' => 'fasta');
    my $cloneseqref = $cloneseqin->next_seq();
    my $cloneseq = $cloneseqref->seq();
    my @cloneseqchars = split //, $cloneseq;
    my $cloneseqlength = $cloneseqref->length();
    # Note that reinitialization of canvas fails: 
    # $sCanvas = $sMainWindow->Canvas( 
    #                     -width  => $sCanvasXMax,
    #                     -height => $sCanvasYMax,
    #                     -relief => 'sunken',
    #                     );
    # $sCanvas->pack(-side => 'bottom');
    # Set width of canvas based on length of sequence and nucleotides per pixel.
    # This will print beyond the window border but sCanvasXMax will be set in
    # the .ps output to output the entire length
    $sCanvasXMax = (2*$sCanvasMargin)+($cloneseqlength/($hGeneralParams{"Nucleotides_per_pixel"}));
    my $fontsizeforcoordinates = $hGeneralParams{"Font_size_for_coordinates"};
    my $seqlineleftx = $sCanvasMargin;
    my $seqlinerightx = $sCanvasXMax-$sCanvasMargin;

    # Now define depths: stats text region, tick mark region, cm region, seq
    # line region, blast region, MUMmer region
    # Note: The names of these variables may need to be debugged (may not be
    # represenative)
    my $statsdepth = 10;
    my $statstotickmarksdepth = 10;
    my $tickmarksdepth = 20;
    my $tickmarkstochartdepth = 15;
    my $chartdepth = 80;
    my $charttocmdepth = 45;
    my ($cmregiondepth, $cmboxdepth) = (45, 30); # Will put box on top of region
    my $seqlinedepth = 30;
    my ($blastregiondepth, $blastboxdepth) = (90, 30); # Will center box in the region
    my $blasttomummerdepth = 0;
    my $mummerregiondepth = 150;

    # Needed when drawing tick marks
    my $seqlineyposition = $sCanvasMargin+$statsdepth+$statstotickmarksdepth+$tickmarksdepth+$tickmarkstochartdepth+$chartdepth+$charttocmdepth+$cmregiondepth+(0.5*$seqlinedepth);

    my $currentyposition = $sCanvasMargin;
    
    $sCanvas->delete('all');

    open (COORDS, ">".$hCloneResults{$fpcid}{"Clone_sequence_file"}.".coords.txt") or die "$!\n";
    print "Displaying: $fpcid\n";
    print COORDS "Display generation script: $0\n";
    print COORDS "Displaying: $fpcid\n";

    # 1. ID: sequence/clone ID and stats
    #    May add the files used to the top line
    {
      $sCanvas->createText($sCanvasMargin, $sCanvasMargin,
                           -anchor => 'nw',
                           -text => "$fpcid",
                           -fill => 'black',
                          );
      $currentyposition += $statsdepth;
    }

    # 2. Sequence line: tick marks above line. (Optional future development: If
    # 1 nt/pixel use separate colors for ATGC. In Jalview, Nucleotides setting
    # a=green, t=blue, c=orange, g=red, and ClustalX setting a=blue, t=green,
    # c=red, g=orange).
    { # Scope local variables
      $currentyposition += $statstotickmarksdepth;
      my $tickmarkincrement = 1000;
      my $tickmarkcount = 1;
      my $tickmarkytop = $currentyposition;
      my $tickmarkybottom = $currentyposition+$tickmarksdepth;
      my $tickmarkx = $seqlineleftx;
      my $seqdivisioncount = 1;

      # Sequence line
      $sCanvas->createLine($seqlineleftx, $seqlineyposition,
                           $seqlinerightx, $seqlineyposition);

      # First mark, top is total seq and bottom is for the division
      $sCanvas->createLine($tickmarkx, $tickmarkytop,
                           $tickmarkx, ($tickmarkytop+$tickmarksdepth+$tickmarkstochartdepth+$chartdepth+$charttocmdepth+$cmregiondepth+$seqlinedepth+$blastregiondepth+$blasttomummerdepth+$mummerregiondepth),);
      $sCanvas->createText($tickmarkx, $tickmarkytop,
                           -anchor => 's',
                           -text => '0',);

      my $divindex = 0;
      for (my $charindex = 0; $charindex < (scalar @cloneseqchars); $charindex++) {
        if ($tickmarkcount == $tickmarkincrement) {
          $tickmarkcount = 1;
          # Color red at each 50 kb, blue for each 10 kb.
          my $tickmarkcolor = 'black'; # Default for 1 kb.
          {
            # Order of code is important
            my $posdiv10k = ($charindex+1)/10000;
            my $intposdiv10k = int(($charindex+1)/10000);
            if (($posdiv10k-$intposdiv10k) == 0) {
              $tickmarkcolor = 'blue';
            }
            my $posdiv50k = ($charindex+1)/50000;
            my $intposdiv50k = int(($charindex+1)/50000);
            if (($posdiv50k-$intposdiv50k) == 0) {
              $tickmarkcolor = 'red';
            }
          }
          $tickmarkx = $seqlineleftx+(($charindex+1)/$cloneseqlength)*($seqlinerightx-$seqlineleftx);
          $sCanvas->createLine($tickmarkx, $tickmarkybottom,
                               $tickmarkx, $tickmarkytop,
                               '-fill' => $tickmarkcolor);
          $sCanvas->createText($tickmarkx, $tickmarkytop,
                               -anchor => 's',
                               -text => ($charindex+1),);
          $sCanvas->createText($tickmarkx, $sNorthAnchorBuffer+$tickmarkybottom,
                               -anchor => 'n',
                               -text => "$seqdivisioncount:".($divindex+1),);
        }
        else {
          $tickmarkcount++;
        }
        my $firstnpos = $charindex+1;
        my $lastnpos; # Defined if 100 Ns are found
        my $count = 0;
        while (($cloneseqchars[$charindex] =~ m/N/i) and
               ($charindex < (scalar @cloneseqchars))) {
          $count++;
          if ($count == 100) {
            $lastnpos = $charindex+1;
            $divindex = -1;
            last;
          }
          if ($tickmarkcount == $tickmarkincrement) {
            $tickmarkcount = 1;
            # Color red at each 50 kb, blue for each 10 kb.
            my $tickmarkcolor = 'black'; # Default for 1 kb.
            {
              # Order of code is important
              my $posdiv10k = ($charindex+1)/10000;
              my $intposdiv10k = int(($charindex+1)/10000);
              if (($posdiv10k-$intposdiv10k) == 0) {
                $tickmarkcolor = 'blue';
              }
              my $posdiv50k = ($charindex+1)/50000;
              my $intposdiv50k = int(($charindex+1)/50000);
              if (($posdiv50k-$intposdiv50k) == 0) {
                $tickmarkcolor = 'red';
              }
            }
            $tickmarkx = $seqlineleftx+(($charindex+1)/$cloneseqlength)*($seqlinerightx-$seqlineleftx);
            $sCanvas->createLine($tickmarkx, $tickmarkybottom,
                                 $tickmarkx, $tickmarkytop,
                                 '-fill' => $tickmarkcolor);
            $sCanvas->createText($tickmarkx, $tickmarkytop,
                                 -anchor => 's',
                                 -text => ($charindex+1),);
            $sCanvas->createText($tickmarkx, $sNorthAnchorBuffer+$tickmarkybottom,
                                 -anchor => 'n',
                                 -text => "$seqdivisioncount:".($divindex+1),);
          }
          else {
            $tickmarkcount++;
          }
          $charindex++;
          $divindex++;
        }
        if (defined $lastnpos) {
          # Draw rectangle from first to last
          my $xstart = $seqlineleftx+(($firstnpos/$cloneseqlength)*($seqlinerightx-$seqlineleftx));
          my $xend = $seqlineleftx+(($lastnpos/$cloneseqlength)*($seqlinerightx-$seqlineleftx));
          # Twice middle of cm and blast
          my $ytop = $seqlineyposition-(2*$cmregiondepth); # Naming bug (puts in center of cm box)
          my $ybottom = $seqlineyposition+($blastregiondepth);
          $sCanvas->createRectangle($xstart, $ytop,
                                    $xend, $ybottom,
                                    -fill => 'darkgrey',
                                   );
          $sCanvas->createOval(($xstart+(0.5*($xend-$xstart))-10), ($ytop+(0.5*($ybottom-$ytop))-10),
                               ($xstart+(0.5*($xend-$xstart))+10), ($ytop+(0.5*($ybottom-$ytop))+10),
                               -fill => 'white',
                               -outline => 'black',
          );
          $sCanvas->createText(($xstart+(0.5*($xend-$xstart))),
                               ($ytop+(0.5*($ybottom-$ytop))),
                               -anchor => 'center',
                               -fill => 'black',
                               -font => '-family default -size 10',
                               -text => "$seqdivisioncount",
          );
          $seqdivisioncount++;
          # Putting next to top and bottom of box
          $sCanvas->createText($xend, $ytop,
                               -anchor => 'se',
                               -text => ($charindex+1),);
          $sCanvas->createText($xend, $sNorthAnchorBuffer+$ybottom,
                               -anchor => 'ne',
                               -text => "$seqdivisioncount:".($divindex+1),);
        }
        $divindex++;
      }
      $tickmarkx = $seqlinerightx;
      $sCanvas->createLine($tickmarkx, $tickmarkytop,
                           $tickmarkx, ($tickmarkytop+$tickmarksdepth+$tickmarkstochartdepth+$chartdepth+$charttocmdepth+$cmregiondepth+$seqlinedepth+$blastregiondepth+$blasttomummerdepth+$mummerregiondepth),);
      $sCanvas->createText($tickmarkx, $tickmarkytop,
                           -anchor => 's',
                           -text => $cloneseqlength,);
      $currentyposition += $tickmarksdepth;
    }
   
    # 2.5. Chart: chart input between cross_match and tick marks
    {
      $currentyposition += $tickmarkstochartdepth;
      foreach my $resultsfile (sort keys %{$hCloneResults{$fpcid}{"Chart_results_files"}}) {
        my ($chartnumber, $maxvalue);
        my $color = $hCloneResults{$fpcid}{"Chart_results_files"}{$resultsfile};
        open (CHARTFILE, "< $resultsfile") or die "Error: Could not open the chart file: $resultsfile\n";
        while (my $chartline = <CHARTFILE>) {
          chomp($chartline);
          if ($chartline =~ m/^(\d+)\t(\d+)/) {
            if (defined $maxvalue) {
              # Plot oval
              my $relativexpos = $seqlineleftx+(($1)/$cloneseqlength)*($seqlinerightx-$seqlineleftx);
              my $relativeypos = $currentyposition+$chartdepth-(($2/$maxvalue)*$chartdepth);
              # Point line does not work:
              # $sCanvas->createLine($relativexpos, $relativeypos, 
              #                      $relativexpos, $relativeypos,
              #                      -fill => $color,
              # );
              # Oval centered on relative x/y
              $sCanvas->createOval($relativexpos-1, $relativeypos-1,
                                   $relativexpos+1, $relativeypos+1,
                                   -fill => $color,
                                   -outline => $color,
              );
            }
            else {
              die "Error: Chart max value needs to be defined first in chart file: $resultsfile\n";
            }
          }
          elsif ($chartline =~ m/^ChartNumber=(0|1)/) {
            $chartnumber = $1;
            $chartline = <CHARTFILE>;
            chomp($chartline);
            if ($chartline =~ m/^MaxValue=(\d+)/) {
              $maxvalue = $1;
            }
            else {
              die "Error: Expected MaxValue value after chart number for file $resultsfile\n";
            }
            # Draw dashed lines
            $sCanvas->createText($seqlineleftx-4, ($currentyposition+$chartdepth),
                                 -text => '0',
                                 -anchor => 'e',
            );
            $sCanvas->createLine($seqlineleftx, ($currentyposition+$chartdepth),
                                 $seqlinerightx, ($currentyposition+$chartdepth),
                                 -fill => 'lightgrey',
                                 -dash => '-',
            );
            if ($maxvalue > 1) {
              if ($chartnumber == 1) {
                foreach (my $linenum = 1; $linenum < $maxvalue; $linenum++) {
                  my $relativeypos = $currentyposition+$chartdepth-(($linenum/$maxvalue)*$chartdepth);
                  $sCanvas->createText($seqlineleftx-4, $relativeypos,
                                       -text => $linenum,
                                       -anchor => 'e',
                  );
                  $sCanvas->createLine($seqlineleftx, $relativeypos,
                                       $seqlinerightx, $relativeypos,
                                       -fill => 'lightgrey',
                                       -dash => '-',
                  );
                } 
              }
              else {
                $sCanvas->createText($seqlineleftx+4,
                                     ($currentyposition+$chartdepth-((1/$maxvalue)*$chartdepth)),
                                     -text => 1,
                                     -anchor => 'w',
                );
              }
            }
            if ($chartnumber == 1) {
              $sCanvas->createText($seqlineleftx-4, $currentyposition,
                                   -text => $maxvalue,
                                   -anchor => 'e',
              );
              $sCanvas->createLine($seqlineleftx, $currentyposition,
                                   $seqlinerightx, $currentyposition,
                                   -fill => 'lightgrey',
                                   -dash => '-',
              );
            }
            else {
              $sCanvas->createText($seqlineleftx+4, $currentyposition,
                                   -text => $maxvalue,
                                   -anchor => 'w',
              );
            }
          }
          else {
            die "Error: Could not parse chart line for file=$resultsfile line=$chartline\n";
          }
        }
        close (CHARTFILE);
      }
      $currentyposition += $chartdepth;
    }

    # 3. cross_match/BLAST: cross_match on top of a sequence line.
    #    cross_match: Boxes with repeat positions along a sequence line.
    #    BLAST: Arrows with repeat positions on top and sequence positions along
    #    the line.
    #    Left numbers over right numbers.
    # cross_match
    {
      $currentyposition += $charttocmdepth;
      # Remove smaller alignments overlapping with longer ones.
      my @cmcolorboxes;
      foreach my $cmfile (sort keys %{$hCloneResults{$fpcid}{"Cross_match_results_files"}}) {
        my $fillcolor = $hCloneResults{$fpcid}{"Cross_match_results_files"}{$cmfile};
        my $cmseqin = Bio::SeqIO->new('-file' => ("< $cmfile"),
                                      '-format' => 'fasta');
        my $cmseqref = $cmseqin->next_seq();
        my $cmseq = $cmseqref->seq();
        my @cmseqchars = split //, $cmseq;
        my %cmstartendpairs;
        for (my $charindex = 0; $charindex < (scalar @cmseqchars); $charindex++) {
          my $firstxpos = $charindex+1;
          my $lastxpos;
          while (($charindex < (scalar @cmseqchars)) and
                 ($cmseqchars[$charindex] =~ m/X/i)) {
            # Above: Since there may not exist a $cmseqchars[$charindex],
            # put end of sequence check first. Otherwise a warning is given. 
            $lastxpos = $charindex+1;
            $charindex++;
          }
          if (defined $lastxpos) {
            $cmstartendpairs{$firstxpos} = $lastxpos;
          }
        }
        foreach my $firstpos (keys %cmstartendpairs) {
          my $lastpos = $cmstartendpairs{$firstpos};
          my $length = $lastpos-$firstpos+1;
          if (@cmcolorboxes) {
            push @cmcolorboxes, {'length' => $length,
                                'start' => $firstpos,
                                'end' => $lastpos,
                                'fillcolor' => $fillcolor,
                                'cmfile' => $cmfile,};  
          }
          else {
            @cmcolorboxes = ({'length' => $length,
                              'start' => $firstpos,
                              'end' => $lastpos,
                              'fillcolor' => $fillcolor,
                              'cmfile' => $cmfile,},);  
          }
        }
      }
      {
        my @usedspaces;
        # Add overlap allowance by parameters input
        my $overlapallowance;
        if (defined $hGeneralParams{"Cross_match_overlap_allowance"}) {
          $overlapallowance = $hGeneralParams{"Cross_match_overlap_allowance"};
        }
        else {
          $overlapallowance = 0;
        }
        foreach my $cmcolorboxref (sort {$b->{'length'} <=> $a->{'length'}} @cmcolorboxes) { # Remove shorter overlapping colorboxes
          my ($start, $end, $length, $cmfile) = ($cmcolorboxref->{'start'}, $cmcolorboxref->{'end'}, $cmcolorboxref->{'length'},$cmcolorboxref->{'cmfile'},);
          if (@usedspaces) {
            my $overlapflag;
            foreach my $usedspaceref (@usedspaces) {
              unless ((($start < ($usedspaceref->{'start'}+$overlapallowance)) and
                       ($end < ($usedspaceref->{'start'}+$overlapallowance))) or
                      (($start > ($usedspaceref->{'end'}-$overlapallowance)) and
                       ($end > ($usedspaceref->{'end'}-$overlapallowance)))) {
                my $usedspacereflen = ($usedspaceref->{'end'} - $usedspaceref->{'start'} + 1);
                if ($usedspacereflen > $length) { # If equal do not set overlap flag
                  $overlapflag = 1;
                  last;
                }
              }
            }
            if (defined $overlapflag) {
              # Find and remove
              for (my $toremovei = 0; $toremovei < scalar @cmcolorboxes; $toremovei++) {
                unless (defined $cmcolorboxes[$toremovei]) {
                  next; # Some may already have been removed, do not need to check these
                }
                my $subjectref = $cmcolorboxes[$toremovei];
                if (($subjectref->{'cmfile'} eq $cmcolorboxref->{'cmfile'}) and
                    ($subjectref->{'start'} eq $cmcolorboxref->{'start'}) and
                    ($subjectref->{'end'} eq $cmcolorboxref->{'end'})) {
                  delete $cmcolorboxes[$toremovei];
                }
              }
            }
            else {
              push @usedspaces, {'cmfile' => $cmfile, 'start' => $start, 'end' => $end,};
            }
          }
          else {
            @usedspaces = ({'cmfile' => $cmfile, 'start' => $start, 'end' => $end,},);
          }
        }
      }
      {
        # Draw longer over shorter boxes
        # First clear out the deleted colorbox indices, otherwise sort fails
        {
          my @compressedarray;
          foreach my $ref (@cmcolorboxes) {
            if (defined $ref) {
              push @compressedarray, $ref;
            }
          }
          @cmcolorboxes = ();
          @cmcolorboxes = @compressedarray;
        }
        print COORDS "cross_match (file [start end]):\n";
        foreach my $cmcolorboxref (sort {$a->{'length'} <=> $b->{'length'}} @cmcolorboxes) {
          my ($firstxpos, $lastxpos, $fillcolor, $cmfile) = ($cmcolorboxref->{'start'}, $cmcolorboxref->{'end'}, $cmcolorboxref->{'fillcolor'}, $cmcolorboxref->{'cmfile'});
          print COORDS "$cmfile";
          print COORDS " [".$firstxpos;
          print COORDS " ".$lastxpos."]\n";
          my $cmboxleftx = $seqlineleftx+(($firstxpos/$cloneseqlength)*($seqlinerightx-$seqlineleftx));
          my $cmboxrightx = $seqlineleftx+(($lastxpos/$cloneseqlength)*($seqlinerightx-$seqlineleftx));
          my $cmboxtopy = $currentyposition;
          my $cmboxbottomy = $currentyposition+$cmboxdepth;
          $sCanvas->createRectangle($cmboxleftx, $cmboxtopy,
                                    $cmboxrightx, $cmboxbottomy,
                                    -fill => $fillcolor,
          );
          if ($fontsizeforcoordinates > 0) {
            $sCanvas->createText($cmboxleftx, $seqlineyposition-$sNumberStaggarBuffer,
                                 -anchor => 'sw',
                                 -text => $firstxpos,
                                 -font => '-family default -size '.$fontsizeforcoordinates,
            );
            $sCanvas->createText($cmboxrightx, $seqlineyposition,
                                 -anchor => 'se',
                                 -text => $lastxpos,
                                 -font => '-family default -size '.$fontsizeforcoordinates,
            );
          }
        }
        print COORDS "\n";
      }
      $currentyposition += $cmregiondepth;
    }
    
    # Sequence line
    {
      # Drawn previously
      $currentyposition += $seqlinedepth;
    }

    # BLAST
    {
      my ($rectangleHeight,
          $depth,
         );
      my %lengthonclonesortedalignshash; # To sort longest alignents drawn first
      $rectangleHeight = $cmboxdepth;
      $depth = $currentyposition+(0.5*($blastregiondepth-$blastboxdepth))-(0.5*$blastboxdepth); # Top y of alignment box

      foreach my $repeat (sort keys %{$hCloneResults{$fpcid}{"BLAST_results"}}) {
        foreach my $seqstart (keys %{$hCloneResults{$fpcid}{"BLAST_results"}{$repeat}}) {
          foreach my $seqend (keys %{$hCloneResults{$fpcid}{"BLAST_results"}{$repeat}{$seqstart}}) {
            $lengthonclonesortedalignshash{($seqend-$seqstart+1)}{$repeat}{$seqstart}{$seqend} = 1; # The +1 for length is necessary - see check for same length below
          }
        }
      }

      # Remove smaller overlapping alignments. Put in drawing section of code
      # because in future may modify otherwise (not just remove, e.g. draw 1/2 step lower).
      # More efficient would be to do this pruning as a step prior this drawing stage.
      {
        my @usedpositionpairs;
        # Set using BLAST overlap allowance parameter
        my $blastoverlapallowance;
        if (defined $hGeneralParams{"BLAST_overlap_allowance"}) {
          $blastoverlapallowance = $hGeneralParams{"BLAST_overlap_allowance"};
        }
        else {
          $blastoverlapallowance = 0;
        }
        # Longer over shorter
        foreach my $lengthonclone (sort {$b <=> $a} keys %lengthonclonesortedalignshash) { # Longest alignments first (from start/end on BAC sequence)
          foreach my $repeat (sort keys %{$lengthonclonesortedalignshash{$lengthonclone}}) {
            foreach my $seqstart (sort keys %{$lengthonclonesortedalignshash{$lengthonclone}{$repeat}}) {
              foreach my $seqend (sort keys %{$lengthonclonesortedalignshash{$lengthonclone}{$repeat}{$seqstart}}) {
                if (defined $usedpositionpairs[0]) {
                  my $overlapflag;
                  foreach my $positionpairref (@usedpositionpairs) {
                    # Set using BLAST overlap allowance parameter
                    unless ((($seqstart < ($positionpairref->{"start"}+$blastoverlapallowance)) and 
                             ($seqend < ($positionpairref->{"start"}+$blastoverlapallowance))) or
                            (($seqstart > ($positionpairref->{"end"}-$blastoverlapallowance)) and 
                             ($seqend > ($positionpairref->{"end"}-$blastoverlapallowance)))) {
                      unless ($repeat eq $positionpairref->{"repeat"}) {
                          $overlapflag = 1;
                      }
                    }
                  }
                  if (defined $overlapflag) {
                    delete ($lengthonclonesortedalignshash{$lengthonclone}{$repeat}{$seqstart}{$seqend});
                  }
                  else {
                    push @usedpositionpairs, {'start' => $seqstart,
                                              'end' => $seqend,
                                              'repeat' => $repeat,
                                             };
                  }
                }
                else {
                  $usedpositionpairs[0] = ({'start' => $seqstart,
                                            'end' => $seqend,
                                            'repeat' => $repeat,
                                           },
                  );
                }
              }
            }
          }
        }
      }
      
      foreach my $lengthonclone (sort {$a <=> $b} keys %lengthonclonesortedalignshash) {
        foreach my $repeat (sort keys %{$lengthonclonesortedalignshash{$lengthonclone}}) {
          foreach my $seqstart (sort keys %{$lengthonclonesortedalignshash{$lengthonclone}{$repeat}}) {
            foreach my $seqend (sort keys %{$lengthonclonesortedalignshash{$lengthonclone}{$repeat}{$seqstart}}) {
              foreach my $repeatstart (sort {$a <=> $b} keys %{$hCloneResults{$fpcid}{"BLAST_results"}{$repeat}{$seqstart}{$seqend}}) {
                foreach my $repeatend (sort {$b <=> $a} keys %{$hCloneResults{$fpcid}{"BLAST_results"}{$repeat}{$seqstart}{$seqend}{$repeatstart}}) {
                  my $linestart = $seqlineleftx + ($seqstart/$cloneseqlength)*($seqlinerightx-$seqlineleftx);
                  my $lineend = $seqlineleftx + ($seqend/$cloneseqlength)*($seqlinerightx-$seqlineleftx);
                  my %colorboxes = ();
                  my $defaultcolorboxcolor = 'white';
                  # Populate colorboxes from input parameters.
                  if (defined $hRepeatsColorSchemes{$repeat}{"colors"}) {
                    my @repeatcolors = sort {$a->{'start'} <=> $b->{'start'}} @{$hRepeatsColorSchemes{$repeat}{"colors"}}; 
                    my $colorboxindex = 0;
                    my $colorboxcursor = $repeatstart;
                    foreach my $sortedref (@repeatcolors) {
                      # Need to populate colorboxes based on alignment, not just call start to end
                      # Need to find colors along repeatstart through repeatend
                      my ($color, $start, $end,) = ($sortedref->{'color'}, $sortedref->{'start'}, $sortedref->{'end'},);
                      # Cases: right side in, entirely in, left side in, all outside
                      # Fill in regions not covered by boxes with grey boxes
                      if ($colorboxcursor > $end) {
                        next; # Skip this color parameter.
                      }
                      else {
                        if ($colorboxcursor < $start) {
                          if ($repeatend < $start) {
                            $colorboxes{$colorboxindex} = [$defaultcolorboxcolor, $colorboxcursor, $repeatend];
                            last; # No need to go through more of the sorted color parameters
                          }
                          elsif ($repeatend >= ($start-1)) {
                            $colorboxes{$colorboxindex} = [$defaultcolorboxcolor, $colorboxcursor, ($start-1)];
                            $colorboxindex++;
                            if ($repeatend == ($start-1)) {
                              last;
                            }
                            else {
                              $colorboxcursor = $start;
                            }
                          }
                        }
                        # Not elsif!
                        if ($colorboxcursor >= $start) {
                          # Cursor should not be above end - at start or up to end
                          if ($repeatend < $end) {
                            $colorboxes{$colorboxindex} = [$color, $colorboxcursor, $repeatend];
                            last;
                          }                     
                          elsif (($repeatend >= $end)) {
                            $colorboxes{$colorboxindex} = [$color, $colorboxcursor, $end];
                            $colorboxindex++;
                            if ($repeatend == $end) {
                              last;
                            }
                            else {
                              $colorboxcursor = $end+1;
                            }
                          }
                        }
                      }
                    }
                  }
                  else { # Not defined, make default color.
                    %colorboxes = (0 => [$defaultcolorboxcolor, $repeatstart, $repeatend]);
                  } # End colorboxes
                  # Alignment arrow
                  print COORDS "Drawing repeat: $repeat.\n\tRead section: $seqstart to $seqend.\n\tRepeat section(s):";
                  # If the repeat is broken up into subportions, eg. LTR and CDS
                  # regions then need to get the total start and end to seq in
                  # the orientation.
                  my ($totalrepeatstart,
                      $totalrepeatend,
                      $totalcolorboxes,
                     );
                  $totalrepeatstart = -1;
                  $totalrepeatend = -1;
                  $totalcolorboxes = scalar %colorboxes;
                  foreach my $colorboxindex (sort keys %colorboxes) {
                    my ($fillcolor, $subrepeatstart, $subrepeatend,) = @{$colorboxes{$colorboxindex}}; 
                    if ($totalrepeatstart < 0) {
                      $totalrepeatstart = $subrepeatstart;
                    }
                    if ($totalrepeatend < 0) {
                      $totalrepeatend = $subrepeatend;
                    }
                    if ($subrepeatstart < $totalrepeatstart) {
                      $totalrepeatstart = $subrepeatstart;
                    }
                    if ($subrepeatend > $totalrepeatend) {
                      $totalrepeatend = $subrepeatend;
                    }
                  }
                  if (0 < $hCloneResults{$fpcid}{"BLAST_results"}{$repeat}{$seqstart}{$seqend}{$totalrepeatstart}{$totalrepeatend}) {
                    print COORDS " [+/+]";
                  }
                  elsif (0 > $hCloneResults{$fpcid}{"BLAST_results"}{$repeat}{$seqstart}{$seqend}{$totalrepeatstart}{$totalrepeatend}) {
                    print COORDS " [+/-]";
                  }
                  foreach my $colorboxindex (sort keys %colorboxes) { 
                    my ($fillcolor, $subrepeatstart, $subrepeatend,) = @{$colorboxes{$colorboxindex}}; 
                    print COORDS " ($subrepeatstart to $subrepeatend)";
                    my ($colorboxstart,
                        $colorboxend,
                       );
                    
                    if (0 < $hCloneResults{$fpcid}{"BLAST_results"}{$repeat}{$seqstart}{$seqend}{$totalrepeatstart}{$totalrepeatend}) {
                      $colorboxstart = $linestart+((($subrepeatstart-$totalrepeatstart)/($totalrepeatend-$totalrepeatstart))*($lineend-$linestart));
                      $colorboxend = $linestart+((($subrepeatend-$totalrepeatstart)/($totalrepeatend-$totalrepeatstart))*($lineend-$linestart));
                      if (($colorboxend < ($lineend+1)) && ($colorboxend > ($lineend-1))) { # Slight difference in decimal was causing trouble so changed to within 1 pixel
                        $sCanvas->createPolygon(
                                          $colorboxstart, $depth,
                                          $colorboxstart, $depth+$rectangleHeight,
                                          $colorboxend-10, $depth+$rectangleHeight,
                                          $colorboxend-10, $depth+$rectangleHeight+5,
                                          $colorboxend, $depth+($rectangleHeight/2),
                                          $colorboxend-10, $depth-5,
                                          $colorboxend-10, $depth,
                                          $colorboxstart, $depth,
                                          -fill => "$fillcolor",
                                          -outline => 'black',
                        );
                      }
                      else {
                        $sCanvas->createRectangle(
                                          $colorboxstart, $depth,
                                          $colorboxend, $depth+$rectangleHeight,
                                          -fill => "$fillcolor",
                        );
                      }
                      if ($fontsizeforcoordinates > 0) {
                        $sCanvas->createText(
                                           $colorboxstart, ($seqlineyposition+$blastregiondepth)-$sNumberStaggarBuffer,
                                           -anchor => 'sw',
                                           -text => "$subrepeatstart",
                                           -font => '-family default -size '.$fontsizeforcoordinates,
                        );
                        $sCanvas->createText(
                                           $colorboxend, ($seqlineyposition+$blastregiondepth),
                                           -anchor => 'se',
                                           -text => "$subrepeatend",
                                           -font => '-family default -size '.$fontsizeforcoordinates,
                        );
                      }
                    }
                    elsif (0 > $hCloneResults{$fpcid}{"BLAST_results"}{$repeat}{$seqstart}{$seqend}{$totalrepeatstart}{$totalrepeatend}) {
                      $colorboxstart = $lineend - ((($subrepeatend-$totalrepeatstart)/($totalrepeatend-$totalrepeatstart))*($lineend-$linestart));
                      $colorboxend = $lineend - ((($subrepeatstart-$totalrepeatstart)/($totalrepeatend-$totalrepeatstart))*($lineend-$linestart));
                      if (($colorboxstart < ($linestart+1)) && ($colorboxstart > ($linestart-1))) { 
                        $sCanvas->createPolygon(
                                         $colorboxend, $depth,
                                         $colorboxend, $depth+$rectangleHeight,
                                         $colorboxstart+10, $depth+$rectangleHeight,
                                         $colorboxstart+10, $depth+$rectangleHeight+5,
                                         $colorboxstart, $depth+($rectangleHeight/2),
                                         $colorboxstart+10, $depth-5,
                                         $colorboxstart+10, $depth,
                                         $colorboxend, $depth,
                                         -fill => "$fillcolor",
                                         -outline => 'black',
                        );
                      }
                      else {
                        $sCanvas->createRectangle(
                                          $colorboxstart, $depth,
                                          $colorboxend, $depth+$rectangleHeight,
                                          -fill => "$fillcolor",
                        );
                      }
                      if ($fontsizeforcoordinates > 0) {
                        $sCanvas->createText(
                                          $colorboxstart, ($seqlineyposition+$blastregiondepth)-$sNumberStaggarBuffer,
                                          -anchor => 'sw',
                                          -text => "$subrepeatend",
                                          -font => '-family default -size '.$fontsizeforcoordinates,
                        );
                        $sCanvas->createText(
                                          $colorboxend, ($seqlineyposition+$blastregiondepth),
                                          -anchor => 'se',
                                          -text => "$subrepeatstart",
                                          -font => '-family default -size '.$fontsizeforcoordinates,
                        );
                      }
                    }
                    else {
                      print COORDS "\n";
                      print "Notice: Alignment orientation (+/+ or +/-) could not be determined for alignment between query=$fpcid query_start=$seqstart query_end=$seqend subjec=$repeat subject_start=$subrepeatstart subject_end=$subrepeatend\n";
                      print COORDS "Notice: Alignment orientation (+/+ or +/-) could not be determined for alignment between query=$fpcid query_start=$seqstart query_end=$seqend subjec=$repeat subject_start=$subrepeatstart subject_end=$subrepeatend\n";
                      print COORDS "\n";
                      $colorboxstart = $linestart+((($subrepeatstart-$totalrepeatstart)/($totalrepeatend-$totalrepeatstart))*($lineend-$linestart));
                      $colorboxend = $linestart+((($subrepeatend-$totalrepeatstart)/($totalrepeatend-$totalrepeatstart))*($lineend-$linestart));
                      $fillcolor = 'white';
    
                      $sCanvas->createRectangle($colorboxstart, $depth,
                                                $colorboxend, $depth+$rectangleHeight,
                                                -fill => "$fillcolor",
                      ); 
                      if ($fontsizeforcoordinates > 0) {
                        $sCanvas->createText(
                                          $colorboxstart, ($seqlineyposition+$blastregiondepth)-$sNumberStaggarBuffer,
                                          -anchor => 'sw',
                                          -text => "$subrepeatstart",
                                          -font => '-family default -size '.$fontsizeforcoordinates,
                        );
                        $sCanvas->createText(
                                          $colorboxend, ($seqlineyposition+$blastregiondepth),
                                          -anchor => 'se',
                                          -text => "$subrepeatend",
                                          -font => '-family default -size '.$fontsizeforcoordinates,
                        );
                      }
                    }
                    if ($fontsizeforcoordinates > 0) {
                      $sCanvas->createText(
                                          $linestart, $sNorthAnchorBuffer+$seqlineyposition,
                                          -anchor => 'nw',
                                          -text => "$seqstart",
                                          -font => '-family default -size '.$fontsizeforcoordinates,
                      );
                      $sCanvas->createText(
                                          $lineend, $sNorthAnchorBuffer+$seqlineyposition+$sNumberStaggarBuffer,
                                          -anchor => 'ne',
                                          -text => "$seqend",
                                          -font => '-family default -size '.$fontsizeforcoordinates,
                      );
                    }
                  }
                  print COORDS "\n"; # End of seq and repeat position output. 
                }
              }
            }
          }
        }
      }
      $currentyposition += $blastregiondepth;
    }

    # 4. MUMmer: Forward matches on top and reverse complement (rc) match pairs
    #    on tottom of the line. Forward matches in red, rc matches in blue.
    #    Grey lines between.
    #    Position start/end text on start/end of arrowed lines. May also
    #    consider drawing nucleotide overlap coloring, e.g. at a particular
    #    position if overlap is 10 then it would be red whereas at another
    #    position where overlap is 1 it would be blue.
    {
      $currentyposition += $blasttomummerdepth;
      if (defined $hCloneResults{$fpcid}{"MUMmer_results_file"}) {
        my $matchfile = $hCloneResults{$fpcid}{"MUMmer_results_file"};
        open (MATCHIN, "<$matchfile") or die "Error: unable to open MUMmer file: $!\n";
        my $seqidline;
        my $forr;
        my (%mummermatches,); # Positions per seq of edges of MUMmer matches
        # Find matches
        while (my $line = <MATCHIN>) {
          if ($line =~ m/^>/) {
            $seqidline = $line;
            if ($line =~ m/Reverse\s*$/) {
              $forr = 'r';
            }
            else {
              $forr = 'f';
            }
          }
          else {
            if ($line =~ m/^\s*(\d{1,})\s+(\d{1,})\s+(\d{1,})$/) {
              my ($pos1, $pos2, $matchlen) = ($1, $2, $3);
              unless (defined $forr) {
                die "Error: Could not parse orientation (forward/reverse) of MUMmer results: $seqidline\n";
              }
              unless ((($forr eq 'f') and (($pos1 == $pos2) or 
                                          ($pos1 > $pos2))) or
                      (($forr eq 'r') and ($pos1 > $pos2))) { 
                my $x; # = $pos1 + $matchlen - 1;
                if ($forr eq 'r') {
                  $x = $pos1;
                }
                else {
                  $x = $pos1 + $matchlen - 1;
                }
                my $y; # = $pos2;
                if ($forr eq 'r') {
                  $y = $pos2 - $matchlen + 1;
                }
                else {
                  $y = $pos2;
                }
                my $dist = $y - $x - 1;
                my (($seq1s,$seq1e), ($seq2s,$seq2e));
                if ($forr eq 'f') {
                      (($seq1s,$seq1e), ($seq2s,$seq2e)) = (($pos1,($pos1+$matchlen-1)),
                                                            ($pos2,($pos2+$matchlen-1)),);
                }
                elsif ($forr eq 'r') {
                     (($seq1s,$seq1e), ($seq2s,$seq2e)) = (($pos1,($pos1+$matchlen-1)),
                                                            (($pos2-$matchlen+1),$pos2),);
                }
                else {
                  die "Error: Code problem - bad forr: $forr\n";
                }
                $mummermatches{$matchlen}{$dist}{$seq1s}{$seq1e}{$seq2s}{$seq2e} = $forr;
              }
            }
          }
        }
        # Draw matches
        {
          my @usedspacesperlevel;
          my $numlevels = 30;
          my $mummerleveldepth = $mummerregiondepth / $numlevels;
          my $numnotfit = 0; # Number of matches that did not fit the window
          my $numnotfitmaxlength; # Maximum length of a non-fit match
          # Create lines for each level
          for (my $levelindex = 0; $levelindex < $numlevels; $levelindex++) {
            my $lineyposition = $currentyposition+(($levelindex)*$mummerleveldepth);
            $sCanvas->createLine($seqlinerightx, $lineyposition,
                                 $seqlineleftx, $lineyposition,
                                 -fill => 'lightgrey',
                                 -dash => '-',
            );
          }
          # First draw the largest matches the closest together
          foreach my $matchlen (sort {$b <=> $a} %mummermatches) {
            foreach my $dist (sort {$a <=> $b} keys %{$mummermatches{$matchlen}}) {
              foreach my $seq1s (sort {$a <=> $b} keys %{$mummermatches{$matchlen}{$dist}}) {
                foreach my $seq1e (sort {$a <=> $b} keys %{$mummermatches{$matchlen}{$dist}{$seq1s}}) {
                  foreach my $seq2s (sort {$a <=> $b} keys %{$mummermatches{$matchlen}{$dist}{$seq1s}{$seq1e}}) {
                    foreach my $seq2e (sort {$a <=> $b} keys %{$mummermatches{$matchlen}{$dist}{$seq1s}{$seq1e}{$seq2s}}) {
                      my $forr = $mummermatches{$matchlen}{$dist}{$seq1s}{$seq1e}{$seq2s}{$seq2e};
                      my $line1xstart = $seqlineleftx + ($seq1s/$cloneseqlength)*($seqlinerightx-$seqlineleftx);
                      my $line1xend = $seqlineleftx + ($seq1e/$cloneseqlength)*($seqlinerightx-$seqlineleftx);
                      my $line2xstart = $seqlineleftx + ($seq2s/$cloneseqlength)*($seqlinerightx-$seqlineleftx);
                      my $line2xend = $seqlineleftx + ($seq2e/$cloneseqlength)*($seqlinerightx-$seqlineleftx);
                      # Find lowest level allowing this match
                      my $fitlevel;
                      if (defined $usedspacesperlevel[0]) {
                        for (my $level = 0; $level < $numlevels; $level++) {
                          unless (defined $usedspacesperlevel[$level]) {
                            $fitlevel = $level;
                            last;
                          }
                          my @usedspaces = @{$usedspacesperlevel[$level]};
                          my $overlapflag;
                          foreach my $usedspaceref (@usedspaces) {
                            # If line1xstart and line2xend both outside, then
                            # use level
                            unless ((($line1xstart < $usedspaceref->{"start"}) and 
                                     ($line2xend < $usedspaceref->{"start"})) or
                                    (($line1xstart > $usedspaceref->{"end"}) and 
                                     ($line2xend > $usedspaceref->{"end"}))) {
                              $overlapflag = 1;
                            }
                          } 
                          unless (defined $overlapflag) {
                            $fitlevel = $level;
                            last;
                          }
                        }
                      }
                      else {
                        $fitlevel = 0;
                      }
                      if (defined $fitlevel) {
                        # Draw arrow on bottom of level and put start and end
                        # coords on top of arrow
                        my $lineyposition = $currentyposition+(($fitlevel)*$mummerleveldepth);
                        # Make line between, grey dash
                        # Set color
                        if ($forr eq 'f') {
                          $sCanvas->createLine($line1xstart, $lineyposition,
                                               $line2xend, $lineyposition,
                                               -fill => 'orange',
                          );
                          $sCanvas->createLine($line1xstart, $lineyposition,
                                               $line1xend, $lineyposition,
                                               -arrow => 'last', # Means on the second position
                                               -fill => 'red',
                          );
                          $sCanvas->createLine($line2xstart, $lineyposition,
                                               $line2xend, $lineyposition,
                                               -arrow => 'last', # Means on the second position
                                               -fill => 'red',
                          );
                        }
                        else {
                          $sCanvas->createLine($line1xstart, $lineyposition,
                                               $line2xend, $lineyposition,
                                               -fill => 'lightblue',
                                               #-dash => '-',
                          );
                          $sCanvas->createLine($line1xstart, $lineyposition,
                                               $line1xend, $lineyposition,
                                               -arrow => 'last', # Means on the second position
                                               -fill => 'blue',
                          );
                          $sCanvas->createLine($line2xstart, $lineyposition,
                                               $line2xend, $lineyposition,
                                               -arrow => 'first', # Means on the first position
                                               -fill => 'blue',
                          );
                        }
                        # Add to usedspacesperlevel
                        unless (defined $usedspacesperlevel[$fitlevel]) {
                          $usedspacesperlevel[$fitlevel] = [{'start' => $line1xstart,
                                                             'end' => $line2xend,}];
                        }
                        else {
                          push @{$usedspacesperlevel[$fitlevel]}, {'start' => $line1xstart,
                                                                   'end' => $line2xend,};
                        }
                      }
                      else {
                        $numnotfit++;
                        if (defined $numnotfitmaxlength) {
                          if ($matchlen > $numnotfitmaxlength) {
                            $numnotfitmaxlength = $matchlen;
                          }
                        }
                        else {
                          $numnotfitmaxlength = $matchlen;
                        }
                      }
                    }
                  }
                }
              }
            }
          }
          # Report numnotfit and notfitmaxlength - not implemented
          # my $numnotfit = 0; # Number of matches that did not fit the window
          # my $nomnotfitmaxlength; # Maximum length of a non-fit match
        }
      }
      $currentyposition += $mummerregiondepth;
    }

    close (COORDS);

    $sCanvas->configure(-scrollregion => [1, 1, $sCanvasXMax, $sCanvasYMax],);
    $sCanvas->update;
    $sCanvas->postscript(-width => $sCanvasXMax, # Setting width and height will write .ps to these dimensions
                         -height => $sCanvasYMax,
                         -pageanchor => 'w',
                         -file => ($hCloneResults{$fpcid}{"Clone_sequence_file"}.".ps"),
    );
  }
}
