# Supplementary material for: JunctionViewer: customizable annotation software for repeat-rich genomic regions
Source: BMC Bioinformatics. 2010 Jan 12;11:23. doi: 10.1186/1471-2105-11-23 (PMC2824676; doi:10.1186/1471-2105-11-23)
Supplement: Additional file 1 — JunctionViewer 2.0 package. The gzipped tar (tarball) contains the JuntionViewer 2.0 package including the main program, documentation, and example files. Please see http://junctionviewer.sourceforge.net/ for the latest version. [file 1471-2105-11-23-S1.GZ › JunctionViewer-v2.0.0/example_foreground_bottom_chart.tab]

c0530C10	1	6
c0530C10	2	3
c0530C10	3	3
c0530C10	4	3
c0530C10	5	3
c0530C10	6	3
c0530C10	7	3
c0530C10	8	3
c0530C10	9	3
c0530C10	10	3
c0530C10	11	3
c0530C10	12	3
c0530C10	13	3
c0530C10	14	3
c0530C10	15	3
c0530C10	16	3
c0530C10	17	3
c0530C10	18	3
c0530C10	19	3
c0530C10	20	3
c0530C10	21	3
c0530C10	22	3
c0530C10	23	3
c0530C10	24	3
c0530C10	25	3
c0530C10	26	3
c0530C10	27	3
c0530C10	28	3
c0530C10	29	3
c0530C10	30	3
c0530C10	31	3
c0530C10	32	3
c0530C10	33	3
c0530C10	34	3
c0530C10	35	3
c0530C10	36	3
c0530C10	37	3
c0530C10	38	3
c0530C10	39	3
c0530C10	40	3
c0530C10	41	3
c0530C10	42	3
c0530C10	43	3
c0530C10	44	3
c0530C10	45	3
c0530C10	46	3
c0530C10	47	3
c0530C10	48	3
c0530C10	49	3
c0530C10	50	3
c0530C10	51	3
c0530C10	52	3
c0530C10	53	3
c0530C10	54	3
c0530C10	55	3
c0530C10	56	3
c0530C10	57	3
c0530C10	58	3
c0530C10	59	3
c0530C10	60	3
c0530C10	61	3
c0530C10	62	3
c0530C10	63	3
c0530C10	64	3
c0530C10	65	3
c0530C10	66	3
c0530C10	67	3
c0530C10	68	3
c0530C10	69	3
c0530C10	70	3
c0530C10	71	3
c0530C10	72	3
c0530C10	73	3
c0530C10	74	3
c0530C10	75	3
c0530C10	76	3
c0530C10	77	3
c0530C10	78	3
c0530C10	79	3
c0530C10	80	3
c0530C10	81	3
c0530C10	82	3
c0530C10	83	3
c0530C10	84	3
c0530C10	85	3
c0530C10	86	3
c0530C10	87	3
c0530C10	88	3
c0530C10	89	3
c0530C10	90	3
c0530C10	91	3
c0530C10	92	3
c0530C10	93	3
c0530C10	94	3
c0530C10	95	3
c0530C10	96	3
c0530C10	97	3
c0530C10	98	3
c0530C10	99	3
c0530C10	100	3
c0530C10	101	3
c0530C10	102	3
c0530C10	103	3
c0530C10	104	3
c0530C10	105	3
c0530C10	106	3
c0530C10	107	3
c0530C10	108	3
c0530C10	109	3
c0530C10	110	3
c0530C10	111	3
c0530C10	112	3
c0530C10	113	3
c0530C10	114	3
c0530C10	115	3
c0530C10	116	3
c0530C10	117	3
c0530C10	118	3
c0530C10	119	3
c0530C10	120	3
c0530C10	121	3
c0530C10	122	3
c0530C10	123	3
c0530C10	124	3
c0530C10	125	3
c0530C10	126	3
c0530C10	127	3
c0530C10	128	3
c0530C10	129	3
c0530C10	130	3
c0530C10	131	3
c0530C10	132	3
c0530C10	133	3
c0530C10	134	3
c0530C10	135	3
c0530C10	136	3
c0530C10	137	3
c0530C10	138	3
c0530C10	139	3
c0530C10	140	3
c0530C10	141	3
c0530C10	142	3
c0530C10	143	3
c0530C10	144	3
c0530C10	145	3
c0530C10	146	3
c0530C10	147	3
c0530C10	148	3
c0530C10	149	3
c0530C10	150	3
c0530C10	151	3
c0530C10	152	3
c0530C10	153	3
c0530C10	154	3
c0530C10	155	3
c0530C10	156	3
c0530C10	157	3
c0530C10	158	3
c0530C10	159	3
c0530C10	160	3
c0530C10	161	3
c0530C10	162	3
c0530C10	163	3
c0530C10	164	3
c0530C10	165	3
c0530C10	166	3
c0530C10	167	3
c0530C10	168	3
c0530C10	169	3
c0530C10	170	3
c0530C10	171	3
c0530C10	172	3
c0530C10	173	3
c0530C10	174	3
c0530C10	175	3
c0530C10	176	3
c0530C10	177	3
c0530C10	178	3
c0530C10	179	3
c0530C10	180	3
c0530C10	181	3
c0530C10	182	3
c0530C10	183	3
c0530C10	184	3
c0530C10	185	3
c0530C10	186	3
c0530C10	187	3
c0530C10	188	3
c0530C10	189	3
c0530C10	190	3
c0530C10	191	3
c0530C10	192	3
c0530C10	193	3
c0530C10	194	3
c0530C10	195	3
c0530C10	196	3
c0530C10	197	3
c0530C10	198	3
c0530C10	199	3
c0530C10	200	3
c0530C10	201	3
c0530C10	202	3
c0530C10	203	3
c0530C10	204	3
c0530C10	205	3
c0530C10	206	3
c0530C10	207	3
c0530C10	208	3
c0530C10	209	3
c0530C10	210	3
c0530C10	211	3
c0530C10	212	3
c0530C10	213	3
c0530C10	214	3
c0530C10	215	3
c0530C10	216	3
c0530C10	217	3
c0530C10	218	3
c0530C10	219	3
c0530C10	220	3
c0530C10	221	3
c0530C10	222	3
c0530C10	223	3
c0530C10	224	3
c0530C10	225	3
c0530C10	226	3
c0530C10	227	3
c0530C10	228	3
c0530C10	229	3
c0530C10	230	3
c0530C10	231	3
c0530C10	232	3
c0530C10	233	3
c0530C10	234	3
c0530C10	235	3
c0530C10	236	3
c0530C10	237	3
c0530C10	238	3
c0530C10	239	3
c0530C10	240	3
c0530C10	241	3
c0530C10	242	3
c0530C10	243	3
c0530C10	244	3
c0530C10	245	3
c0530C10	246	3
c0530C10	247	3
c0530C10	248	3
c0530C10	249	3
c0530C10	250	3
c0530C10	251	3
c0530C10	252	3
c0530C10	253	3
c0530C10	254	3
c0530C10	255	3
c0530C10	256	3
c0530C10	257	3
c0530C10	258	3
c0530C10	259	3
c0530C10	260	3
c0530C10	261	3
c0530C10	262	3
c0530C10	263	3
c0530C10	264	3
c0530C10	265	3
c0530C10	266	3
c0530C10	267	3
c0530C10	268	3
c0530C10	269	3
c0530C10	270	3
c0530C10	271	3
c0530C10	272	3
c0530C10	273	3
c0530C10	274	3
c0530C10	275	3
c0530C10	276	3
c0530C10	277	3
c0530C10	278	3
c0530C10	279	3
c0530C10	280	3
c0530C10	281	3
c0530C10	282	3
c0530C10	283	3
c0530C10	284	3
c0530C10	285	3
c0530C10	286	3
c0530C10	287	3
c0530C10	288	3
c0530C10	289	3
c0530C10	290	3
c0530C10	291	3
c0530C10	292	3
c0530C10	293	3
c0530C10	294	3
c0530C10	295	3
c0530C10	296	3
c0530C10	297	3
c0530C10	298	3
c0530C10	299	3
c0530C10	300	3
c0530C10	301	3
c0530C10	302	3
c0530C10	303	3
c0530C10	304	3
c0530C10	305	3
c0530C10	306	3
c0530C10	307	3
c0530C10	308	3
c0530C10	309	3
c0530C10	310	3
c0530C10	311	3
c0530C10	312	3
c0530C10	313	3
c0530C10	314	3
c0530C10	315	3
c0530C10	316	3
c0530C10	317	3
c0530C10	318	3
c0530C10	319	3
c0530C10	320	3
c0530C10	321	3
c0530C10	322	3
c0530C10	323	3
c0530C10	324	3
c0530C10	325	3
c0530C10	326	3
c0530C10	327	3
c0530C10	328	3
c0530C10	329	3
c0530C10	330	3
c0530C10	331	3
c0530C10	332	3
c0530C10	333	3
c0530C10	334	3
c0530C10	335	3
c0530C10	336	3
c0530C10	337	3
c0530C10	338	3
c0530C10	339	3
c0530C10	340	3
c0530C10	341	3
c0530C10	342	3
c0530C10	343	3
c0530C10	344	3
c0530C10	345	3
c0530C10	346	3
c0530C10	347	3
c0530C10	348	3
c0530C10	349	3
c0530C10	350	3
c0530C10	351	3
c0530C10	352	3
c0530C10	353	3
c0530C10	354	3
c0530C10	355	3
c0530C10	356	3
c0530C10	357	3
c0530C10	358	3
c0530C10	359	3
c0530C10	360	3
c0530C10	361	3
c0530C10	362	3
c0530C10	363	3
c0530C10	364	3
c0530C10	365	3
c0530C10	366	3
c0530C10	367	3
c0530C10	368	3
c0530C10	369	3
c0530C10	370	3
c0530C10	371	3
c0530C10	372	3
c0530C10	373	3
c0530C10	374	3
c0530C10	375	3
c0530C10	376	3
c0530C10	377	3
c0530C10	378	3
c0530C10	379	3
c0530C10	380	3
c0530C10	381	3
c0530C10	382	3
c0530C10	383	3
c0530C10	384	3
c0530C10	385	3
c0530C10	386	3
c0530C10	387	3
c0530C10	388	3
c0530C10	389	3
c0530C10	390	3
c0530C10	391	3
c0530C10	392	3
c0530C10	393	3
c0530C10	394	3
c0530C10	395	3
c0530C10	396	3
c0530C10	397	3
c0530C10	398	3
c0530C10	399	3
c0530C10	400	4.8035986020001
c0530C10	401	4.8006001010001
c0530C10	402	4.7976016000001
c0530C10	403	4.7946030990001
c0530C10	404	4.7916045980001
c0530C10	405	4.7886060970001
c0530C10	406	4.7856075960001
c0530C10	407	4.7826090950001
c0530C10	408	4.7796105940001
c0530C10	409	4.7766120930001
c0530C10	410	4.77361359200009
c0530C10	411	4.77061509100009
c0530C10	412	4.76761659000009
c0530C10	413	4.76461808900009
c0530C10	414	4.76161958800009
c0530C10	415	4.75862108700009
c0530C10	416	4.75562258600009
c0530C10	417	4.75262408500009
c0530C10	418	4.74962558400009
c0530C10	419	4.74662708300009
c0530C10	420	4.74362858200009
c0530C10	421	4.74063008100009
c0530C10	422	4.73763158000009
c0530C10	423	4.73463307900009
c0530C10	424	4.73163457800009
c0530C10	425	4.72863607700009
c0530C10	426	4.72563757600009
c0530C10	427	4.72263907500009
c0530C10	428	4.71964057400009
c0530C10	429	4.71664207300009
c0530C10	430	4.71364357200009
c0530C10	431	4.71064507100009
c0530C10	432	4.70764657000009
c0530C10	433	4.70464806900008
c0530C10	434	4.70164956800008
c0530C10	435	4.69865106700008
c0530C10	436	4.69565256600008
c0530C10	437	4.69265406500008
c0530C10	438	4.68965556400008
c0530C10	439	4.68665706300008
c0530C10	440	4.68365856200008
c0530C10	441	4.68066006100008
c0530C10	442	4.67766156000008
c0530C10	443	4.67466305900008
c0530C10	444	4.67166455800008
c0530C10	445	4.66866605700008
c0530C10	446	4.66566755600008
c0530C10	447	4.66266905500008
c0530C10	448	4.65967055400008
c0530C10	449	4.65667205300008
c0530C10	450	4.65367355200008
c0530C10	451	4.65067505100008
c0530C10	452	4.64767655000008
c0530C10	453	4.64467804900008
c0530C10	454	4.64167954800008
c0530C10	455	4.63868104700008
c0530C10	456	4.63568254600007
c0530C10	457	4.63268404500007
c0530C10	458	4.62968554400007
c0530C10	459	4.62668704300007
c0530C10	460	4.62368854200007
c0530C10	461	4.62069004100007
c0530C10	462	4.61769154000007
c0530C10	463	4.61469303900007
c0530C10	464	4.61169453800007
c0530C10	465	4.60869603700007
c0530C10	466	4.60569753600007
c0530C10	467	4.60269903500007
c0530C10	468	4.59970053400007
c0530C10	469	4.59670203300007
c0530C10	470	4.59370353200007
c0530C10	471	4.59070503100007
c0530C10	472	4.58770653000007
c0530C10	473	4.58470802900007
c0530C10	474	4.58170952800007
c0530C10	475	4.57871102700007
c0530C10	476	4.57571252600007
c0530C10	477	4.57271402500007
c0530C10	478	4.56971552400007
c0530C10	479	4.56671702300006
c0530C10	480	4.56371852200006
c0530C10	481	4.56072002100006
c0530C10	482	4.55772152000006
c0530C10	483	4.55472301900006
c0530C10	484	4.55172451800006
c0530C10	485	4.54872601700006
c0530C10	486	4.54572751600006
c0530C10	487	4.54272901500006
c0530C10	488	4.53973051400006
c0530C10	489	4.53673201300006
c0530C10	490	4.53373351200006
c0530C10	491	4.53073501100006
c0530C10	492	4.52773651000006
c0530C10	493	4.52473800900006
c0530C10	494	4.52173950800006
c0530C10	495	4.51874100700006
c0530C10	496	4.51574250600006
c0530C10	497	4.51274400500006
c0530C10	498	4.50974550400006
c0530C10	499	4.50674700300006
c0530C10	500	4.50374850200006
c0530C10	501	4.50075000100006
c0530C10	502	4.49775150000006
c0530C10	503	4.49475299900005
c0530C10	504	4.49175449800005
c0530C10	505	4.48875599700005
c0530C10	506	4.48575749600005
c0530C10	507	4.48275899500005
c0530C10	508	4.47976049400005
c0530C10	509	4.47676199300005
c0530C10	510	4.47376349200005
c0530C10	511	4.47076499100005
c0530C10	512	4.46776649000005
c0530C10	513	4.46476798900005
c0530C10	514	4.46176948800005
c0530C10	515	4.45877098700005
c0530C10	516	4.45577248600005
c0530C10	517	4.45277398500005
c0530C10	518	4.44977548400005
c0530C10	519	4.44677698300005
c0530C10	520	4.44377848200005
c0530C10	521	4.44077998100005
c0530C10	522	4.43778148000005
c0530C10	523	4.43478297900005
c0530C10	524	4.43178447800005
c0530C10	525	4.42878597700005
c0530C10	526	4.42578747600004
c0530C10	527	4.42278897500004
c0530C10	528	4.41979047400004
c0530C10	529	4.41679197300004
c0530C10	530	4.41379347200004
c0530C10	531	4.41079497100004
c0530C10	532	4.40779647000004
c0530C10	533	4.40479796900004
c0530C10	534	4.40179946800004
c0530C10	535	4.39880096700004
c0530C10	536	4.39580246600004
c0530C10	537	4.39280396500004
c0530C10	538	4.38980546400004
c0530C10	539	4.38680696300004
c0530C10	540	4.38380846200004
c0530C10	541	4.38080996100004
c0530C10	542	4.37781146000004
c0530C10	543	4.37481295900004
c0530C10	544	4.37181445800004
c0530C10	545	4.36881595700004
c0530C10	546	4.36581745600004
c0530C10	547	4.36281895500004
c0530C10	548	4.35982045400004
c0530C10	549	4.35682195300003
c0530C10	550	4.35382345200003
c0530C10	551	4.35082495100003
c0530C10	552	4.34782645000003
c0530C10	553	4.34482794900003
c0530C10	554	4.34182944800003
c0530C10	555	4.33883094700003
c0530C10	556	4.33583244600003
c0530C10	557	4.33283394500003
c0530C10	558	4.32983544400003
c0530C10	559	4.32683694300003
c0530C10	560	4.32383844200003
c0530C10	561	4.32083994100003
c0530C10	562	4.31784144000003
c0530C10	563	4.31484293900003
c0530C10	564	4.31184443800003
c0530C10	565	4.30884593700003
c0530C10	566	4.30584743600003
c0530C10	567	4.30284893500003
c0530C10	568	4.29985043400003
c0530C10	569	4.29685193300003
c0530C10	570	4.29385343200003
c0530C10	571	4.29085493100003
c0530C10	572	4.28785643000002
c0530C10	573	4.28485792900002
c0530C10	574	4.28185942800002
c0530C10	575	4.27886092700002
c0530C10	576	4.27586242600002
c0530C10	577	4.27286392500002
c0530C10	578	4.26986542400002
c0530C10	579	4.26686692300002
c0530C10	580	4.26386842200002
c0530C10	581	4.26086992100002
c0530C10	582	4.25787142000002
c0530C10	583	4.25487291900002
c0530C10	584	4.25187441800002
c0530C10	585	4.24887591700002
c0530C10	586	4.24587741600002
c0530C10	587	4.24287891500002
c0530C10	588	4.23988041400002
c0530C10	589	4.23688191300002
c0530C10	590	4.23388341200002
c0530C10	591	4.23088491100002
c0530C10	592	4.22788641000002
c0530C10	593	4.22488790900002
c0530C10	594	4.22188940800002
c0530C10	595	4.21889090700002
c0530C10	596	4.21589240600001
c0530C10	597	4.21289390500001
c0530C10	598	4.20989540400001
c0530C10	599	4.20689690300001
c0530C10	600	4.20389840200001
c0530C10	601	4.20089990100001
c0530C10	602	4.19790140000001
c0530C10	603	4.19490289900001
c0530C10	604	4.19190439800001
c0530C10	605	4.18890589700001
c0530C10	606	4.18590739600001
c0530C10	607	4.18290889500001
c0530C10	608	4.17991039400001
c0530C10	609	4.17691189300001
c0530C10	610	4.17391339200001
c0530C10	611	4.17091489100001
c0530C10	612	4.16791639000001
c0530C10	613	4.16491788900001
c0530C10	614	4.16191938800001
c0530C10	615	4.15892088700001
c0530C10	616	4.15592238600001
c0530C10	617	4.15292388500001
c0530C10	618	4.14992538400001
c0530C10	619	4.146926883
c0530C10	620	4.143928382
c0530C10	621	4.140929881
c0530C10	622	4.13793138
c0530C10	623	4.134932879
c0530C10	624	4.131934378
c0530C10	625	4.128935877
c0530C10	626	4.125937376
c0530C10	627	4.122938875
c0530C10	628	4.119940374
c0530C10	629	4.116941873
c0530C10	630	4.113943372
c0530C10	631	4.110944871
c0530C10	632	4.10794637
c0530C10	633	4.104947869
c0530C10	634	4.101949368
c0530C10	635	4.098950867
c0530C10	636	4.095952366
c0530C10	637	4.092953865
c0530C10	638	4.089955364
c0530C10	639	4.086956863
c0530C10	640	4.083958362
c0530C10	641	4.080959861
c0530C10	642	4.07796135999999
c0530C10	643	4.07496285899999
c0530C10	644	4.07196435799999
c0530C10	645	4.06896585699999
c0530C10	646	4.06596735599999
c0530C10	647	4.06296885499999
c0530C10	648	4.05997035399999
c0530C10	649	4.05697185299999
c0530C10	650	4.05397335199999
c0530C10	651	4.05097485099999
c0530C10	652	4.04797634999999
c0530C10	653	4.04497784899999
c0530C10	654	4.04197934799999
c0530C10	655	4.03898084699999
c0530C10	656	4.03598234599999
c0530C10	657	4.03298384499999
c0530C10	658	4.02998534399999
c0530C10	659	4.02698684299999
c0530C10	660	4.02398834199999
c0530C10	661	4.02098984099999
c0530C10	662	4.01799133999999
c0530C10	663	4.01499283899999
c0530C10	664	4.01199433799999
c0530C10	665	4.00899583699998
c0530C10	666	4.00599733599998
c0530C10	667	4.00299883499998
c0530C10	668	4.00000033399998
c0530C10	669	3.99700183299998
c0530C10	670	3.99400333199998
c0530C10	671	3.99100483099998
c0530C10	672	3.98800632999998
c0530C10	673	3.98500782899998
c0530C10	674	3.98200932799998
c0530C10	675	3.97901082699998
c0530C10	676	3.97601232599998
c0530C10	677	3.97301382499998
c0530C10	678	3.97001532399998
c0530C10	679	3.96701682299998
c0530C10	680	3.96401832199998
c0530C10	681	3.96101982099998
c0530C10	682	3.95802131999998
c0530C10	683	3.95502281899998
c0530C10	684	3.95202431799998
c0530C10	685	3.94902581699998
c0530C10	686	3.94602731599998
c0530C10	687	3.94302881499998
c0530C10	688	3.94003031399998
c0530C10	689	3.93703181299998
c0530C10	690	3.93403331199998
c0530C10	691	3.93103481099998
c0530C10	692	3.92803630999998
c0530C10	693	3.92503780899998
c0530C10	694	3.92203930799998
c0530C10	695	3.91904080699998
c0530C10	696	3.91604230599998
c0530C10	697	3.91304380499998
c0530C10	698	3.91004530399998
c0530C10	699	3.90704680299998
c0530C10	700	3.90404830199998
c0530C10	701	3.90104980099998
c0530C10	702	3.89805129999998
c0530C10	703	3.89505279899998
c0530C10	704	3.89205429799998
c0530C10	705	3.88905579699998
c0530C10	706	3.88605729599998
c0530C10	707	3.88305879499998
c0530C10	708	3.88006029399998
c0530C10	709	3.87706179299998
c0530C10	710	3.87406329199998
c0530C10	711	3.87106479099998
c0530C10	712	3.86806628999998
c0530C10	713	3.86506778899998
c0530C10	714	3.86206928799998
c0530C10	715	3.85907078699998
c0530C10	716	3.85607228599998
c0530C10	717	3.85307378499998
c0530C10	718	3.85007528399998
c0530C10	719	3.84707678299998
c0530C10	720	3.84407828199998
c0530C10	721	3.84107978099998
c0530C10	722	3.83808127999998
c0530C10	723	3.83508277899998
c0530C10	724	3.83208427799998
c0530C10	725	3.82908577699998
c0530C10	726	3.82608727599998
c0530C10	727	3.82308877499998
c0530C10	728	3.82009027399998
c0530C10	729	3.81709177299998
c0530C10	730	3.81409327199998
c0530C10	731	3.81109477099998
c0530C10	732	3.80809626999998
c0530C10	733	3.80509776899998
c0530C10	734	3.80209926799998
c0530C10	735	3.79910076699998
c0530C10	736	3.79610226599998
c0530C10	737	3.79310376499998
c0530C10	738	3.79010526399998
c0530C10	739	3.78710676299998
c0530C10	740	3.78410826199998
c0530C10	741	3.78110976099998
c0530C10	742	3.77811125999998
c0530C10	743	3.77511275899998
c0530C10	744	3.77211425799998
c0530C10	745	3.76911575699998
c0530C10	746	3.76611725599998
c0530C10	747	3.76311875499998
c0530C10	748	3.76012025399998
c0530C10	749	3.75712175299998
c0530C10	750	3.75412325199998
c0530C10	751	3.75112475099998
c0530C10	752	3.74812624999998
c0530C10	753	3.74512774899998
c0530C10	754	3.74212924799998
c0530C10	755	3.73913074699998
c0530C10	756	3.73613224599998
c0530C10	757	3.73313374499998
c0530C10	758	3.73013524399998
c0530C10	759	3.72713674299998
c0530C10	760	3.72413824199998
c0530C10	761	3.72113974099998
c0530C10	762	3.71814123999998
c0530C10	763	3.71514273899998
c0530C10	764	3.71214423799998
c0530C10	765	3.70914573699998
c0530C10	766	3.70614723599998
c0530C10	767	3.70314873499998
c0530C10	768	3.70015023399998
c0530C10	769	3.69715173299998
c0530C10	770	3.69415323199998
c0530C10	771	3.69115473099998
c0530C10	772	3.68815622999998
c0530C10	773	3.68515772899998
c0530C10	774	3.68215922799998
c0530C10	775	3.67916072699998
c0530C10	776	3.67616222599998
c0530C10	777	3.67316372499998
c0530C10	778	3.67016522399998
c0530C10	779	3.66716672299998
c0530C10	780	3.66416822199998
c0530C10	781	3.66116972099998
c0530C10	782	3.65817121999998
c0530C10	783	3.65517271899998
c0530C10	784	3.65217421799998
c0530C10	785	3.64917571699998
c0530C10	786	3.64617721599998
c0530C10	787	3.64317871499998
c0530C10	788	3.64018021399998
c0530C10	789	3.63718171299998
c0530C10	790	3.63418321199998
c0530C10	791	3.63118471099998
c0530C10	792	3.62818620999998
c0530C10	793	3.62518770899998
c0530C10	794	3.62218920799998
c0530C10	795	3.61919070699998
c0530C10	796	3.61619220599998
c0530C10	797	3.61319370499998
c0530C10	798	3.61019520399998
c0530C10	799	3.60719670299998
c0530C10	800	3.60419820199998
c0530C10	801	3.60119970099998
c0530C10	802	3.59820119999998
c0530C10	803	3.59520269899998
c0530C10	804	3.59220419799998
c0530C10	805	3.58920569699998
c0530C10	806	3.58620719599998
c0530C10	807	3.58320869499998
c0530C10	808	3.58021019399998
c0530C10	809	3.57721169299998
c0530C10	810	3.57421319199998
c0530C10	811	3.57121469099999
c0530C10	812	3.56821618999999
c0530C10	813	3.56521768899999
c0530C10	814	3.56221918799999
c0530C10	815	3.55922068699999
c0530C10	816	3.55622218599999
c0530C10	817	3.55322368499999
c0530C10	818	3.55022518399999
c0530C10	819	3.54722668299999
c0530C10	820	3.54422818199999
c0530C10	821	3.54122968099999
c0530C10	822	3.53823117999999
c0530C10	823	3.53523267899999
c0530C10	824	3.53223417799999
c0530C10	825	3.52923567699999
c0530C10	826	3.52623717599999
c0530C10	827	3.52323867499999
c0530C10	828	3.52024017399999
c0530C10	829	3.51724167299999
c0530C10	830	3.51424317199999
c0530C10	831	3.51124467099999
c0530C10	832	3.50824616999999
c0530C10	833	3.50524766899999
c0530C10	834	3.50224916799999
c0530C10	835	3.49925066699999
c0530C10	836	3.49625216599999
c0530C10	837	3.49325366499999
c0530C10	838	3.49025516399999
c0530C10	839	3.48725666299999
c0530C10	840	3.48425816199999
c0530C10	841	3.48125966099999
c0530C10	842	3.47826115999999
c0530C10	843	3.47526265899999
c0530C10	844	3.47226415799999
c0530C10	845	3.46926565699999
c0530C10	846	3.46626715599999
c0530C10	847	3.46326865499999
c0530C10	848	3.46027015399999
c0530C10	849	3.45727165299999
c0530C10	850	3.45427315199999
c0530C10	851	3.45127465099999
c0530C10	852	3.44827614999999
c0530C10	853	3.44527764899999
c0530C10	854	3.44227914799999
c0530C10	855	3.43928064699999
c0530C10	856	3.43628214599999
c0530C10	857	3.43328364499999
c0530C10	858	3.43028514399999
c0530C10	859	3.42728664299999
c0530C10	860	3.42428814199999
c0530C10	861	3.42128964099999
c0530C10	862	3.41829113999999
c0530C10	863	3.41529263899999
c0530C10	864	3.41229413799999
c0530C10	865	3.40929563699999
c0530C10	866	3.40629713599999
c0530C10	867	3.40329863499999
c0530C10	868	3.40030013399999
c0530C10	869	3.39730163299999
c0530C10	870	3.39430313199999
c0530C10	871	3.39130463099999
c0530C10	872	3.38830612999999
c0530C10	873	3.38530762899999
c0530C10	874	3.38230912799999
c0530C10	875	3.37931062699999
c0530C10	876	3.37631212599999
c0530C10	877	3.37331362499999
c0530C10	878	3.37031512399999
c0530C10	879	3.36731662299999
c0530C10	880	3.36431812199999
c0530C10	881	3.36131962099999
c0530C10	882	3.35832111999999
c0530C10	883	3.35532261899999
c0530C10	884	3.35232411799999
c0530C10	885	3.34932561699999
c0530C10	886	3.34632711599999
c0530C10	887	3.34332861499999
c0530C10	888	3.34033011399999
c0530C10	889	3.33733161299999
c0530C10	890	3.33433311199999
c0530C10	891	3.33133461099999
c0530C10	892	3.32833610999999
c0530C10	893	3.32533760899999
c0530C10	894	3.32233910799999
c0530C10	895	3.31934060699999
c0530C10	896	3.31634210599999
c0530C10	897	3.31334360499999
c0530C10	898	3.31034510399999
c0530C10	899	3.30734660299999
c0530C10	900	3.30434810199999
c0530C10	901	3.30134960099999
c0530C10	902	3.29835109999999
c0530C10	903	3.29535259899999
c0530C10	904	3.29235409799999
c0530C10	905	3.28935559699999
c0530C10	906	3.28635709599999
c0530C10	907	3.28335859499999
c0530C10	908	3.28036009399999
c0530C10	909	3.27736159299999
c0530C10	910	3.27436309199999
c0530C10	911	3.27136459099999
c0530C10	912	3.26836608999999
c0530C10	913	3.26536758899999
c0530C10	914	3.26236908799999
c0530C10	915	3.25937058699999
c0530C10	916	3.25637208599999
c0530C10	917	3.25337358499999
c0530C10	918	3.25037508399999
c0530C10	919	3.24737658299999
c0530C10	920	3.24437808199999
c0530C10	921	3.24137958099999
c0530C10	922	3.23838107999999
c0530C10	923	3.23538257899999
c0530C10	924	3.23238407799999
c0530C10	925	3.22938557699999
c0530C10	926	3.22638707599999
c0530C10	927	3.22338857499999
c0530C10	928	3.22039007399999
c0530C10	929	3.21739157299999
c0530C10	930	3.21439307199999
c0530C10	931	3.21139457099999
c0530C10	932	3.20839606999999
c0530C10	933	3.20539756899999
c0530C10	934	3.20239906799999
c0530C10	935	3.19940056699999
c0530C10	936	3.19640206599999
c0530C10	937	3.19340356499999
c0530C10	938	3.19040506399999
c0530C10	939	3.18740656299999
c0530C10	940	3.18440806199999
c0530C10	941	3.18140956099999
c0530C10	942	3.17841105999999
c0530C10	943	3.17541255899999
c0530C10	944	3.17241405799999
c0530C10	945	3.16941555699999
c0530C10	946	3.16641705599999
c0530C10	947	3.16341855499999
c0530C10	948	3.16042005399999
c0530C10	949	3.15742155299999
c0530C10	950	3.15442305199999
c0530C10	951	3.15142455099999
c0530C10	952	3.14842604999999
c0530C10	953	3.14542754899999
c0530C10	954	3.14242904799999
c0530C10	955	3.13943054699999
c0530C10	956	3.13643204599999
c0530C10	957	3.13343354499999
c0530C10	958	3.13043504399999
c0530C10	959	3.12743654299999
c0530C10	960	3.12443804199999
c0530C10	961	3.12143954099999
c0530C10	962	3.11844103999999
c0530C10	963	3.11544253899999
c0530C10	964	3.11244403799999
c0530C10	965	3.10944553699999
c0530C10	966	3.10644703599999
c0530C10	967	3.10344853499999
c0530C10	968	3.10045003399999
c0530C10	969	3.09745153299999
c0530C10	970	3.09445303199999
c0530C10	971	3.09145453099999
c0530C10	972	3.08845602999999
c0530C10	973	3.08545752899999
c0530C10	974	3.08245902799999
c0530C10	975	3.07946052699999
c0530C10	976	3.07646202599999
c0530C10	977	3.07346352499999
c0530C10	978	3.07046502399999
c0530C10	979	3.06746652299999
c0530C10	980	3.06446802199999
c0530C10	981	3.06146952099999
c0530C10	982	3.05847101999999
c0530C10	983	3.05547251899999
c0530C10	984	3.05247401799999
c0530C10	985	3.04947551699999
c0530C10	986	3.04647701599999
c0530C10	987	3.04347851499999
c0530C10	988	3.04048001399999
c0530C10	989	3.03748151299999
c0530C10	990	3.03448301199999
c0530C10	991	3.03148451099999
c0530C10	992	3.02848600999999
c0530C10	993	3.02548750899999
c0530C10	994	3.02248900799999
c0530C10	995	3.01949050699999
c0530C10	996	3.01649200599999
c0530C10	997	3.01349350499999
c0530C10	998	3.01049500399999
c0530C10	999	3.00749650299999
c0530C10	1000	3.00449800199999
c0530C10	1001	3.00149950099999
c0530C10	1002	2.99850099999999
c0530C10	1003	2.99550249899999
c0530C10	1004	2.99250399799999
c0530C10	1005	2.98950549699999
c0530C10	1006	2.98650699599999
c0530C10	1007	2.98350849499999
c0530C10	1008	2.98050999399999
c0530C10	1009	2.97751149299999
c0530C10	1010	2.97451299199999
c0530C10	1011	2.97151449099999
c0530C10	1012	2.96851598999999
c0530C10	1013	2.96551748899999
c0530C10	1014	2.96251898799999
c0530C10	1015	2.95952048699999
c0530C10	1016	2.95652198599999
c0530C10	1017	2.95352348499999
c0530C10	1018	2.95052498399999
c0530C10	1019	2.94752648299999
c0530C10	1020	2.94452798199999
c0530C10	1021	2.94152948099999
c0530C10	1022	2.93853097999999
c0530C10	1023	2.93553247899999
c0530C10	1024	2.93253397799999
c0530C10	1025	2.92953547699999
c0530C10	1026	2.92653697599999
c0530C10	1027	2.92353847499999
c0530C10	1028	2.92053997399999
c0530C10	1029	2.91754147299999
c0530C10	1030	2.91454297199999
c0530C10	1031	2.91154447099999
c0530C10	1032	2.90854596999999
c0530C10	1033	2.90554746899999
c0530C10	1034	2.90254896799999
c0530C10	1035	2.89955046699999
c0530C10	1036	2.89655196599999
c0530C10	1037	2.89355346499999
c0530C10	1038	2.89055496399999
c0530C10	1039	2.88755646299999
c0530C10	1040	2.88455796199999
c0530C10	1041	2.88155946099999
c0530C10	1042	2.87856095999999
c0530C10	1043	2.87556245899999
c0530C10	1044	2.87256395799999
c0530C10	1045	2.86956545699999
c0530C10	1046	2.86656695599999
c0530C10	1047	2.86356845499999
c0530C10	1048	2.86056995399999
c0530C10	1049	2.85757145299999
c0530C10	1050	2.85457295199999
c0530C10	1051	2.85157445099999
c0530C10	1052	2.84857594999999
c0530C10	1053	2.84557744899999
c0530C10	1054	2.84257894799999
c0530C10	1055	2.83958044699999
c0530C10	1056	2.83658194599999
c0530C10	1057	2.83358344499999
c0530C10	1058	2.83058494399999
c0530C10	1059	2.82758644299999
c0530C10	1060	2.82458794199999
c0530C10	1061	2.82158944099999
c0530C10	1062	2.81859093999999
c0530C10	1063	2.81559243899999
c0530C10	1064	2.81259393799999
c0530C10	1065	2.80959543699999
c0530C10	1066	2.80659693599999
c0530C10	1067	2.80359843499999
c0530C10	1068	2.80059993399999
c0530C10	1069	2.79760143299999
c0530C10	1070	2.79460293199999
c0530C10	1071	2.79160443099999
c0530C10	1072	2.78860592999999
c0530C10	1073	2.78560742899999
c0530C10	1074	2.78260892799999
c0530C10	1075	2.77961042699999
c0530C10	1076	2.77661192599999
c0530C10	1077	2.77361342499999
c0530C10	1078	2.77061492399999
c0530C10	1079	2.76761642299999
c0530C10	1080	2.76461792199999
c0530C10	1081	2.76161942099999
c0530C10	1082	2.75862091999999
c0530C10	1083	2.75562241899999
c0530C10	1084	2.75262391799999
c0530C10	1085	2.74962541699999
c0530C10	1086	2.74662691599999
c0530C10	1087	2.74362841499999
c0530C10	1088	2.74062991399999
c0530C10	1089	2.73763141299999
c0530C10	1090	2.73463291199999
c0530C10	1091	2.73163441099999
c0530C10	1092	2.72863590999999
c0530C10	1093	2.72563740899999
c0530C10	1094	2.72263890799999
c0530C10	1095	2.71964040699999
c0530C10	1096	2.71664190599999
c0530C10	1097	2.71364340499999
c0530C10	1098	2.71064490399999
c0530C10	1099	2.70764640299999
c0530C10	1100	2.70464790199999
c0530C10	1101	2.70164940099999
c0530C10	1102	2.69865089999999
c0530C10	1103	2.69565239899999
c0530C10	1104	2.69265389799999
c0530C10	1105	2.68965539699999
c0530C10	1106	2.68665689599999
c0530C10	1107	2.68365839499999
c0530C10	1108	2.68065989399999
c0530C10	1109	2.67766139299999
c0530C10	1110	2.67466289199999
c0530C10	1111	2.67166439099999
c0530C10	1112	2.66866588999999
c0530C10	1113	2.66566738899999
c0530C10	1114	2.66266888799999
c0530C10	1115	2.65967038699999
c0530C10	1116	2.65667188599999
c0530C10	1117	2.65367338499999
c0530C10	1118	2.65067488399999
c0530C10	1119	2.64767638299999
c0530C10	1120	2.64467788199999
c0530C10	1121	2.64167938099999
c0530C10	1122	2.63868087999999
c0530C10	1123	2.63568237899999
c0530C10	1124	2.63268387799999
c0530C10	1125	2.62968537699999
c0530C10	1126	2.62668687599999
c0530C10	1127	2.62368837499999
c0530C10	1128	2.62068987399999
c0530C10	1129	2.61769137299999
c0530C10	1130	2.61469287199999
c0530C10	1131	2.61169437099999
c0530C10	1132	2.60869586999999
c0530C10	1133	2.60569736899999
c0530C10	1134	2.60269886799999
c0530C10	1135	2.59970036699999
c0530C10	1136	2.59670186599999
c0530C10	1137	2.59370336499999
c0530C10	1138	2.59070486399999
c0530C10	1139	2.58770636299999
c0530C10	1140	2.58470786199999
c0530C10	1141	2.58170936099999
c0530C10	1142	2.57871085999999
c0530C10	1143	2.57571235899999
c0530C10	1144	2.57271385799999
c0530C10	1145	2.56971535699999
c0530C10	1146	2.56671685599999
c0530C10	1147	2.56371835499999
c0530C10	1148	2.56071985399999
c0530C10	1149	2.55772135299999
c0530C10	1150	2.55472285199999
c0530C10	1151	2.55172435099999
c0530C10	1152	2.54872584999999
c0530C10	1153	2.54572734899999
c0530C10	1154	2.54272884799999
c0530C10	1155	2.53973034699999
c0530C10	1156	2.53673184599999
c0530C10	1157	2.53373334499999
c0530C10	1158	2.53073484399999
c0530C10	1159	2.52773634299999
c0530C10	1160	2.52473784199999
c0530C10	1161	2.52173934099999
c0530C10	1162	2.51874083999999
c0530C10	1163	2.51574233899999
c0530C10	1164	2.51274383799999
c0530C10	1165	2.50974533699999
c0530C10	1166	2.50674683599999
c0530C10	1167	2.50374833499999
c0530C10	1168	2.50074983399999
c0530C10	1169	2.49775133299999
c0530C10	1170	2.49475283199999
c0530C10	1171	2.49175433099999
c0530C10	1172	2.48875582999999
c0530C10	1173	2.48575732899999
c0530C10	1174	2.48275882799999
c0530C10	1175	2.47976032699999
c0530C10	1176	2.47676182599999
c0530C10	1177	2.47376332499999
c0530C10	1178	2.47076482399999
c0530C10	1179	2.46776632299999
c0530C10	1180	2.46476782199999
c0530C10	1181	2.46176932099999
c0530C10	1182	2.45877081999999
c0530C10	1183	2.45577231899999
c0530C10	1184	2.45277381799999
c0530C10	1185	2.44977531699999
c0530C10	1186	2.44677681599999
c0530C10	1187	2.44377831499999
c0530C10	1188	2.44077981399999
c0530C10	1189	2.43778131299999
c0530C10	1190	2.43478281199999
c0530C10	1191	2.43178431099999
c0530C10	1192	2.42878580999999
c0530C10	1193	2.42578730899999
c0530C10	1194	2.42278880799999
c0530C10	1195	2.41979030699999
c0530C10	1196	2.41679180599999
c0530C10	1197	2.41379330499999
c0530C10	1198	2.41079480399999
c0530C10	1199	2.40779630299999
c0530C10	1200	2.40479780199999
c0530C10	1201	2.40179930099999
c0530C10	1202	2.39880079999999
c0530C10	1203	2.39580229899999
c0530C10	1204	2.39280379799999
c0530C10	1205	2.38980529699999
c0530C10	1206	2.38680679599999
c0530C10	1207	2.38380829499999
c0530C10	1208	2.38080979399999
c0530C10	1209	2.37781129299999
c0530C10	1210	2.37481279199999
c0530C10	1211	2.37181429099999
c0530C10	1212	2.36881578999999
c0530C10	1213	2.36581728899999
c0530C10	1214	2.36281878799999
c0530C10	1215	2.35982028699999
c0530C10	1216	2.35682178599999
c0530C10	1217	2.35382328499999
c0530C10	1218	2.35082478399999
c0530C10	1219	2.34782628299999
c0530C10	1220	2.34482778199999
c0530C10	1221	2.34182928099999
c0530C10	1222	2.33883077999999
c0530C10	1223	2.33583227899999
c0530C10	1224	2.33283377799999
c0530C10	1225	2.32983527699999
c0530C10	1226	2.32683677599999
c0530C10	1227	2.32383827499999
c0530C10	1228	2.32083977399999
c0530C10	1229	2.31784127299999
c0530C10	1230	2.31484277199999
c0530C10	1231	2.31184427099999
c0530C10	1232	2.30884576999999
c0530C10	1233	2.30584726899999
c0530C10	1234	2.30284876799999
c0530C10	1235	2.29985026699999
c0530C10	1236	2.29685176599999
c0530C10	1237	2.29385326499999
c0530C10	1238	2.29085476399999
c0530C10	1239	2.28785626299999
c0530C10	1240	2.28485776199999
c0530C10	1241	2.28185926099999
c0530C10	1242	2.27886075999999
c0530C10	1243	2.27586225899999
c0530C10	1244	2.27286375799999
c0530C10	1245	2.26986525699999
c0530C10	1246	2.26686675599999
c0530C10	1247	2.26386825499999
c0530C10	1248	2.26086975399999
c0530C10	1249	2.25787125299999
c0530C10	1250	2.25487275199999
c0530C10	1251	2.25187425099999
c0530C10	1252	2.24887574999999
c0530C10	1253	2.24587724899999
c0530C10	1254	2.24287874799999
c0530C10	1255	2.23988024699999
c0530C10	1256	2.23688174599999
c0530C10	1257	2.23388324499999
c0530C10	1258	2.23088474399999
c0530C10	1259	2.22788624299999
c0530C10	1260	2.22488774199999
c0530C10	1261	2.22188924099999
c0530C10	1262	2.21889073999999
c0530C10	1263	2.21589223899999
c0530C10	1264	2.21289373799999
c0530C10	1265	2.20989523699999
c0530C10	1266	2.20689673599999
c0530C10	1267	2.20389823499999
c0530C10	1268	2.20089973399999
c0530C10	1269	2.19790123299999
c0530C10	1270	2.19490273199999
c0530C10	1271	2.19190423099999
c0530C10	1272	2.18890572999999
c0530C10	1273	2.18590722899999
c0530C10	1274	2.18290872799999
c0530C10	1275	2.17991022699999
c0530C10	1276	2.17691172599999
c0530C10	1277	2.17391322499999
c0530C10	1278	2.17091472399999
c0530C10	1279	2.16791622299999
c0530C10	1280	2.16491772199999
c0530C10	1281	2.16191922099999
c0530C10	1282	2.15892071999999
c0530C10	1283	2.15592221899999
c0530C10	1284	2.15292371799999
c0530C10	1285	2.14992521699999
c0530C10	1286	2.14692671599999
c0530C10	1287	2.14392821499999
c0530C10	1288	2.14092971399999
c0530C10	1289	2.13793121299999
c0530C10	1290	2.13493271199999
c0530C10	1291	2.13193421099999
c0530C10	1292	2.12893570999999
c0530C10	1293	2.12593720899999
c0530C10	1294	2.12293870799999
c0530C10	1295	2.11994020699999
c0530C10	1296	2.11694170599999
c0530C10	1297	2.11394320499999
c0530C10	1298	2.11094470399999
c0530C10	1299	2.10794620299999
c0530C10	1300	2.10494770199999
c0530C10	1301	2.10194920099999
c0530C10	1302	2.09895069999999
c0530C10	1303	2.09595219899999
c0530C10	1304	2.09295369799999
c0530C10	1305	2.08995519699999
c0530C10	1306	2.08695669599999
c0530C10	1307	2.08395819499999
c0530C10	1308	2.08095969399999
c0530C10	1309	2.07796119299999
c0530C10	1310	2.07496269199999
c0530C10	1311	2.07196419099999
c0530C10	1312	2.06896568999999
c0530C10	1313	2.06596718899999
c0530C10	1314	2.06296868799999
c0530C10	1315	2.05997018699999
c0530C10	1316	2.05697168599999
c0530C10	1317	2.05397318499999
c0530C10	1318	2.05097468399999
c0530C10	1319	2.04797618299999
c0530C10	1320	2.04497768199999
c0530C10	1321	2.04197918099999
c0530C10	1322	2.03898067999999
c0530C10	1323	2.03598217899999
c0530C10	1324	2.03298367799999
c0530C10	1325	2.02998517699999
c0530C10	1326	2.02698667599999
c0530C10	1327	2.02398817499999
c0530C10	1328	2.02098967399999
c0530C10	1329	2.01799117299999
c0530C10	1330	2.01499267199999
c0530C10	1331	2.01199417099999
c0530C10	1332	2.00899566999999
c0530C10	1333	2.00599716899999
c0530C10	1334	2.00299866799999
c0530C10	1335	2.00000016699999
c0530C10	1336	1.99700166599999
c0530C10	1337	1.99400316499999
c0530C10	1338	1.99100466399999
c0530C10	1339	1.98800616299999
c0530C10	1340	1.98500766199999
c0530C10	1341	1.98200916099999
c0530C10	1342	1.97901065999999
c0530C10	1343	1.97601215899999
c0530C10	1344	1.97301365799999
c0530C10	1345	1.97001515699999
c0530C10	1346	1.96701665599999
c0530C10	1347	1.96401815499999
c0530C10	1348	1.96101965399999
c0530C10	1349	1.95802115299999
c0530C10	1350	1.95502265199999
c0530C10	1351	1.95202415099999
c0530C10	1352	1.94902564999999
c0530C10	1353	1.94602714899999
c0530C10	1354	1.94302864799999
c0530C10	1355	1.94003014699999
c0530C10	1356	1.93703164599999
c0530C10	1357	1.93403314499999
c0530C10	1358	1.93103464399999
c0530C10	1359	1.92803614299999
c0530C10	1360	1.92503764199999
c0530C10	1361	1.92203914099999
c0530C10	1362	1.91904063999999
c0530C10	1363	1.91604213899999
c0530C10	1364	1.91304363799999
c0530C10	1365	1.91004513699999
c0530C10	1366	1.90704663599999
c0530C10	1367	1.90404813499999
c0530C10	1368	1.90104963399999
c0530C10	1369	1.89805113299999
c0530C10	1370	1.89505263199999
c0530C10	1371	1.89205413099999
c0530C10	1372	1.88905562999999
c0530C10	1373	1.88605712899999
c0530C10	1374	1.88305862799999
c0530C10	1375	1.88006012699999
c0530C10	1376	1.87706162599999
c0530C10	1377	1.87406312499999
c0530C10	1378	1.87106462399999
c0530C10	1379	1.86806612299999
c0530C10	1380	1.86506762199999
c0530C10	1381	1.86206912099999
c0530C10	1382	1.85907061999999
c0530C10	1383	1.85607211899999
c0530C10	1384	1.85307361799999
c0530C10	1385	1.85007511699999
c0530C10	1386	1.84707661599999
c0530C10	1387	1.84407811499999
c0530C10	1388	1.84107961399999
c0530C10	1389	1.83808111299999
c0530C10	1390	1.83508261199999
c0530C10	1391	1.83208411099999
c0530C10	1392	1.82908560999999
c0530C10	1393	1.82608710899999
c0530C10	1394	1.82308860799999
c0530C10	1395	1.82009010699999
c0530C10	1396	1.81709160599999
c0530C10	1397	1.81409310499999
c0530C10	1398	1.81109460399999
c0530C10	1399	1.80809610299999
c0530C10	1400	1.80509760199999
c0530C10	1401	1.80209910099999
c0530C10	1402	1.79910059999999
c0530C10	1403	1.79610209899999
c0530C10	1404	1.79310359799999
c0530C10	1405	1.79010509699999
c0530C10	1406	1.78710659599999
c0530C10	1407	1.78410809499999
c0530C10	1408	1.78110959399999
c0530C10	1409	1.77811109299999
c0530C10	1410	1.77511259199999
c0530C10	1411	1.77211409099999
c0530C10	1412	1.76911558999999
c0530C10	1413	1.76611708899999
c0530C10	1414	1.76311858799999
c0530C10	1415	1.76012008699999
c0530C10	1416	1.75712158599999
c0530C10	1417	1.75412308499999
c0530C10	1418	1.75112458399999
c0530C10	1419	1.74812608299999
c0530C10	1420	1.74512758199999
c0530C10	1421	1.74212908099999
c0530C10	1422	1.73913057999999
c0530C10	1423	1.73613207899999
c0530C10	1424	1.73313357799999
c0530C10	1425	1.73013507699999
c0530C10	1426	1.72713657599999
c0530C10	1427	1.72413807499999
c0530C10	1428	1.72113957399999
c0530C10	1429	1.71814107299999
c0530C10	1430	1.71514257199999
c0530C10	1431	1.71214407099999
c0530C10	1432	1.70914556999999
c0530C10	1433	1.70614706899999
c0530C10	1434	1.70314856799999
c0530C10	1435	1.70015006699999
c0530C10	1436	1.69715156599999
c0530C10	1437	1.69415306499999
c0530C10	1438	1.69115456399999
c0530C10	1439	1.68815606299999
c0530C10	1440	1.68515756199999
c0530C10	1441	1.68215906099999
c0530C10	1442	1.67916055999999
c0530C10	1443	1.67616205899999
c0530C10	1444	1.67316355799999
c0530C10	1445	1.67016505699999
c0530C10	1446	1.66716655599999
c0530C10	1447	1.66416805499999
c0530C10	1448	1.66116955399999
c0530C10	1449	1.65817105299999
c0530C10	1450	1.65517255199999
c0530C10	1451	1.65217405099999
c0530C10	1452	1.64917554999999
c0530C10	1453	1.64617704899999
c0530C10	1454	1.64317854799999
c0530C10	1455	1.64018004699999
c0530C10	1456	1.63718154599999
c0530C10	1457	1.63418304499999
c0530C10	1458	1.63118454399999
c0530C10	1459	1.62818604299999
c0530C10	1460	1.62518754199999
c0530C10	1461	1.62218904099999
c0530C10	1462	1.61919053999999
c0530C10	1463	1.61619203899999
c0530C10	1464	1.61319353799999
c0530C10	1465	1.61019503699999
c0530C10	1466	1.60719653599999
c0530C10	1467	1.60419803499999
c0530C10	1468	1.60119953399999
c0530C10	1469	1.59820103299999
c0530C10	1470	1.59520253199999
c0530C10	1471	1.59220403099999
c0530C10	1472	1.58920552999999
c0530C10	1473	1.58620702899999
c0530C10	1474	1.58320852799999
c0530C10	1475	1.58021002699999
c0530C10	1476	1.57721152599999
c0530C10	1477	1.57421302499999
c0530C10	1478	1.57121452399999
c0530C10	1479	1.56821602299999
c0530C10	1480	1.56521752199999
c0530C10	1481	1.56221902099999
c0530C10	1482	1.55922051999999
c0530C10	1483	1.55622201899999
c0530C10	1484	1.55322351799999
c0530C10	1485	1.55022501699999
c0530C10	1486	1.54722651599999
c0530C10	1487	1.54422801499999
c0530C10	1488	1.54122951399999
c0530C10	1489	1.53823101299999
c0530C10	1490	1.53523251199999
c0530C10	1491	1.53223401099999
c0530C10	1492	1.52923550999999
c0530C10	1493	1.52623700899999
c0530C10	1494	1.52323850799999
c0530C10	1495	1.52024000699999
c0530C10	1496	1.51724150599999
c0530C10	1497	1.51424300499999
c0530C10	1498	1.51124450399999
c0530C10	1499	1.50824600299999
c0530C10	1500	1.50524750199999
c0530C10	1501	1.50224900099999
c0530C10	1502	1.49925049999999
c0530C10	1503	1.49625199899999
c0530C10	1504	1.49325349799999
c0530C10	1505	1.49025499699999
c0530C10	1506	1.48725649599999
c0530C10	1507	1.48425799499999
c0530C10	1508	1.48125949399999
c0530C10	1509	1.47826099299999
c0530C10	1510	1.47526249199999
c0530C10	1511	1.47226399099999
c0530C10	1512	1.46926548999999
c0530C10	1513	1.46626698899999
c0530C10	1514	1.46326848799999
c0530C10	1515	1.46026998699999
c0530C10	1516	1.45727148599999
c0530C10	1517	1.45427298499999
c0530C10	1518	1.45127448399999
c0530C10	1519	1.44827598299999
c0530C10	1520	1.44527748199999
c0530C10	1521	1.44227898099999
c0530C10	1522	1.43928047999999
c0530C10	1523	1.43628197899999
c0530C10	1524	1.43328347799999
c0530C10	1525	1.43028497699999
c0530C10	1526	1.42728647599999
c0530C10	1527	1.42428797499999
c0530C10	1528	1.42128947399999
c0530C10	1529	1.41829097299999
c0530C10	1530	1.41529247199999
c0530C10	1531	1.41229397099999
c0530C10	1532	1.40929546999999
c0530C10	1533	1.40629696899999
c0530C10	1534	1.40329846799999
c0530C10	1535	1.40029996699999
c0530C10	1536	1.39730146599999
c0530C10	1537	1.39430296499999
c0530C10	1538	1.39130446399999
c0530C10	1539	1.38830596299999
c0530C10	1540	1.38530746199999
c0530C10	1541	1.38230896099999
c0530C10	1542	1.37931045999999
c0530C10	1543	1.37631195899999
c0530C10	1544	1.37331345799999
c0530C10	1545	1.37031495699999
c0530C10	1546	1.36731645599999
c0530C10	1547	1.36431795499999
c0530C10	1548	1.36131945399999
c0530C10	1549	1.35832095299999
c0530C10	1550	1.35532245199999
c0530C10	1551	1.35232395099999
c0530C10	1552	1.34932544999999
c0530C10	1553	1.34632694899999
c0530C10	1554	1.34332844799999
c0530C10	1555	1.34032994699999
c0530C10	1556	1.33733144599999
c0530C10	1557	1.33433294499999
c0530C10	1558	1.33133444399999
c0530C10	1559	1.32833594299999
c0530C10	1560	1.32533744199999
c0530C10	1561	1.32233894099999
c0530C10	1562	1.31934043999999
c0530C10	1563	1.31634193899999
c0530C10	1564	1.31334343799999
c0530C10	1565	1.31034493699999
c0530C10	1566	1.307346436
c0530C10	1567	1.304347935
c0530C10	1568	1.301349434
c0530C10	1569	1.298350933
c0530C10	1570	1.295352432
c0530C10	1571	1.292353931
c0530C10	1572	1.28935543
c0530C10	1573	1.286356929
c0530C10	1574	1.283358428
c0530C10	1575	1.280359927
c0530C10	1576	1.277361426
c0530C10	1577	1.274362925
c0530C10	1578	1.271364424
c0530C10	1579	1.268365923
c0530C10	1580	1.265367422
c0530C10	1581	1.262368921
c0530C10	1582	1.25937042
c0530C10	1583	1.256371919
c0530C10	1584	1.253373418
c0530C10	1585	1.250374917
c0530C10	1586	1.247376416
c0530C10	1587	1.244377915
c0530C10	1588	1.241379414
c0530C10	1589	1.238380913
c0530C10	1590	1.235382412
c0530C10	1591	1.232383911
c0530C10	1592	1.22938541
c0530C10	1593	1.226386909
c0530C10	1594	1.223388408
c0530C10	1595	1.220389907
c0530C10	1596	1.217391406
c0530C10	1597	1.214392905
c0530C10	1598	1.211394404
c0530C10	1599	1.208395903
c0530C10	1600	1.205397402
c0530C10	1601	1.202398901
c0530C10	1602	1.1994004
c0530C10	1603	1.196401899
c0530C10	1604	1.193403398
c0530C10	1605	1.190404897
c0530C10	1606	1.187406396
c0530C10	1607	1.184407895
c0530C10	1608	1.181409394
c0530C10	1609	1.178410893
c0530C10	1610	1.175412392
c0530C10	1611	1.172413891
c0530C10	1612	1.16941539
c0530C10	1613	1.166416889
c0530C10	1614	1.163418388
c0530C10	1615	1.160419887
c0530C10	1616	1.157421386
c0530C10	1617	1.154422885
c0530C10	1618	1.151424384
c0530C10	1619	1.148425883
c0530C10	1620	1.145427382
c0530C10	1621	1.142428881
c0530C10	1622	1.13943038
c0530C10	1623	1.136431879
c0530C10	1624	1.133433378
c0530C10	1625	1.130434877
c0530C10	1626	1.127436376
c0530C10	1627	1.124437875
c0530C10	1628	1.121439374
c0530C10	1629	1.118440873
c0530C10	1630	1.115442372
c0530C10	1631	1.112443871
c0530C10	1632	1.10944537
c0530C10	1633	1.106446869
c0530C10	1634	1.103448368
c0530C10	1635	1.100449867
c0530C10	1636	1.097451366
c0530C10	1637	1.094452865
c0530C10	1638	1.091454364
c0530C10	1639	1.088455863
c0530C10	1640	1.085457362
c0530C10	1641	1.082458861
c0530C10	1642	1.07946036
c0530C10	1643	1.076461859
c0530C10	1644	1.073463358
c0530C10	1645	1.070464857
c0530C10	1646	1.067466356
c0530C10	1647	1.064467855
c0530C10	1648	1.061469354
c0530C10	1649	1.058470853
c0530C10	1650	1.055472352
c0530C10	1651	1.052473851
c0530C10	1652	1.04947535
c0530C10	1653	1.046476849
c0530C10	1654	1.043478348
c0530C10	1655	1.040479847
c0530C10	1656	1.037481346
c0530C10	1657	1.034482845
c0530C10	1658	1.031484344
c0530C10	1659	1.028485843
c0530C10	1660	1.025487342
c0530C10	1661	1.022488841
c0530C10	1662	1.01949034
c0530C10	1663	1.016491839
c0530C10	1664	1.013493338
c0530C10	1665	1.010494837
c0530C10	1666	1.007496336
c0530C10	1667	1.004497835
c0530C10	1668	1.001499334
c0530C10	1669	0.998500832999996
c0530C10	1670	0.995502331999996
c0530C10	1671	0.992503830999996
c0530C10	1672	0.989505329999996
c0530C10	1673	0.986506828999996
c0530C10	1674	0.983508327999996
c0530C10	1675	0.980509826999996
c0530C10	1676	0.977511325999996
c0530C10	1677	0.974512824999996
c0530C10	1678	0.971514323999996
c0530C10	1679	0.968515822999996
c0530C10	1680	0.965517321999996
c0530C10	1681	0.962518820999996
c0530C10	1682	0.959520319999996
c0530C10	1683	0.956521818999996
c0530C10	1684	0.953523317999996
c0530C10	1685	0.950524816999996
c0530C10	1686	0.947526315999996
c0530C10	1687	0.944527814999996
c0530C10	1688	0.941529313999996
c0530C10	1689	0.938530812999996
c0530C10	1690	0.935532311999996
c0530C10	1691	0.932533810999996
c0530C10	1692	0.929535309999996
c0530C10	1693	0.926536808999996
c0530C10	1694	0.923538307999996
c0530C10	1695	0.920539806999996
c0530C10	1696	0.917541305999997
c0530C10	1697	0.914542804999996
c0530C10	1698	0.911544303999997
c0530C10	1699	0.908545802999996
c0530C10	1700	0.905547301999997
c0530C10	1701	0.902548800999996
c0530C10	1702	0.899550299999997
c0530C10	1703	0.896551798999997
c0530C10	1704	0.893553297999997
c0530C10	1705	0.890554796999997
c0530C10	1706	0.887556295999997
c0530C10	1707	0.884557794999997
c0530C10	1708	0.881559293999997
c0530C10	1709	0.878560792999997
c0530C10	1710	0.875562291999997
c0530C10	1711	0.872563790999997
c0530C10	1712	0.869565289999997
c0530C10	1713	0.866566788999997
c0530C10	1714	0.863568287999997
c0530C10	1715	0.860569786999997
c0530C10	1716	0.857571285999997
c0530C10	1717	0.854572784999997
c0530C10	1718	0.851574283999997
c0530C10	1719	0.848575782999997
c0530C10	1720	0.845577281999997
c0530C10	1721	0.842578780999997
c0530C10	1722	0.839580279999997
c0530C10	1723	0.836581778999997
c0530C10	1724	0.833583277999997
c0530C10	1725	0.830584776999997
c0530C10	1726	0.827586275999997
c0530C10	1727	0.824587774999997
c0530C10	1728	0.821589273999997
c0530C10	1729	0.818590772999997
c0530C10	1730	0.815592271999997
c0530C10	1731	0.812593770999997
c0530C10	1732	0.809595269999997
c0530C10	1733	0.806596768999997
c0530C10	1734	0.803598267999997
c0530C10	1735	0.800599766999997
c0530C10	1736	0.797601265999997
c0530C10	1737	0.794602764999997
c0530C10	1738	0.791604263999997
c0530C10	1739	0.788605762999997
c0530C10	1740	0.785607261999997
c0530C10	1741	0.782608760999997
c0530C10	1742	0.779610259999997
c0530C10	1743	0.776611758999997
c0530C10	1744	0.773613257999997
c0530C10	1745	0.770614756999997
c0530C10	1746	0.767616255999997
c0530C10	1747	0.764617754999997
c0530C10	1748	0.761619253999997
c0530C10	1749	0.758620752999997
c0530C10	1750	0.755622251999997
c0530C10	1751	0.752623750999997
c0530C10	1752	0.749625249999997
c0530C10	1753	0.746626748999997
c0530C10	1754	0.743628247999997
c0530C10	1755	0.740629746999997
c0530C10	1756	0.737631245999997
c0530C10	1757	0.734632744999997
c0530C10	1758	0.731634243999997
c0530C10	1759	0.728635742999997
c0530C10	1760	0.725637241999997
c0530C10	1761	0.722638740999997
c0530C10	1762	0.719640239999997
c0530C10	1763	0.716641738999997
c0530C10	1764	0.713643237999997
c0530C10	1765	0.710644736999997
c0530C10	1766	0.707646235999997
c0530C10	1767	0.704647734999997
c0530C10	1768	0.701649233999997
c0530C10	1769	0.698650732999997
c0530C10	1770	0.695652231999997
c0530C10	1771	0.692653730999998
c0530C10	1772	0.689655229999998
c0530C10	1773	0.686656728999998
c0530C10	1774	0.683658227999998
c0530C10	1775	0.680659726999998
c0530C10	1776	0.677661225999998
c0530C10	1777	0.674662724999998
c0530C10	1778	0.671664223999998
c0530C10	1779	0.668665722999998
c0530C10	1780	0.665667221999998
c0530C10	1781	0.662668720999998
c0530C10	1782	0.659670219999998
c0530C10	1783	0.656671718999998
c0530C10	1784	0.653673217999998
c0530C10	1785	0.650674716999998
c0530C10	1786	0.647676215999998
c0530C10	1787	0.644677714999998
c0530C10	1788	0.641679213999998
c0530C10	1789	0.638680712999998
c0530C10	1790	0.635682211999998
c0530C10	1791	0.632683710999998
c0530C10	1792	0.629685209999998
c0530C10	1793	0.626686708999998
c0530C10	1794	0.623688207999998
c0530C10	1795	0.620689706999998
c0530C10	1796	0.617691205999998
c0530C10	1797	0.614692704999998
c0530C10	1798	0.611694203999998
c0530C10	1799	0.608695702999998
c0530C10	1800	0.605697201999998
c0530C10	1801	0.602698700999998
c0530C10	1802	0.599700199999998
c0530C10	1803	0.596701698999998
c0530C10	1804	0.593703197999998
c0530C10	1805	0.590704696999998
c0530C10	1806	0.587706195999998
c0530C10	1807	0.584707694999998
c0530C10	1808	0.581709193999998
c0530C10	1809	0.578710692999998
c0530C10	1810	0.575712191999998
c0530C10	1811	0.572713690999998
c0530C10	1812	0.569715189999998
c0530C10	1813	0.566716688999998
c0530C10	1814	0.563718187999998
c0530C10	1815	0.560719686999998
c0530C10	1816	0.557721185999998
c0530C10	1817	0.554722684999998
c0530C10	1818	0.551724183999998
c0530C10	1819	0.548725682999998
c0530C10	1820	0.545727181999998
c0530C10	1821	0.542728680999998
c0530C10	1822	0.539730179999998
c0530C10	1823	0.536731678999998
c0530C10	1824	0.533733177999998
c0530C10	1825	0.530734676999998
c0530C10	1826	0.527736175999998
c0530C10	1827	0.524737674999998
c0530C10	1828	0.521739173999998
c0530C10	1829	0.518740672999998
c0530C10	1830	0.515742171999998
c0530C10	1831	0.512743670999998
c0530C10	1832	0.509745169999998
c0530C10	1833	0.506746668999998
c0530C10	1834	0.503748167999998
c0530C10	1835	0.500749666999998
c0530C10	1836	0.497751165999998
c0530C10	1837	0.494752664999998
c0530C10	1838	0.491754163999998
c0530C10	1839	0.488755662999998
c0530C10	1840	0.485757161999998
c0530C10	1841	0.482758660999998
c0530C10	1842	0.479760159999998
c0530C10	1843	0.476761658999998
c0530C10	1844	0.473763157999998
c0530C10	1845	0.470764656999998
c0530C10	1846	0.467766155999999
c0530C10	1847	0.464767654999999
c0530C10	1848	0.461769153999999
c0530C10	1849	0.458770652999999
c0530C10	1850	0.455772151999999
c0530C10	1851	0.452773650999999
c0530C10	1852	0.449775149999999
c0530C10	1853	0.446776648999999
c0530C10	1854	0.443778147999999
c0530C10	1855	0.440779646999999
c0530C10	1856	0.437781145999999
c0530C10	1857	0.434782644999999
c0530C10	1858	0.431784143999999
c0530C10	1859	0.428785642999999
c0530C10	1860	0.425787141999999
c0530C10	1861	0.422788640999999
c0530C10	1862	0.419790139999999
c0530C10	1863	0.416791638999999
c0530C10	1864	0.413793137999999
c0530C10	1865	0.410794636999999
c0530C10	1866	0.407796135999999
c0530C10	1867	0.404797634999999
c0530C10	1868	0.401799133999999
c0530C10	1869	0.398800632999999
c0530C10	1870	0.395802131999999
c0530C10	1871	0.392803630999999
c0530C10	1872	0.389805129999999
c0530C10	1873	0.386806628999999
c0530C10	1874	0.383808127999999
c0530C10	1875	0.380809626999999
c0530C10	1876	0.377811125999999
c0530C10	1877	0.374812624999999
c0530C10	1878	0.371814123999999
c0530C10	1879	0.368815622999999
c0530C10	1880	0.365817121999999
c0530C10	1881	0.362818620999999
c0530C10	1882	0.359820119999999
c0530C10	1883	0.356821618999999
c0530C10	1884	0.353823117999999
c0530C10	1885	0.350824616999999
c0530C10	1886	0.347826115999999
c0530C10	1887	0.344827614999999
c0530C10	1888	0.341829113999999
c0530C10	1889	0.338830612999999
c0530C10	1890	0.335832111999999
c0530C10	1891	0.332833610999999
c0530C10	1892	0.329835109999999
c0530C10	1893	0.326836608999999
c0530C10	1894	0.323838107999999
c0530C10	1895	0.320839606999999
c0530C10	1896	0.317841105999999
c0530C10	1897	0.314842604999999
c0530C10	1898	0.311844103999999
c0530C10	1899	0.308845602999999
c0530C10	1900	0.305847101999999
c0530C10	1901	0.302848600999999
c0530C10	1902	0.299850099999999
c0530C10	1903	0.296851598999999
c0530C10	1904	0.293853097999999
c0530C10	1905	0.290854596999999
c0530C10	1906	0.287856095999999
c0530C10	1907	0.284857594999999
c0530C10	1908	0.281859093999999
c0530C10	1909	0.278860592999999
c0530C10	1910	0.275862091999999
c0530C10	1911	0.272863590999999
c0530C10	1912	0.269865089999999
c0530C10	1913	0.266866588999999
c0530C10	1914	0.263868087999999
c0530C10	1915	0.260869586999999
c0530C10	1916	0.257871085999999
c0530C10	1917	0.254872584999999
c0530C10	1918	0.251874083999999
c0530C10	1919	0.248875582999999
c0530C10	1920	0.245877081999999
c0530C10	1921	0.242878580999999
c0530C10	1922	0.239880079999999
c0530C10	1923	0.236881578999999
c0530C10	1924	0.233883077999999
c0530C10	1925	0.230884577
c0530C10	1926	0.227886076
c0530C10	1927	0.224887575
c0530C10	1928	0.221889074
c0530C10	1929	0.218890573
c0530C10	1930	0.215892072
c0530C10	1931	0.212893571
c0530C10	1932	0.20989507
c0530C10	1933	0.206896569
c0530C10	1934	0.203898068
c0530C10	1935	0.200899567
c0530C10	1936	0.197901066
c0530C10	1937	0.194902565
c0530C10	1938	0.191904064
c0530C10	1939	0.188905563
c0530C10	1940	0.185907062
c0530C10	1941	0.182908561
c0530C10	1942	0.17991006
c0530C10	1943	0.176911559
c0530C10	1944	0.173913058
c0530C10	1945	0.170914557
c0530C10	1946	0.167916056
c0530C10	1947	0.164917555
c0530C10	1948	0.161919054
c0530C10	1949	0.158920553
c0530C10	1950	0.155922052
c0530C10	1951	0.152923551
c0530C10	1952	0.14992505
c0530C10	1953	0.146926549
c0530C10	1954	0.143928048
c0530C10	1955	0.140929547
c0530C10	1956	0.137931046
c0530C10	1957	0.134932545
c0530C10	1958	0.131934044
c0530C10	1959	0.128935543
c0530C10	1960	0.125937042
c0530C10	1961	0.122938541
c0530C10	1962	0.11994004
c0530C10	1963	0.116941539
c0530C10	1964	0.113943038
c0530C10	1965	0.110944537
c0530C10	1966	0.107946036
c0530C10	1967	0.104947535
c0530C10	1968	0.101949034
c0530C10	1969	0.098950533
c0530C10	1970	0.095952032
c0530C10	1971	0.092953531
c0530C10	1972	0.08995503
c0530C10	1973	0.086956529
c0530C10	1974	0.083958028
c0530C10	1975	0.080959527
c0530C10	1976	0.077961026
c0530C10	1977	0.074962525
c0530C10	1978	0.071964024
c0530C10	1979	0.068965523
c0530C10	1980	0.065967022
c0530C10	1981	0.062968521
c0530C10	1982	0.05997002
c0530C10	1983	0.056971519
c0530C10	1984	0.053973018
c0530C10	1985	0.050974517
c0530C10	1986	0.047976016
c0530C10	1987	0.044977515
c0530C10	1988	0.041979014
c0530C10	1989	0.038980513
c0530C10	1990	0.035982012
c0530C10	1991	0.032983511
c0530C10	1992	0.02998501
c0530C10	1993	0.026986509
c0530C10	1994	0.023988008
c0530C10	1995	0.020989507
c0530C10	1996	0.017991006
c0530C10	1997	0.014992505
c0530C10	1998	0.011994004
c0530C10	1999	0.008995503
c0530C10	2000	0.005997002
