# Supplementary material for: JunctionViewer: customizable annotation software for repeat-rich genomic regions
Source: BMC Bioinformatics. 2010 Jan 12;11:23. doi: 10.1186/1471-2105-11-23 (PMC2824676; doi:10.1186/1471-2105-11-23)
Supplement: Additional file 1 — JunctionViewer 2.0 package. The gzipped tar (tarball) contains the JuntionViewer 2.0 package including the main program, documentation, and example files. Please see http://junctionviewer.sourceforge.net/ for the latest version. [file 1471-2105-11-23-S1.GZ › JunctionViewer-v2.0.0/example_CRM2_sequence.fna]

>gi|22296821|gb|AY129008.1| Zea mays CRM centromeric retrotranposon, complete sequence
TGATGAAGACATCCACACTACTGATGCATCTATACCAATACAAGTACCAATTTCTGGTCCCATTACTCGC
GCTCGTGCTCGTCAACTCAACCATCAGGTGATTACACTCTTGAGTTCATGTCCATCATATTTAGACCATG
GAGACCCGTGCACTCTTGTTTTGCTTAGGAATCAGGGAGAAGACCGAAAGGGAAAAGGATTTGAACATGC
TGGATTCGGACTGCAGAAGAACACCAACTTGTGACGGTCACCACGGTCAGATGCGGGCTCGGATTGGAAT
GTTCAAGCACAACATGGAAAGCTTATCAAGTCTACTTTCATATGGATCCGGAATTATAGTCATATCTGTT
CTGAGGCCGCCGTAATCATTGTTTTCTTACCGAGACATTTCCTGCCTTTTCTGCCCATGGTGCTGCGTCA
CCCTATTTTGGCCCAATGGGTCGTGTATCAAGTTAGGTCCATTAGGGACGCATCCTAGGGTTGCAGCACG
ACCCCAATACCCTTGTGGTCGTCCTCCCATGTTTATAAACCCCCTAGCCGCCACCAAGAACAGCGGGTTT
TGTTTAGATCAAGTTTAGCTCTCGCTACTTGCTTGCAAGCGCGCGTGCTAGTTCAGCCGCCCGTCTTCTT
GTCTTCGGAACCCCACCATATTGGAGTTTGATCTTTAAACCTACATTTAGATCTGGTAATTCAGTACTTG
TTCTACTTGTTCTTGCTAGTTCTTCGATTGCTTGCAGGACGAGTGCCCTAGTGGCCAGGGTGTCACGCTC
CACAAGATCGTGACAGCCATAGGAGGTGGTGTATCGGTTGCTAAGGCGCAGCGTCTTTGGAAGGCTGTAG
TCGGGCCGTGAACGTCGTCTCCTCCCCCAATCGAGTTATTCCACACCCTCTCATCGAAAGATCGGGCAAT
CACCCAACGGGTGCACATCAGTTGGTAATCAGAGCAAGGTTTATCGGTGAGAGATTTACTTTTCTTCGCT
GTTTTCTTATCTCCTATAGTCCAGAAAAAGCCAAAAAAATAGTAGATTAGTTTTACCGCAATCCTATAAA
CCATTGAGCATTTACTAGTACTACTTAGTTAGGGCTTGTTGAGTTTTTGGTTGCATCGGTTGTGTCGAGT
TGCTGGTCTTAGTTTATTCCTTTAGAGTTTTGAGTTCTACCACGTTTTGGTCACCACGAGATCCACCATC
ACCAAAAACATCTCTGGTTCGTTTTTGCCACCACGGATACATATCATATCCGATTTGGAAGTTTAAATAC
AATCTGGAAAGCTTATCTTATCTTCTTTCCAACGGATCTGACCTTATCTCAAAATTCGTTCTGAGCGCTC
CGCAATCATCGTAGAGATTTCTGGACTTTCTATATTAACAAGATTTGTTAAATCTGATTTAAAGGGGTTG
TTAGCAATATCTTTATTGTTTGGGTTGTCATAGTGAAAAAAAGGGTTTAGGCCCCTGCAAAAAAAAACAG
AAGAAGAAGAAAAAAAAAGAATAGAAAAGAAAAAAAAGGAAAAGAAGAAGAAGGGGGCTGAATCTCTAAA
TCTGTTGTTTCTCTTTGTGCTGTGCTAGTTGTTCTTTTTCAGTGACTACCTTTGTGCCTAGGCTCACGTC
TCTAGCCTGGTTTAGCCTAGGACCAGCACAGTACCACCGTTGAACGATTATTCAGCTTGCTTTTGTAACT
AACGTGGTACTAGTGTATTCCTTGCTTCAGCCCACCTACAACTCTACATATTTCGACTACAGTTTGACAG
GTCGTGTTGCTGCGGCACCGATACACTTATTCCACGGTTGCAGACTTGTTGGTTGCTGACCCCTCCTGTT
GTGCAAGGTAAGAATTGGTAAGAGCTTGTGTGGCAGGTTGAGAGTGAGCGCCTTGCAGTAGCTACATCCT
AATAGTTGTAGAGTTTTTATTCCTTCACATTTTTTTTTCTTGTTGCCTCTGTTCGTCTAACCATGGCAGG
ATTGGAGGTTGATGATGCTTCTCGTAATATGCCACACTCTCCTCGCACCAAGGGTATCATACAACACTTT
GTAAGGCTGGTGAAAACGCACACGGAAGGTCTTGATAATGACATGCAGGTGACGAATGAAAAGATGGGGC
AATTGGAGGCCACACAGATCGACACAAACACCAAACTTGCAAATGTGGAAATGACAGTTGCTCATATTGA
CAAGAGCCTTGTCGCACTCTTGAGGCGATTTGATGAGATGCATGCTAATACCAATGGTGGGCGTGATGAG
GGCGCCGAAGGTAACTGGGATGACTATGTTGCTGATACTGAACAAGATGACCAAGAAGCACCTAATCGCC
GGCGACTACGTACTAACCGTAGAGGTATGGGTGGTTTTCACCGACGTGAGGTACATGGTAATGATGATGC
TTTTAGTAAGGTTAAATTTAAAATACCTCCTTTTGATGGTAAATATGACCCTGATGCTTACATTACTTGG
GAGATTGCGGTTGATCAAAAGTTTGCATGCCATGAATTTCCTGAGAATGCGCGGGTTAGAGCTGCTACTA
GTGAGTTTACTGAATTTGCTTCTGTTTGGTGGATAGAACATGGTAAGAAGAATCCTAATAACATGCCACA
AACTTGGGATGCGTTGAAACGGGTCATGCGGGCTAGATTTGTTCCTTCTTATTATGCACGTGATATGTTA
AACAAGTTGCAACAATTGAGACAGGGTACTAAAAGTGTAGAAGAATATTATCAGGAATTACAAATGGGTA
TGCTGCGTTGTAACATAGAGGAGGGTGAGGAATCTGCTATGGCTAGATTTTTGGGCGGGTTAAATAGGGA
AATTCAGGACATCCTTGCTTATAAAGATTATGCTAATGTAACCCGATTGTTTCATCTTGCTTGCAAAGCT
GAAAGGGAAGTGCAGGGACGACGTGCTAGTGCAAGGTCTAATGTTTCTGCAGGAAAATCTACACCATGGC
AACAGCGCACGACTACGTCCATGACCGGCCGTACACTAGCACCAACTCCCTCGCCAAGTCGACCAGCACC
CCCGCCTTCCTCCAGCGACAAACCACGTGCATCTTCCACAAATTCAGCAACCAAATCTGCCCAGAAACCA
GCAGGTAGTGCCTCTTCAGTAGCCTCCACGGGTAGAACAAGAGATGTTCTGTGTTATCGATGCAAGGGCT
ATGGACACGTGCAGCGTGATTGTCCTAATCAGCGTGTTTTGGTGGTAAAAGACGATGGTGGGTATTCCTC
TGCTAGTGATTTGGATGAAGCTACACTTGCTTTGCTTGCGGCTGATGATGCAGGCACTAAGGAACCACCC
GAAGAACAGATTGGTGCAGATGATGCAGAGCATTATGAGAGCCTCATTGTACAGCGTGTGCTTAGTGCAC
AAATGGAGAAGGCAGAGCAGAATCAGCGACATACGTTGTTTCAAACAAAGTGTGTCATTAAGGAGCGTTC
ATGTCGTTTGATCATTGATGGAGGTAGCTGCAACAACTTGGCTAGCAGCGACATGGTGGAGAAGCTTGCA
CTTACGACCAAACCGCACCCGCATCCATATCACATTCAATGGCTCAACAATAGTGGTAAGGTCAAGGTAA
CCAAGCTGGTACGAATTAATTTTGCTATTGGTTCATATCGTGATGTTGTTGACTGTGATGTTGTGCCTAT
GGATGCTTGTAATATTCTGCTAGGTAGACCATGGCAATTTGATTCAGATTGTATGCATCATGGTAGATCA
AATCAATATTCTCTCATACACCATGATAAGAAAATTATTTTGCTTCCCATGTCCCCTGAGGCTATTGTGC
GTGATGATGTTGCTAAAGCTACCAAAGCTAAAACTGAGAACAACAAGAATATTAAAGTTGTTGGTAATAA
CAAAGATGGGATAAAATTGAAAGGACATTGCTTGCTTGCAACAAAAACTGATGTTAATGAATTATTTGCT
TCCACTACTGTTGCCTACGCCTTGGTATGCAAGGATGCTTTGATTTCAATTCAAGATATGCAGCATTCTT
TGCCTCCTGTTATTACTAACATTTTGCAGGAGTATTCTGATGTATTTCCAAGTGAGATACCAGAGGGGCT
GCCACCTATACGAGGGATTGAGCACCAAATTGATCTTATTCCTGGTGCATCTTTGCCGAATCGTGCGCCA
TATAGGACAAATCCAGAGGAAACAAAAGAAATTCAGCGACAAGTGCAAGAACTACTCGACAAAGGTTACG
TGCGTGAGTCTCTTAGTCCGTGTGCTGTTCCGGTTATTTTAGTGCCTAAAAAAGATGGAACATGGCGTAT
GTGTGTTGATTGTAGGGCTATTAATAATATCACGATACGTTATCGACACCCTATTCCACGTTTAGATGAT
ATGCTTGATGAATTGAGTGGTGCCATTGTCTTTTCTAAAGTTGATTTGCGTAGTGGGTACCACCAGATTC
GTATGAAATTGGGAGATGAATGGAAAACTGCTTTCAAAACTAAGTTCGGATTGTATGAGTGGTTAGTCAT
GCCTTTTGGGTTAACTAATGCACCTAGCACTTTCATGAGATTAATGAACGAGGTTTTGCGTGCCTTCATT
GGAAAATTTGTGGTAGTATACTTTGATGACATATTAATCTACAGCAAATCTATGGATGAACATGTTGATC
ACATGCGTGCTGTTTTTAATGCTTTACGAGATGCACGTTTATTTGGTAACCTTGAGAAGTGCACATTTTG
CACCGATCGAGTTTCGTTTCTTGGTTATGTTGTGACTCCACAGGGAATTGAGGTTGATCAAGCCAAGGTA
GAAGCGATACATGGATGGCCTATGCCAAAGACTATCACACAGGTGCGGAGTTTCCTAGGACTTGCTGGCT
TCTATCGCCGTTTTGTGAAGGACTTTAGCACCATTGCTGCACCTTTGAATGAGCTTACGAAGAAGGGAGT
GCATTTTAGTTGGGGCAAAGTACAAGAGCACGCTTTCAACGTGCTGAAAGATAAGTTGACACATGCACCT
CTCCTCCAACTTCCTGATTTTAATAAGACTTTTGAGCTTGAATGTGATGCTAGTGGAATTGGATTGGGTG
GTGTTTTGTTACAAGAAGGCAAACCTGTTGCATATTTTAGTGAAAAATTGAGTGGGTCTGTTCTAAATTA
TTCTACTTATGATAAGGAATTATATGCTCTTGTGCGAACATTAGAAACATGGCAGCATTATTTGTGGCCC
AAAGAGTTTGTTATTCATTCTGATCATGAATCTTTGAAACATATTCGTAGTCAAGGAAAACTGAACCGTA
GACATGCTAAGTGGGTTGAATTTATCGAATCGTTTCCTTATGTTATTAAGCACAAGAAAGGAAAAGAGAA
TATCATTGCTGACGCTTTGTCTAGGAGATATACTTTGCTGAATCAACTTGACTACAAAATCTTTGGATTA
GAGACGATTAAAGACCAATATGTTCATGATGCTGATTTTAAAGATGTGTTGCTGCATTGTAAAGATGGGA
AAGGATGGAACAAATATATCGTTAGTGATGGGTTTGTGTTTAGAGCTAACAAGCTATGCATTCCAGCTAG
CTCCGTTCGTTTGTTGTTGTTACAGGAAGCACATGGAGGTGGCTTAATGGGACATTTTGGAGCAAAGAAA
ACGGAGGACATACTTGCTGGTCATTTCTTTTGGCCCAAGATGAGAAGAGATGTGGTGAGATTGGTTGCTC
GTTGCACGACATGCCAAAAGGCGAAGTCACGGTTAAATCCACACGGTTTGTATTTGCCTCTACCCGTTCC
TAGTGCTCCTTGGGAAGATATTTCTATGGATTTTGTGCTGGGATTGCCTAGGACTAGGAAGGGACGTGAT
AGTGTGTTTGTGGTTGTTGATAGATTTTCTAAGATGGCACATTTCATACCATGTCATAAAACTGACGATG
CTACTCATATTGCTGATTTGTTCTTTCGTGAAATTGTTCGCTTGCATGGTGTGCCCAACACAATCGTTTC
TGATCGTGATGCTAAATTTCTTAGTCATTTTTGGAGGACTTTGTGGGCAAAATTGGGGACTAAGCTTTTA
TTTTCTACTACATGTCATCCTCAAACTGATGGTCAAACTGAAGTTGTGAATAGAACTTTGTCTACTATGT
TAAGGGCAGTTCTAAAGAAGAATATTAAGATGTGGGAGGACTGTTTGCCTCATATTGAATTTGCTTATAA
TCGATCATTGCATTCTACTACAAAGATGTGCCCATTTCAGATTGTATATGGTTTGTTACCTCGTGCTCCT
ATTGATTTAATGCCTTTGCCATCTTCTGAAAAACTAAATTTTGATGCTACTAGGCGTGCTGAATTGATGT
TAAAACTGCACGAAACTACTAAAGAAAACATAGAGCGTATGAATGCTAGATATAAGTTTGCTAGTGATAA
AGGTAGAAAGGAAATAAATTTTGAACCTGGAGATTTAGTTTGGTTGCATTTGAGAAAGGAAAGGTTTCCT
GAATTACGAAAATCTAAATTGTTGCCTCGAGCCGATGGACCGTTTAAAGTGCTAGAGAAAATTAACGACA
ATGCATATAGGCTAGATCTGCCTGCAGACTTTGGGGTTAGCCCCACATTTAACATTGCAGATTTAAAGCC
CTACTTGGGAGAGGAAGTTGAGCTTGAGTCGAGGACGACTCAAATGCAAGAAGGGGAGAATGATGAAGAC
ATCCACACTACTGATGCATCTATACCAATACAAGTACCAATTTCTGGTCCCATTACTCGCGCTCGTGCTC
GTCAACTCAACCATCAGGTGATTACACTCTTGAGTTCATGTCCATCATATTTAGAGCCATGGAGACCCGT
GCACTCTTGTTTTGCTTAGGAATCAGGGAGAAGACCGAAAGGGAAAAGGATTTGAACATGCTGGATTCGG
ACTGCAGAAGAACACCAACTTGTGACGGTCACCACGGTCAGATGCGGGCTCGGATTGGAATGTTCAAGCA
CAACATGGAAAGCTTATCAAGTCTACTTTCATATGGATCCGGAATTATAGTCATATCTGTTCTGAGGCCG
CCGTAATCATTGTTTTCTTACCGAGACATTTCCTGCCTTTTCTGCCCATGGTGCTGCGTCACCCTATTTT
GGCCCAATGGGTCGTGTATCAAGTTAGGTCCATTAGGGACGCATCCTAGGGTTGCAGCACGACCCCAATA
CCCTTGTGGTCGTCCTCCCATGTTTATAAACCCCCTAGCCGCCACCAAGAACAGCGGGTTTTGTTTAGAT
CAAGTTTAGCTCTCGCTACTTGCTTGTAAGCGCGCGTGCTAGTTCAGCCGCCCGTCTTCTTGTCTTCGGA
ACCCCACCATATTGGAGTTTGATTTTGAAACCTACATTTAGATCTGGTAATTCAGTACTTGTTCTACTTG
TTCTTGCTAGTTCTTCGATTGCTTGCAGGACGAGTGCCCTAGTGGCCAGGGTGTCACGCTCCACAAGATC
GTGACAGCCATAGGAGGTGGTGTATCGGTTGCTAAGGCGCAGCGTCTTTGGAAGGCTGTAGTCGGGCCGT
GAACGTCGTCTCCTCCCCCAATCGAGTTATTCCACACCCTCTCATCGAAAGATCGGGCAATCACCCAACG
GGTGCACATCAG
