# Supplementary material for: JunctionViewer: customizable annotation software for repeat-rich genomic regions
Source: BMC Bioinformatics. 2010 Jan 12;11:23. doi: 10.1186/1471-2105-11-23 (PMC2824676; doi:10.1186/1471-2105-11-23)
Supplement: Additional file 1 — JunctionViewer 2.0 package. The gzipped tar (tarball) contains the JuntionViewer 2.0 package including the main program, documentation, and example files. Please see http://junctionviewer.sourceforge.net/ for the latest version. [file 1471-2105-11-23-S1.GZ › JunctionViewer-v2.0.0/example_background_chart.tab]

c0530C10	1	6
c0530C10	2	3
c0530C10	3	3
c0530C10	4	3
c0530C10	5	3
c0530C10	6	3
c0530C10	7	3
c0530C10	8	3
c0530C10	9	3
c0530C10	10	3
c0530C10	11	3
c0530C10	12	3
c0530C10	13	3
c0530C10	14	3
c0530C10	15	3
c0530C10	16	3
c0530C10	17	3
c0530C10	18	3
c0530C10	19	3
c0530C10	20	3
c0530C10	21	3
c0530C10	22	3
c0530C10	23	3
c0530C10	24	3
c0530C10	25	3
c0530C10	26	3
c0530C10	27	3
c0530C10	28	3
c0530C10	29	3
c0530C10	30	3
c0530C10	31	3
c0530C10	32	3
c0530C10	33	3
c0530C10	34	3
c0530C10	35	3
c0530C10	36	3
c0530C10	37	3
c0530C10	38	3
c0530C10	39	3
c0530C10	40	3
c0530C10	41	3
c0530C10	42	3
c0530C10	43	3
c0530C10	44	3
c0530C10	45	3
c0530C10	46	3
c0530C10	47	3
c0530C10	48	3
c0530C10	49	3
c0530C10	50	3
c0530C10	51	3
c0530C10	52	3
c0530C10	53	3
c0530C10	54	3
c0530C10	55	3
c0530C10	56	3
c0530C10	57	3
c0530C10	58	3
c0530C10	59	3
c0530C10	60	3
c0530C10	61	3
c0530C10	62	3
c0530C10	63	3
c0530C10	64	3
c0530C10	65	3
c0530C10	66	3
c0530C10	67	3
c0530C10	68	3
c0530C10	69	3
c0530C10	70	3
c0530C10	71	3
c0530C10	72	3
c0530C10	73	3
c0530C10	74	3
c0530C10	75	3
c0530C10	76	3
c0530C10	77	3
c0530C10	78	3
c0530C10	79	3
c0530C10	80	3
c0530C10	81	3
c0530C10	82	3
c0530C10	83	3
c0530C10	84	3
c0530C10	85	3
c0530C10	86	3
c0530C10	87	3
c0530C10	88	3
c0530C10	89	3
c0530C10	90	3
c0530C10	91	3
c0530C10	92	3
c0530C10	93	3
c0530C10	94	3
c0530C10	95	3
c0530C10	96	3
c0530C10	97	3
c0530C10	98	3
c0530C10	99	3
c0530C10	100	3
c0530C10	101	3
c0530C10	102	3
c0530C10	103	3
c0530C10	104	3
c0530C10	105	3
c0530C10	106	3
c0530C10	107	3
c0530C10	108	3
c0530C10	109	3
c0530C10	110	3
c0530C10	111	3
c0530C10	112	3
c0530C10	113	3
c0530C10	114	3
c0530C10	115	3
c0530C10	116	3
c0530C10	117	3
c0530C10	118	3
c0530C10	119	3
c0530C10	120	3
c0530C10	121	3
c0530C10	122	3
c0530C10	123	3
c0530C10	124	3
c0530C10	125	3
c0530C10	126	3
c0530C10	127	3
c0530C10	128	3
c0530C10	129	3
c0530C10	130	3
c0530C10	131	3
c0530C10	132	3
c0530C10	133	3
c0530C10	134	3
c0530C10	135	3
c0530C10	136	3
c0530C10	137	3
c0530C10	138	3
c0530C10	139	3
c0530C10	140	3
c0530C10	141	3
c0530C10	142	3
c0530C10	143	3
c0530C10	144	3
c0530C10	145	3
c0530C10	146	3
c0530C10	147	3
c0530C10	148	3
c0530C10	149	3
c0530C10	150	3
c0530C10	151	3
c0530C10	152	3
c0530C10	153	3
c0530C10	154	3
c0530C10	155	3
c0530C10	156	3
c0530C10	157	3
c0530C10	158	3
c0530C10	159	3
c0530C10	160	3
c0530C10	161	3
c0530C10	162	3
c0530C10	163	3
c0530C10	164	3
c0530C10	165	3
c0530C10	166	3
c0530C10	167	3
c0530C10	168	3
c0530C10	169	3
c0530C10	170	3
c0530C10	171	3
c0530C10	172	3
c0530C10	173	3
c0530C10	174	3
c0530C10	175	3
c0530C10	176	3
c0530C10	177	3
c0530C10	178	3
c0530C10	179	3
c0530C10	180	3
c0530C10	181	3
c0530C10	182	3
c0530C10	183	3
c0530C10	184	3
c0530C10	185	3
c0530C10	186	3
c0530C10	187	3
c0530C10	188	3
c0530C10	189	3
c0530C10	190	3
c0530C10	191	3
c0530C10	192	3
c0530C10	193	3
c0530C10	194	3
c0530C10	195	3
c0530C10	196	3
c0530C10	197	3
c0530C10	198	3
c0530C10	199	3
c0530C10	200	3
c0530C10	201	3
c0530C10	202	3
c0530C10	203	3
c0530C10	204	3
c0530C10	205	3
c0530C10	206	3
c0530C10	207	3
c0530C10	208	3
c0530C10	209	3
c0530C10	210	3
c0530C10	211	3
c0530C10	212	3
c0530C10	213	3
c0530C10	214	3
c0530C10	215	3
c0530C10	216	3
c0530C10	217	3
c0530C10	218	3
c0530C10	219	3
c0530C10	220	3
c0530C10	221	3
c0530C10	222	3
c0530C10	223	3
c0530C10	224	3
c0530C10	225	3
c0530C10	226	3
c0530C10	227	3
c0530C10	228	3
c0530C10	229	3
c0530C10	230	3
c0530C10	231	3
c0530C10	232	3
c0530C10	233	3
c0530C10	234	3
c0530C10	235	3
c0530C10	236	3
c0530C10	237	3
c0530C10	238	3
c0530C10	239	3
c0530C10	240	3
c0530C10	241	3
c0530C10	242	3
c0530C10	243	3
c0530C10	244	3
c0530C10	245	3
c0530C10	246	3
c0530C10	247	3
c0530C10	248	3
c0530C10	249	3
c0530C10	250	3
c0530C10	251	3
c0530C10	252	3
c0530C10	253	3
c0530C10	254	3
c0530C10	255	3
c0530C10	256	3
c0530C10	257	3
c0530C10	258	3
c0530C10	259	3
c0530C10	260	3
c0530C10	261	3
c0530C10	262	3
c0530C10	263	3
c0530C10	264	3
c0530C10	265	3
c0530C10	266	3
c0530C10	267	3
c0530C10	268	3
c0530C10	269	3
c0530C10	270	3
c0530C10	271	3
c0530C10	272	3
c0530C10	273	3
c0530C10	274	3
c0530C10	275	3
c0530C10	276	3
c0530C10	277	3
c0530C10	278	3
c0530C10	279	3
c0530C10	280	3
c0530C10	281	3
c0530C10	282	3
c0530C10	283	3
c0530C10	284	3
c0530C10	285	3
c0530C10	286	3
c0530C10	287	3
c0530C10	288	3
c0530C10	289	3
c0530C10	290	3
c0530C10	291	3
c0530C10	292	3
c0530C10	293	3
c0530C10	294	3
c0530C10	295	3
c0530C10	296	3
c0530C10	297	3
c0530C10	298	3
c0530C10	299	3
c0530C10	300	3
c0530C10	301	3
c0530C10	302	3
c0530C10	303	3
c0530C10	304	3
c0530C10	305	3
c0530C10	306	3
c0530C10	307	3
c0530C10	308	3
c0530C10	309	3
c0530C10	310	3
c0530C10	311	3
c0530C10	312	3
c0530C10	313	3
c0530C10	314	3
c0530C10	315	3
c0530C10	316	3
c0530C10	317	3
c0530C10	318	3
c0530C10	319	3
c0530C10	320	3
c0530C10	321	3
c0530C10	322	3
c0530C10	323	3
c0530C10	324	3
c0530C10	325	3
c0530C10	326	3
c0530C10	327	3
c0530C10	328	3
c0530C10	329	3
c0530C10	330	3
c0530C10	331	3
c0530C10	332	3
c0530C10	333	3
c0530C10	334	3
c0530C10	335	3
c0530C10	336	3
c0530C10	337	3
c0530C10	338	3
c0530C10	339	3
c0530C10	340	3
c0530C10	341	3
c0530C10	342	3
c0530C10	343	3
c0530C10	344	3
c0530C10	345	3
c0530C10	346	3
c0530C10	347	3
c0530C10	348	3
c0530C10	349	3
c0530C10	350	3
c0530C10	351	3
c0530C10	352	3
c0530C10	353	3
c0530C10	354	3
c0530C10	355	3
c0530C10	356	3
c0530C10	357	3
c0530C10	358	3
c0530C10	359	3
c0530C10	360	3
c0530C10	361	3
c0530C10	362	3
c0530C10	363	3
c0530C10	364	3
c0530C10	365	3
c0530C10	366	3
c0530C10	367	3
c0530C10	368	3
c0530C10	369	3
c0530C10	370	3
c0530C10	371	3
c0530C10	372	3
c0530C10	373	3
c0530C10	374	3
c0530C10	375	3
c0530C10	376	3
c0530C10	377	3
c0530C10	378	3
c0530C10	379	3
c0530C10	380	3
c0530C10	381	3
c0530C10	382	3
c0530C10	383	3
c0530C10	384	3
c0530C10	385	3
c0530C10	386	3
c0530C10	387	3
c0530C10	388	3
c0530C10	389	3
c0530C10	390	3
c0530C10	391	3
c0530C10	392	3
c0530C10	393	3
c0530C10	394	3
c0530C10	395	3
c0530C10	396	3
c0530C10	397	3
c0530C10	398	3
c0530C10	399	3
c0530C10	400	3
c0530C10	401	3
c0530C10	402	3
c0530C10	403	3
c0530C10	404	3
c0530C10	405	3
c0530C10	406	3
c0530C10	407	3
c0530C10	408	3
c0530C10	409	3
c0530C10	410	3
c0530C10	411	3
c0530C10	412	3
c0530C10	413	3
c0530C10	414	3
c0530C10	415	3
c0530C10	416	3
c0530C10	417	3
c0530C10	418	3
c0530C10	419	3
c0530C10	420	3
c0530C10	421	3
c0530C10	422	3
c0530C10	423	3
c0530C10	424	3
c0530C10	425	3
c0530C10	426	3
c0530C10	427	3
c0530C10	428	3
c0530C10	429	3
c0530C10	430	3
c0530C10	431	3
c0530C10	432	3
c0530C10	433	3
c0530C10	434	3
c0530C10	435	3
c0530C10	436	3
c0530C10	437	3
c0530C10	438	3
c0530C10	439	3
c0530C10	440	3
c0530C10	441	3
c0530C10	442	3
c0530C10	443	3
c0530C10	444	3
c0530C10	445	3
c0530C10	446	3
c0530C10	447	3
c0530C10	448	3
c0530C10	449	3
c0530C10	450	3
c0530C10	451	3
c0530C10	452	3
c0530C10	453	3
c0530C10	454	3
c0530C10	455	3
c0530C10	456	3
c0530C10	457	3
c0530C10	458	3
c0530C10	459	3
c0530C10	460	3
c0530C10	461	3
c0530C10	462	3
c0530C10	463	3
c0530C10	464	3
c0530C10	465	3
c0530C10	466	3
c0530C10	467	3
c0530C10	468	3
c0530C10	469	3
c0530C10	470	3
c0530C10	471	3
c0530C10	472	3
c0530C10	473	3
c0530C10	474	3
c0530C10	475	3
c0530C10	476	3
c0530C10	477	3
c0530C10	478	3
c0530C10	479	3
c0530C10	480	3
c0530C10	481	3
c0530C10	482	3
c0530C10	483	3
c0530C10	484	3
c0530C10	485	3
c0530C10	486	3
c0530C10	487	3
c0530C10	488	3
c0530C10	489	3
c0530C10	490	3
c0530C10	491	3
c0530C10	492	3
c0530C10	493	3
c0530C10	494	3
c0530C10	495	3
c0530C10	496	3
c0530C10	497	3
c0530C10	498	3
c0530C10	499	3
c0530C10	500	3
c0530C10	501	3
c0530C10	502	3
c0530C10	503	3
c0530C10	504	3
c0530C10	505	3
c0530C10	506	3
c0530C10	507	3
c0530C10	508	3
c0530C10	509	3
c0530C10	510	3
c0530C10	511	3
c0530C10	512	3
c0530C10	513	3
c0530C10	514	3
c0530C10	515	3
c0530C10	516	3
c0530C10	517	3
c0530C10	518	3
c0530C10	519	3
c0530C10	520	3
c0530C10	521	3
c0530C10	522	3
c0530C10	523	3
c0530C10	524	3
c0530C10	525	3
c0530C10	526	3
c0530C10	527	3
c0530C10	528	3
c0530C10	529	3
c0530C10	530	3
c0530C10	531	3
c0530C10	532	3
c0530C10	533	3
c0530C10	534	3
c0530C10	535	3
c0530C10	536	3
c0530C10	537	3
c0530C10	538	3
c0530C10	539	3
c0530C10	540	3
c0530C10	541	3
c0530C10	542	3
c0530C10	543	3
c0530C10	544	3
c0530C10	545	3
c0530C10	546	3
c0530C10	547	3
c0530C10	548	3
c0530C10	549	3
c0530C10	550	3
c0530C10	551	3
c0530C10	552	3
c0530C10	553	3
c0530C10	554	3
c0530C10	555	3
c0530C10	556	3
c0530C10	557	3
c0530C10	558	3
c0530C10	559	3
c0530C10	560	3
c0530C10	561	3
c0530C10	562	3
c0530C10	563	3
c0530C10	564	3
c0530C10	565	3
c0530C10	566	3
c0530C10	567	3
c0530C10	568	3
c0530C10	569	3
c0530C10	570	3
c0530C10	571	3
c0530C10	572	3
c0530C10	573	3
c0530C10	574	3
c0530C10	575	3
c0530C10	576	3
c0530C10	577	3
c0530C10	578	3
c0530C10	579	3
c0530C10	580	3
c0530C10	581	3
c0530C10	582	3
c0530C10	583	3
c0530C10	584	3
c0530C10	585	3
c0530C10	586	3
c0530C10	587	3
c0530C10	588	3
c0530C10	589	3
c0530C10	590	3
c0530C10	591	3
c0530C10	592	3
c0530C10	593	3
c0530C10	594	3
c0530C10	595	3
c0530C10	596	3
c0530C10	597	3
c0530C10	598	3
c0530C10	599	3
c0530C10	600	3
c0530C10	601	3
c0530C10	602	3
c0530C10	603	3
c0530C10	604	3
c0530C10	605	3
c0530C10	606	3
c0530C10	607	3
c0530C10	608	3
c0530C10	609	3
c0530C10	610	3
c0530C10	611	3
c0530C10	612	3
c0530C10	613	3
c0530C10	614	3
c0530C10	615	3
c0530C10	616	3
c0530C10	617	3
c0530C10	618	3
c0530C10	619	3
c0530C10	620	3
c0530C10	621	3
c0530C10	622	3
c0530C10	623	3
c0530C10	624	3
c0530C10	625	3
c0530C10	626	3
c0530C10	627	3
c0530C10	628	3
c0530C10	629	3
c0530C10	630	3
c0530C10	631	3
c0530C10	632	3
c0530C10	633	3
c0530C10	634	3
c0530C10	635	3
c0530C10	636	3
c0530C10	637	3
c0530C10	638	3
c0530C10	639	3
c0530C10	640	3
c0530C10	641	3
c0530C10	642	3
c0530C10	643	3
c0530C10	644	3
c0530C10	645	3
c0530C10	646	3
c0530C10	647	3
c0530C10	648	3
c0530C10	649	3
c0530C10	650	3
c0530C10	651	3
c0530C10	652	3
c0530C10	653	3
c0530C10	654	3
c0530C10	655	3
c0530C10	656	3
c0530C10	657	3
c0530C10	658	3
c0530C10	659	3
c0530C10	660	3
c0530C10	661	3
c0530C10	662	3
c0530C10	663	3
c0530C10	664	3
c0530C10	665	3
c0530C10	666	3
c0530C10	667	3
c0530C10	668	3
c0530C10	669	3
c0530C10	670	3
c0530C10	671	3
c0530C10	672	3
c0530C10	673	3
c0530C10	674	3
c0530C10	675	3
c0530C10	676	3
c0530C10	677	3
c0530C10	678	3
c0530C10	679	3
c0530C10	680	3
c0530C10	681	3
c0530C10	682	3
c0530C10	683	3
c0530C10	684	3
c0530C10	685	3
c0530C10	686	3
c0530C10	687	3
c0530C10	688	3
c0530C10	689	3
c0530C10	690	3
c0530C10	691	3
c0530C10	692	3
c0530C10	693	3
c0530C10	694	3
c0530C10	695	3
c0530C10	696	3
c0530C10	697	3
c0530C10	698	3
c0530C10	699	3
c0530C10	700	3
c0530C10	701	3
c0530C10	702	3
c0530C10	703	3
c0530C10	704	3
c0530C10	705	3
c0530C10	706	3
c0530C10	707	3
c0530C10	708	3
c0530C10	709	3
c0530C10	710	3
c0530C10	711	3
c0530C10	712	3
c0530C10	713	3
c0530C10	714	3
c0530C10	715	3
c0530C10	716	3
c0530C10	717	3
c0530C10	718	3
c0530C10	719	3
c0530C10	720	3
c0530C10	721	3
c0530C10	722	3
c0530C10	723	3
c0530C10	724	3
c0530C10	725	3
c0530C10	726	3
c0530C10	727	3
c0530C10	728	3
c0530C10	729	3
c0530C10	730	3
c0530C10	731	3
c0530C10	732	3
c0530C10	733	3
c0530C10	734	3
c0530C10	735	3
c0530C10	736	3
c0530C10	737	3
c0530C10	738	3
c0530C10	739	3
c0530C10	740	3
c0530C10	741	3
c0530C10	742	3
c0530C10	743	3
c0530C10	744	3
c0530C10	745	3
c0530C10	746	3
c0530C10	747	3
c0530C10	748	3
c0530C10	749	3
c0530C10	750	3
c0530C10	751	3
c0530C10	752	3
c0530C10	753	3
c0530C10	754	3
c0530C10	755	3
c0530C10	756	3
c0530C10	757	3
c0530C10	758	3
c0530C10	759	3
c0530C10	760	3
c0530C10	761	3
c0530C10	762	3
c0530C10	763	3
c0530C10	764	3
c0530C10	765	3
c0530C10	766	3
c0530C10	767	3
c0530C10	768	3
c0530C10	769	3
c0530C10	770	3
c0530C10	771	3
c0530C10	772	3
c0530C10	773	3
c0530C10	774	3
c0530C10	775	3
c0530C10	776	3
c0530C10	777	3
c0530C10	778	3
c0530C10	779	3
c0530C10	780	3
c0530C10	781	3
c0530C10	782	3
c0530C10	783	3
c0530C10	784	3
c0530C10	785	3
c0530C10	786	3
c0530C10	787	3
c0530C10	788	3
c0530C10	789	3
c0530C10	790	3
c0530C10	791	3
c0530C10	792	3
c0530C10	793	3
c0530C10	794	3
c0530C10	795	3
c0530C10	796	3
c0530C10	797	3
c0530C10	798	3
c0530C10	799	3
c0530C10	800	3
c0530C10	801	3
c0530C10	802	3
c0530C10	803	3
c0530C10	804	3
c0530C10	805	3
c0530C10	806	3
c0530C10	807	3
c0530C10	808	3
c0530C10	809	3
c0530C10	810	3
c0530C10	811	3
c0530C10	812	3
c0530C10	813	3
c0530C10	814	3
c0530C10	815	3
c0530C10	816	3
c0530C10	817	3
c0530C10	818	3
c0530C10	819	3
c0530C10	820	3
c0530C10	821	3
c0530C10	822	3
c0530C10	823	3
c0530C10	824	3
c0530C10	825	3
c0530C10	826	3
c0530C10	827	3
c0530C10	828	3
c0530C10	829	3
c0530C10	830	3
c0530C10	831	3
c0530C10	832	3
c0530C10	833	3
c0530C10	834	3
c0530C10	835	3
c0530C10	836	3
c0530C10	837	3
c0530C10	838	3
c0530C10	839	3
c0530C10	840	3
c0530C10	841	3
c0530C10	842	3
c0530C10	843	3
c0530C10	844	3
c0530C10	845	3
c0530C10	846	3
c0530C10	847	3
c0530C10	848	3
c0530C10	849	3
c0530C10	850	3
c0530C10	851	3
c0530C10	852	3
c0530C10	853	3
c0530C10	854	3
c0530C10	855	3
c0530C10	856	3
c0530C10	857	3
c0530C10	858	3
c0530C10	859	3
c0530C10	860	3
c0530C10	861	3
c0530C10	862	3
c0530C10	863	3
c0530C10	864	3
c0530C10	865	3
c0530C10	866	3
c0530C10	867	3
c0530C10	868	3
c0530C10	869	3
c0530C10	870	3
c0530C10	871	3
c0530C10	872	3
c0530C10	873	3
c0530C10	874	3
c0530C10	875	3
c0530C10	876	3
c0530C10	877	3
c0530C10	878	3
c0530C10	879	3
c0530C10	880	3
c0530C10	881	3
c0530C10	882	3
c0530C10	883	3
c0530C10	884	3
c0530C10	885	3
c0530C10	886	3
c0530C10	887	3
c0530C10	888	3
c0530C10	889	3
c0530C10	890	3
c0530C10	891	3
c0530C10	892	3
c0530C10	893	3
c0530C10	894	3
c0530C10	895	3
c0530C10	896	3
c0530C10	897	3
c0530C10	898	3
c0530C10	899	3
c0530C10	900	3
c0530C10	901	3
c0530C10	902	3
c0530C10	903	3
c0530C10	904	3
c0530C10	905	3
c0530C10	906	3
c0530C10	907	3
c0530C10	908	3
c0530C10	909	3
c0530C10	910	3
c0530C10	911	3
c0530C10	912	3
c0530C10	913	3
c0530C10	914	3
c0530C10	915	3
c0530C10	916	3
c0530C10	917	3
c0530C10	918	3
c0530C10	919	3
c0530C10	920	3
c0530C10	921	3
c0530C10	922	3
c0530C10	923	3
c0530C10	924	3
c0530C10	925	3
c0530C10	926	3
c0530C10	927	3
c0530C10	928	3
c0530C10	929	3
c0530C10	930	3
c0530C10	931	3
c0530C10	932	3
c0530C10	933	3
c0530C10	934	3
c0530C10	935	3
c0530C10	936	3
c0530C10	937	3
c0530C10	938	3
c0530C10	939	3
c0530C10	940	3
c0530C10	941	3
c0530C10	942	3
c0530C10	943	3
c0530C10	944	3
c0530C10	945	3
c0530C10	946	3
c0530C10	947	3
c0530C10	948	3
c0530C10	949	3
c0530C10	950	3
c0530C10	951	3
c0530C10	952	3
c0530C10	953	3
c0530C10	954	3
c0530C10	955	3
c0530C10	956	3
c0530C10	957	3
c0530C10	958	3
c0530C10	959	3
c0530C10	960	3
c0530C10	961	3
c0530C10	962	3
c0530C10	963	3
c0530C10	964	3
c0530C10	965	3
c0530C10	966	3
c0530C10	967	3
c0530C10	968	3
c0530C10	969	3
c0530C10	970	3
c0530C10	971	3
c0530C10	972	3
c0530C10	973	3
c0530C10	974	3
c0530C10	975	3
c0530C10	976	3
c0530C10	977	3
c0530C10	978	3
c0530C10	979	3
c0530C10	980	3
c0530C10	981	3
c0530C10	982	3
c0530C10	983	3
c0530C10	984	3
c0530C10	985	3
c0530C10	986	3
c0530C10	987	3
c0530C10	988	3
c0530C10	989	3
c0530C10	990	3
c0530C10	991	3
c0530C10	992	3
c0530C10	993	3
c0530C10	994	3
c0530C10	995	3
c0530C10	996	3
c0530C10	997	3
c0530C10	998	3
c0530C10	999	3
c0530C10	1000	3
c0530C10	1001	3
c0530C10	1002	3
c0530C10	1003	3
c0530C10	1004	3
c0530C10	1005	3
c0530C10	1006	3
c0530C10	1007	3
c0530C10	1008	3
c0530C10	1009	3
c0530C10	1010	3
c0530C10	1011	3
c0530C10	1012	3
c0530C10	1013	3
c0530C10	1014	3
c0530C10	1015	3
c0530C10	1016	3
c0530C10	1017	3
c0530C10	1018	3
c0530C10	1019	3
c0530C10	1020	3
c0530C10	1021	3
c0530C10	1022	3
c0530C10	1023	3
c0530C10	1024	3
c0530C10	1025	3
c0530C10	1026	3
c0530C10	1027	3
c0530C10	1028	3
c0530C10	1029	3
c0530C10	1030	3
c0530C10	1031	3
c0530C10	1032	3
c0530C10	1033	3
c0530C10	1034	3
c0530C10	1035	3
c0530C10	1036	3
c0530C10	1037	3
c0530C10	1038	3
c0530C10	1039	3
c0530C10	1040	3
c0530C10	1041	3
c0530C10	1042	3
c0530C10	1043	3
c0530C10	1044	3
c0530C10	1045	3
c0530C10	1046	3
c0530C10	1047	3
c0530C10	1048	3
c0530C10	1049	3
c0530C10	1050	3
c0530C10	1051	3
c0530C10	1052	3
c0530C10	1053	3
c0530C10	1054	3
c0530C10	1055	3
c0530C10	1056	3
c0530C10	1057	3
c0530C10	1058	3
c0530C10	1059	3
c0530C10	1060	3
c0530C10	1061	3
c0530C10	1062	3
c0530C10	1063	3
c0530C10	1064	3
c0530C10	1065	3
c0530C10	1066	3
c0530C10	1067	3
c0530C10	1068	3
c0530C10	1069	3
c0530C10	1070	3
c0530C10	1071	3
c0530C10	1072	3
c0530C10	1073	3
c0530C10	1074	3
c0530C10	1075	3
c0530C10	1076	3
c0530C10	1077	3
c0530C10	1078	3
c0530C10	1079	3
c0530C10	1080	3
c0530C10	1081	3
c0530C10	1082	3
c0530C10	1083	3
c0530C10	1084	3
c0530C10	1085	3
c0530C10	1086	3
c0530C10	1087	3
c0530C10	1088	3
c0530C10	1089	3
c0530C10	1090	3
c0530C10	1091	3
c0530C10	1092	3
c0530C10	1093	3
c0530C10	1094	3
c0530C10	1095	3
c0530C10	1096	3
c0530C10	1097	3
c0530C10	1098	3
c0530C10	1099	3
c0530C10	1100	3
c0530C10	1101	3
c0530C10	1102	3
c0530C10	1103	3
c0530C10	1104	3
c0530C10	1105	3
c0530C10	1106	3
c0530C10	1107	3
c0530C10	1108	3
c0530C10	1109	3
c0530C10	1110	3
c0530C10	1111	3
c0530C10	1112	3
c0530C10	1113	3
c0530C10	1114	3
c0530C10	1115	3
c0530C10	1116	3
c0530C10	1117	3
c0530C10	1118	3
c0530C10	1119	3
c0530C10	1120	3
c0530C10	1121	3
c0530C10	1122	3
c0530C10	1123	3
c0530C10	1124	3
c0530C10	1125	3
c0530C10	1126	3
c0530C10	1127	3
c0530C10	1128	3
c0530C10	1129	3
c0530C10	1130	3
c0530C10	1131	3
c0530C10	1132	3
c0530C10	1133	3
c0530C10	1134	3
c0530C10	1135	3
c0530C10	1136	3
c0530C10	1137	3
c0530C10	1138	3
c0530C10	1139	3
c0530C10	1140	3
c0530C10	1141	3
c0530C10	1142	3
c0530C10	1143	3
c0530C10	1144	3
c0530C10	1145	3
c0530C10	1146	3
c0530C10	1147	3
c0530C10	1148	3
c0530C10	1149	3
c0530C10	1150	3
c0530C10	1151	3
c0530C10	1152	3
c0530C10	1153	3
c0530C10	1154	3
c0530C10	1155	3
c0530C10	1156	3
c0530C10	1157	3
c0530C10	1158	3
c0530C10	1159	3
c0530C10	1160	3
c0530C10	1161	3
c0530C10	1162	3
c0530C10	1163	3
c0530C10	1164	3
c0530C10	1165	3
c0530C10	1166	3
c0530C10	1167	3
c0530C10	1168	3
c0530C10	1169	3
c0530C10	1170	3
c0530C10	1171	3
c0530C10	1172	3
c0530C10	1173	3
c0530C10	1174	3
c0530C10	1175	3
c0530C10	1176	3
c0530C10	1177	3
c0530C10	1178	3
c0530C10	1179	3
c0530C10	1180	3
c0530C10	1181	3
c0530C10	1182	3
c0530C10	1183	3
c0530C10	1184	3
c0530C10	1185	3
c0530C10	1186	3
c0530C10	1187	3
c0530C10	1188	3
c0530C10	1189	3
c0530C10	1190	3
c0530C10	1191	3
c0530C10	1192	3
c0530C10	1193	3
c0530C10	1194	3
c0530C10	1195	3
c0530C10	1196	3
c0530C10	1197	3
c0530C10	1198	3
c0530C10	1199	3
c0530C10	1200	3
c0530C10	1201	3
c0530C10	1202	3
c0530C10	1203	3
c0530C10	1204	3
c0530C10	1205	3
c0530C10	1206	3
c0530C10	1207	3
c0530C10	1208	3
c0530C10	1209	3
c0530C10	1210	3
c0530C10	1211	3
c0530C10	1212	3
c0530C10	1213	3
c0530C10	1214	3
c0530C10	1215	3
c0530C10	1216	3
c0530C10	1217	3
c0530C10	1218	3
c0530C10	1219	3
c0530C10	1220	3
c0530C10	1221	3
c0530C10	1222	3
c0530C10	1223	3
c0530C10	1224	3
c0530C10	1225	3
c0530C10	1226	3
c0530C10	1227	3
c0530C10	1228	3
c0530C10	1229	3
c0530C10	1230	3
c0530C10	1231	3
c0530C10	1232	3
c0530C10	1233	3
c0530C10	1234	3
c0530C10	1235	3
c0530C10	1236	3
c0530C10	1237	3
c0530C10	1238	3
c0530C10	1239	3
c0530C10	1240	3
c0530C10	1241	3
c0530C10	1242	3
c0530C10	1243	3
c0530C10	1244	3
c0530C10	1245	3
c0530C10	1246	3
c0530C10	1247	3
c0530C10	1248	3
c0530C10	1249	3
c0530C10	1250	3
c0530C10	1251	3
c0530C10	1252	3
c0530C10	1253	3
c0530C10	1254	3
c0530C10	1255	3
c0530C10	1256	3
c0530C10	1257	3
c0530C10	1258	3
c0530C10	1259	3
c0530C10	1260	3
c0530C10	1261	3
c0530C10	1262	3
c0530C10	1263	3
c0530C10	1264	3
c0530C10	1265	3
c0530C10	1266	3
c0530C10	1267	3
c0530C10	1268	3
c0530C10	1269	3
c0530C10	1270	3
c0530C10	1271	3
c0530C10	1272	3
c0530C10	1273	3
c0530C10	1274	3
c0530C10	1275	3
c0530C10	1276	3
c0530C10	1277	3
c0530C10	1278	3
c0530C10	1279	3
c0530C10	1280	3
c0530C10	1281	3
c0530C10	1282	3
c0530C10	1283	3
c0530C10	1284	3
c0530C10	1285	3
c0530C10	1286	3
c0530C10	1287	3
c0530C10	1288	3
c0530C10	1289	3
c0530C10	1290	3
c0530C10	1291	3
c0530C10	1292	3
c0530C10	1293	3
c0530C10	1294	3
c0530C10	1295	3
c0530C10	1296	3
c0530C10	1297	3
c0530C10	1298	3
c0530C10	1299	3
c0530C10	1300	3
c0530C10	1301	3
c0530C10	1302	3
c0530C10	1303	3
c0530C10	1304	3
c0530C10	1305	3
c0530C10	1306	3
c0530C10	1307	3
c0530C10	1308	3
c0530C10	1309	3
c0530C10	1310	3
c0530C10	1311	3
c0530C10	1312	3
c0530C10	1313	3
c0530C10	1314	3
c0530C10	1315	3
c0530C10	1316	3
c0530C10	1317	3
c0530C10	1318	3
c0530C10	1319	3
c0530C10	1320	3
c0530C10	1321	3
c0530C10	1322	3
c0530C10	1323	3
c0530C10	1324	3
c0530C10	1325	3
c0530C10	1326	3
c0530C10	1327	3
c0530C10	1328	3
c0530C10	1329	3
c0530C10	1330	3
c0530C10	1331	3
c0530C10	1332	3
c0530C10	1333	3
c0530C10	1334	3
c0530C10	1335	3
c0530C10	1336	3
c0530C10	1337	3
c0530C10	1338	3
c0530C10	1339	3
c0530C10	1340	3
c0530C10	1341	3
c0530C10	1342	3
c0530C10	1343	3
c0530C10	1344	3
c0530C10	1345	3
c0530C10	1346	3
c0530C10	1347	3
c0530C10	1348	3
c0530C10	1349	3
c0530C10	1350	3
c0530C10	1351	3
c0530C10	1352	3
c0530C10	1353	3
c0530C10	1354	3
c0530C10	1355	3
c0530C10	1356	3
c0530C10	1357	3
c0530C10	1358	3
c0530C10	1359	3
c0530C10	1360	3
c0530C10	1361	3
c0530C10	1362	3
c0530C10	1363	3
c0530C10	1364	3
c0530C10	1365	3
c0530C10	1366	3
c0530C10	1367	3
c0530C10	1368	3
c0530C10	1369	3
c0530C10	1370	3
c0530C10	1371	3
c0530C10	1372	3
c0530C10	1373	3
c0530C10	1374	3
c0530C10	1375	3
c0530C10	1376	3
c0530C10	1377	3
c0530C10	1378	3
c0530C10	1379	3
c0530C10	1380	3
c0530C10	1381	3
c0530C10	1382	3
c0530C10	1383	3
c0530C10	1384	3
c0530C10	1385	3
c0530C10	1386	3
c0530C10	1387	3
c0530C10	1388	3
c0530C10	1389	3
c0530C10	1390	3
c0530C10	1391	3
c0530C10	1392	3
c0530C10	1393	3
c0530C10	1394	3
c0530C10	1395	3
c0530C10	1396	3
c0530C10	1397	3
c0530C10	1398	3
c0530C10	1399	3
c0530C10	1400	3
c0530C10	1401	3
c0530C10	1402	3
c0530C10	1403	3
c0530C10	1404	3
c0530C10	1405	3
c0530C10	1406	3
c0530C10	1407	3
c0530C10	1408	3
c0530C10	1409	3
c0530C10	1410	3
c0530C10	1411	3
c0530C10	1412	3
c0530C10	1413	3
c0530C10	1414	3
c0530C10	1415	3
c0530C10	1416	3
c0530C10	1417	3
c0530C10	1418	3
c0530C10	1419	3
c0530C10	1420	3
c0530C10	1421	3
c0530C10	1422	3
c0530C10	1423	3
c0530C10	1424	3
c0530C10	1425	3
c0530C10	1426	3
c0530C10	1427	3
c0530C10	1428	3
c0530C10	1429	3
c0530C10	1430	3
c0530C10	1431	3
c0530C10	1432	3
c0530C10	1433	3
c0530C10	1434	3
c0530C10	1435	3
c0530C10	1436	3
c0530C10	1437	3
c0530C10	1438	3
c0530C10	1439	3
c0530C10	1440	3
c0530C10	1441	3
c0530C10	1442	3
c0530C10	1443	3
c0530C10	1444	3
c0530C10	1445	3
c0530C10	1446	3
c0530C10	1447	3
c0530C10	1448	3
c0530C10	1449	3
c0530C10	1450	3
c0530C10	1451	3
c0530C10	1452	3
c0530C10	1453	3
c0530C10	1454	3
c0530C10	1455	3
c0530C10	1456	3
c0530C10	1457	3
c0530C10	1458	3
c0530C10	1459	3
c0530C10	1460	3
c0530C10	1461	3
c0530C10	1462	3
c0530C10	1463	3
c0530C10	1464	3
c0530C10	1465	3
c0530C10	1466	3
c0530C10	1467	3
c0530C10	1468	3
c0530C10	1469	3
c0530C10	1470	3
c0530C10	1471	3
c0530C10	1472	3
c0530C10	1473	3
c0530C10	1474	3
c0530C10	1475	3
c0530C10	1476	3
c0530C10	1477	3
c0530C10	1478	3
c0530C10	1479	3
c0530C10	1480	3
c0530C10	1481	3
c0530C10	1482	3
c0530C10	1483	3
c0530C10	1484	3
c0530C10	1485	3
c0530C10	1486	3
c0530C10	1487	3
c0530C10	1488	3
c0530C10	1489	3
c0530C10	1490	3
c0530C10	1491	3
c0530C10	1492	3
c0530C10	1493	3
c0530C10	1494	3
c0530C10	1495	3
c0530C10	1496	3
c0530C10	1497	3
c0530C10	1498	3
c0530C10	1499	3
c0530C10	1500	3
c0530C10	1501	3
c0530C10	1502	3
c0530C10	1503	3
c0530C10	1504	3
c0530C10	1505	3
c0530C10	1506	3
c0530C10	1507	3
c0530C10	1508	3
c0530C10	1509	3
c0530C10	1510	3
c0530C10	1511	3
c0530C10	1512	3
c0530C10	1513	3
c0530C10	1514	3
c0530C10	1515	3
c0530C10	1516	3
c0530C10	1517	3
c0530C10	1518	3
c0530C10	1519	3
c0530C10	1520	3
c0530C10	1521	3
c0530C10	1522	3
c0530C10	1523	3
c0530C10	1524	3
c0530C10	1525	3
c0530C10	1526	3
c0530C10	1527	3
c0530C10	1528	3
c0530C10	1529	3
c0530C10	1530	3
c0530C10	1531	3
c0530C10	1532	3
c0530C10	1533	3
c0530C10	1534	3
c0530C10	1535	3
c0530C10	1536	3
c0530C10	1537	3
c0530C10	1538	3
c0530C10	1539	3
c0530C10	1540	3
c0530C10	1541	3
c0530C10	1542	3
c0530C10	1543	3
c0530C10	1544	3
c0530C10	1545	3
c0530C10	1546	3
c0530C10	1547	3
c0530C10	1548	3
c0530C10	1549	3
c0530C10	1550	3
c0530C10	1551	3
c0530C10	1552	3
c0530C10	1553	3
c0530C10	1554	3
c0530C10	1555	3
c0530C10	1556	3
c0530C10	1557	3
c0530C10	1558	3
c0530C10	1559	3
c0530C10	1560	3
c0530C10	1561	3
c0530C10	1562	3
c0530C10	1563	3
c0530C10	1564	3
c0530C10	1565	3
c0530C10	1566	3
c0530C10	1567	3
c0530C10	1568	3
c0530C10	1569	3
c0530C10	1570	3
c0530C10	1571	3
c0530C10	1572	3
c0530C10	1573	3
c0530C10	1574	3
c0530C10	1575	3
c0530C10	1576	3
c0530C10	1577	3
c0530C10	1578	3
c0530C10	1579	3
c0530C10	1580	3
c0530C10	1581	3
c0530C10	1582	3
c0530C10	1583	3
c0530C10	1584	3
c0530C10	1585	3
c0530C10	1586	3
c0530C10	1587	3
c0530C10	1588	3
c0530C10	1589	3
c0530C10	1590	3
c0530C10	1591	3
c0530C10	1592	3
c0530C10	1593	3
c0530C10	1594	3
c0530C10	1595	3
c0530C10	1596	3
c0530C10	1597	3
c0530C10	1598	3
c0530C10	1599	3
c0530C10	1600	3
c0530C10	1601	3
c0530C10	1602	3
c0530C10	1603	3
c0530C10	1604	3
c0530C10	1605	3
c0530C10	1606	3
c0530C10	1607	3
c0530C10	1608	3
c0530C10	1609	3
c0530C10	1610	3
c0530C10	1611	3
c0530C10	1612	3
c0530C10	1613	3
c0530C10	1614	3
c0530C10	1615	3
c0530C10	1616	3
c0530C10	1617	3
c0530C10	1618	3
c0530C10	1619	3
c0530C10	1620	3
c0530C10	1621	3
c0530C10	1622	3
c0530C10	1623	3
c0530C10	1624	3
c0530C10	1625	3
c0530C10	1626	3
c0530C10	1627	3
c0530C10	1628	3
c0530C10	1629	3
c0530C10	1630	3
c0530C10	1631	3
c0530C10	1632	3
c0530C10	1633	3
c0530C10	1634	3
c0530C10	1635	3
c0530C10	1636	3
c0530C10	1637	3
c0530C10	1638	3
c0530C10	1639	3
c0530C10	1640	3
c0530C10	1641	3
c0530C10	1642	3
c0530C10	1643	3
c0530C10	1644	3
c0530C10	1645	3
c0530C10	1646	3
c0530C10	1647	3
c0530C10	1648	3
c0530C10	1649	3
c0530C10	1650	3
c0530C10	1651	3
c0530C10	1652	3
c0530C10	1653	3
c0530C10	1654	3
c0530C10	1655	3
c0530C10	1656	3
c0530C10	1657	3
c0530C10	1658	3
c0530C10	1659	3
c0530C10	1660	3
c0530C10	1661	3
c0530C10	1662	3
c0530C10	1663	3
c0530C10	1664	3
c0530C10	1665	3
c0530C10	1666	3
c0530C10	1667	3
c0530C10	1668	3
c0530C10	1669	3
c0530C10	1670	3
c0530C10	1671	3
c0530C10	1672	3
c0530C10	1673	3
c0530C10	1674	3
c0530C10	1675	3
c0530C10	1676	3
c0530C10	1677	3
c0530C10	1678	3
c0530C10	1679	3
c0530C10	1680	3
c0530C10	1681	3
c0530C10	1682	3
c0530C10	1683	3
c0530C10	1684	3
c0530C10	1685	3
c0530C10	1686	3
c0530C10	1687	3
c0530C10	1688	3
c0530C10	1689	3
c0530C10	1690	3
c0530C10	1691	3
c0530C10	1692	3
c0530C10	1693	3
c0530C10	1694	3
c0530C10	1695	3
c0530C10	1696	3
c0530C10	1697	3
c0530C10	1698	3
c0530C10	1699	3
c0530C10	1700	3
c0530C10	1701	3
c0530C10	1702	3
c0530C10	1703	3
c0530C10	1704	3
c0530C10	1705	3
c0530C10	1706	3
c0530C10	1707	3
c0530C10	1708	3
c0530C10	1709	3
c0530C10	1710	3
c0530C10	1711	3
c0530C10	1712	3
c0530C10	1713	3
c0530C10	1714	3
c0530C10	1715	3
c0530C10	1716	3
c0530C10	1717	3
c0530C10	1718	3
c0530C10	1719	3
c0530C10	1720	3
c0530C10	1721	3
c0530C10	1722	3
c0530C10	1723	3
c0530C10	1724	3
c0530C10	1725	3
c0530C10	1726	3
c0530C10	1727	3
c0530C10	1728	3
c0530C10	1729	3
c0530C10	1730	3
c0530C10	1731	3
c0530C10	1732	3
c0530C10	1733	3
c0530C10	1734	3
c0530C10	1735	3
c0530C10	1736	3
c0530C10	1737	3
c0530C10	1738	3
c0530C10	1739	3
c0530C10	1740	3
c0530C10	1741	3
c0530C10	1742	3
c0530C10	1743	3
c0530C10	1744	3
c0530C10	1745	3
c0530C10	1746	3
c0530C10	1747	3
c0530C10	1748	3
c0530C10	1749	3
c0530C10	1750	3
c0530C10	1751	3
c0530C10	1752	3
c0530C10	1753	3
c0530C10	1754	3
c0530C10	1755	3
c0530C10	1756	3
c0530C10	1757	3
c0530C10	1758	3
c0530C10	1759	3
c0530C10	1760	3
c0530C10	1761	3
c0530C10	1762	3
c0530C10	1763	3
c0530C10	1764	3
c0530C10	1765	3
c0530C10	1766	3
c0530C10	1767	3
c0530C10	1768	3
c0530C10	1769	3
c0530C10	1770	3
c0530C10	1771	3
c0530C10	1772	3
c0530C10	1773	3
c0530C10	1774	3
c0530C10	1775	3
c0530C10	1776	3
c0530C10	1777	3
c0530C10	1778	3
c0530C10	1779	3
c0530C10	1780	3
c0530C10	1781	3
c0530C10	1782	3
c0530C10	1783	3
c0530C10	1784	3
c0530C10	1785	3
c0530C10	1786	3
c0530C10	1787	3
c0530C10	1788	3
c0530C10	1789	3
c0530C10	1790	3
c0530C10	1791	3
c0530C10	1792	3
c0530C10	1793	3
c0530C10	1794	3
c0530C10	1795	3
c0530C10	1796	3
c0530C10	1797	3
c0530C10	1798	3
c0530C10	1799	3
c0530C10	1800	3
c0530C10	1801	3
c0530C10	1802	3
c0530C10	1803	3
c0530C10	1804	3
c0530C10	1805	3
c0530C10	1806	3
c0530C10	1807	3
c0530C10	1808	3
c0530C10	1809	3
c0530C10	1810	3
c0530C10	1811	3
c0530C10	1812	3
c0530C10	1813	3
c0530C10	1814	3
c0530C10	1815	3
c0530C10	1816	3
c0530C10	1817	3
c0530C10	1818	3
c0530C10	1819	3
c0530C10	1820	3
c0530C10	1821	3
c0530C10	1822	3
c0530C10	1823	3
c0530C10	1824	3
c0530C10	1825	3
c0530C10	1826	3
c0530C10	1827	3
c0530C10	1828	3
c0530C10	1829	3
c0530C10	1830	3
c0530C10	1831	3
c0530C10	1832	3
c0530C10	1833	3
c0530C10	1834	3
c0530C10	1835	3
c0530C10	1836	3
c0530C10	1837	3
c0530C10	1838	3
c0530C10	1839	3
c0530C10	1840	3
c0530C10	1841	3
c0530C10	1842	3
c0530C10	1843	3
c0530C10	1844	3
c0530C10	1845	3
c0530C10	1846	3
c0530C10	1847	3
c0530C10	1848	3
c0530C10	1849	3
c0530C10	1850	3
c0530C10	1851	3
c0530C10	1852	3
c0530C10	1853	3
c0530C10	1854	3
c0530C10	1855	3
c0530C10	1856	3
c0530C10	1857	3
c0530C10	1858	3
c0530C10	1859	3
c0530C10	1860	3
c0530C10	1861	3
c0530C10	1862	3
c0530C10	1863	3
c0530C10	1864	3
c0530C10	1865	3
c0530C10	1866	3
c0530C10	1867	3
c0530C10	1868	3
c0530C10	1869	3
c0530C10	1870	3
c0530C10	1871	3
c0530C10	1872	3
c0530C10	1873	3
c0530C10	1874	3
c0530C10	1875	3
c0530C10	1876	3
c0530C10	1877	3
c0530C10	1878	3
c0530C10	1879	3
c0530C10	1880	3
c0530C10	1881	3
c0530C10	1882	3
c0530C10	1883	3
c0530C10	1884	3
c0530C10	1885	3
c0530C10	1886	3
c0530C10	1887	3
c0530C10	1888	3
c0530C10	1889	3
c0530C10	1890	3
c0530C10	1891	3
c0530C10	1892	3
c0530C10	1893	3
c0530C10	1894	3
c0530C10	1895	3
c0530C10	1896	3
c0530C10	1897	3
c0530C10	1898	3
c0530C10	1899	3
c0530C10	1900	3
c0530C10	1901	3
c0530C10	1902	3
c0530C10	1903	3
c0530C10	1904	3
c0530C10	1905	3
c0530C10	1906	3
c0530C10	1907	3
c0530C10	1908	3
c0530C10	1909	3
c0530C10	1910	3
c0530C10	1911	3
c0530C10	1912	3
c0530C10	1913	3
c0530C10	1914	3
c0530C10	1915	3
c0530C10	1916	3
c0530C10	1917	3
c0530C10	1918	3
c0530C10	1919	3
c0530C10	1920	3
c0530C10	1921	3
c0530C10	1922	3
c0530C10	1923	3
c0530C10	1924	3
c0530C10	1925	3
c0530C10	1926	3
c0530C10	1927	3
c0530C10	1928	3
c0530C10	1929	3
c0530C10	1930	3
c0530C10	1931	3
c0530C10	1932	3
c0530C10	1933	3
c0530C10	1934	3
c0530C10	1935	3
c0530C10	1936	3
c0530C10	1937	3
c0530C10	1938	3
c0530C10	1939	3
c0530C10	1940	3
c0530C10	1941	3
c0530C10	1942	3
c0530C10	1943	3
c0530C10	1944	3
c0530C10	1945	3
c0530C10	1946	3
c0530C10	1947	3
c0530C10	1948	3
c0530C10	1949	3
c0530C10	1950	3
c0530C10	1951	3
c0530C10	1952	3
c0530C10	1953	3
c0530C10	1954	3
c0530C10	1955	3
c0530C10	1956	3
c0530C10	1957	3
c0530C10	1958	3
c0530C10	1959	3
c0530C10	1960	3
c0530C10	1961	3
c0530C10	1962	3
c0530C10	1963	3
c0530C10	1964	3
c0530C10	1965	3
c0530C10	1966	3
c0530C10	1967	3
c0530C10	1968	3
c0530C10	1969	3
c0530C10	1970	3
c0530C10	1971	3
c0530C10	1972	3
c0530C10	1973	3
c0530C10	1974	3
c0530C10	1975	3
c0530C10	1976	3
c0530C10	1977	3
c0530C10	1978	3
c0530C10	1979	3
c0530C10	1980	3
c0530C10	1981	3
c0530C10	1982	3
c0530C10	1983	3
c0530C10	1984	3
c0530C10	1985	3
c0530C10	1986	3
c0530C10	1987	3
c0530C10	1988	3
c0530C10	1989	3
c0530C10	1990	3
c0530C10	1991	3
c0530C10	1992	3
c0530C10	1993	3
c0530C10	1994	3
c0530C10	1995	3
c0530C10	1996	3
c0530C10	1997	3
c0530C10	1998	3
c0530C10	1999	3
c0530C10	2000	3
[truncated: 7,624 more rows]
