# Supplementary material for: JunctionViewer: customizable annotation software for repeat-rich genomic regions
Source: BMC Bioinformatics. 2010 Jan 12;11:23. doi: 10.1186/1471-2105-11-23 (PMC2824676; doi:10.1186/1471-2105-11-23)
Supplement: Additional file 1 — JunctionViewer 2.0 package. The gzipped tar (tarball) contains the JuntionViewer 2.0 package including the main program, documentation, and example files. Please see http://junctionviewer.sourceforge.net/ for the latest version. [file 1471-2105-11-23-S1.GZ › JunctionViewer-v2.0.0/example_query_sequences.fna]

>chr2_seqs ZmB73v1 (MGSC) reference chromosome 2 89921120-89928687 (CRM2) and 91541396-91549121 (plastid) sequences separated by 100 Ns (gap)
TGATGAAGACATCCACACTACTGATGCATCTATACCAATACAAGTACCAATTTCTGGTCC
CATTACTCGCGCTCGTGCTCGTCAACTCAACCATCAGGTGATTACACTCTTGAGTTCATG
TCCATCATATTTAGACCATGGAGACCCGTGCACTCTTGTTTTGCTTAGGAATCAGGGAGA
AGACCGAAAGGGAAAAGGATTTGAACATGCTGGATTCGGACTGCAGAAGAACACCAACTT
GTGACGGTCACCACGGTCAGATGCGGGCTCGGATTGGAATGTTCAAGCACAACATGGAAA
GCTTATCAAGTCTACTTTCATATGGATCCGGAATTATAGTCATATCTGTTCTGAGGCCGC
CGTAATCATTGTTTTATTACCGAGACATTTCCTGCCTTTTCTGCCCATGGTGCTGCGTCA
CCCTATTTTGGCCCAATGGGTCGTGTATCAAGTTAGGTCCATTAGGGACGCATCCTAGGG
TTGCAGCACGACCCCAATACCCTTGTGGTCGTCCTCCCATGTTTATAAACCCCCTAGCCG
CCACCAAGAACAGCGGGTTTTTGTTTAGATCAAGTTTAGCTCTCGCTACTTGCTTGCAAG
CGCGCGTGCTAGTTCAGCCGCCCGTCTTCTTGTCTTCGGAACCCCACCATATTGTAGTTT
GATCTTTAAACCTACATTTAGATCTGGTAATTCAGTACTTGTTCTACTTGTTCTTGCTAG
TTCTTCGATTGCTTGCAGGACGAGTGCCCTAGTGGCCAGGGTGTCACGCTCCACAAGATC
GTGACAGCCATAGGAGGTGGTGTATCGGTTGCTAAGGCGCAGCGTCTTTGGAAGGCTGTA
GTCGGGCCGTGAACGTCGTCTCCTCCCCCAATCGAGTTATTCCACACCCTCTCATCGAAA
GATCGGGCAATCACCCAACGGGTGCACATCAGTTGGTATCGGAGCAAGGTTTATCGGTGA
GAGATTTACTTTTCTTCGCTGTTTTCTTATCTCCTATAGTCCAGAAAAAGCCAAAAAATA
GTAGATTAGTTTTACCGCAATCCTATAAACCATTGAGCATTTACTAGTACTACTTAGTTA
GGGCTTGTTGAGTTTTTGGTTGCATCGGTTGTGTCGAGTTGCTGGTCTTAGTTTATTCCT
TTAGAGTTTTGAGTTCTACCACGTTTTGGTCACCACGAAATCCACCATCACCAAAAACAT
CTCTGGTTCGTTTTTGCCACCACGGATACATATCATATCCGATTTGGAAGTTTAAATACA
ATCTGGAAAGCTTATCTTATCTTCTTTCCAACGGATCTGACCTTATCTCAAAATTCGTTC
TGAGCGCTCCGCAATCATCGTAGAGATTTCTGGACTTCCTATATTAACAAGATTTGTTAA
ATCTGATTTAAAGGGGTTGTTAGCAATATCTTTATTGTTTGGGTTGTCATAGTGAAAAAA
AAGGTTTAGGCCCCTGCAAAAAAAAACAGAAGAAGAAGAAAAAAAAAGAATAGAAAAGAA
AAAAAAAAGGAAAAGAAGAAGAAGGGGGCTGAATCTCTAAATCTGTTGTTTCTCTTTGTG
CTGTGCTAGTTGTTCTTTTTCAGTGACTACCTTTGTGCCTAGGCTCACGTCTCTAGCCTG
GTTTAGCCTAGGACCAGCACAGTACCACCGTTGAACGATTATTCAGCTTGCTTTTGTAAC
TAACGTGGTACTAGTGTATTCCTTGCTTCAGCCCACCTACAACTCTACATATTTCGACTA
CAGTTTGACAGGTCGTGTTGCTGCGGCACCGATACACTTATTCCACGGTTGCAGACTTGT
TGGTTGCTGACCCCTCCTGTTGTGCAAGGTAAGAATTGGTAAGAGCTTGTGAGGCAGGTT
GAGAGTGAGCGCCTTGCAGTAGCTACATCCTAATAGTTGTAGAGTTTTTATTCCTTCACA
TTTTTTTTTCTTGTTGCCTCTGTTCATCTAACCATGGCAGGATTGGAGGTTGATGATGCT
TCTCGTAATATGCCACACTCTCCTCGCACCAAGGGTATCATACAACACTTTGTAAGGCTG
GTGAAAACGCACACGGAAGGTCTTGATAATGACATGCAGGTGACGAATGAAAAGATGGGG
CAATTGGAGGCCACACAGATCGACACAAACACCAAACTTGCAAATGTGGAAATGACAGTT
GCTCATATTGACAAGAGCCTTGTCGCACTCTTGAGGCGATTTGATGAGATGCATGCTAAT
ACCAATGGTGGGCGTGATGAGGGCGCCGAAGGTAACTGGGATGACTATGTTGCTGATACT
GAACAAGATGACCAAGAAGCACCTAATCGCCGGCGACTACGTACTAACCGTAGAGGTATG
GGTGGTTTTCGCCGACGTGAGGTACATGGTAATGATGATGCTTTTAGTAAGGTTAAATTT
AAAATACCTCCTTTTGATGGTAAATATGACCCTGATGCTTACATTACTTGGGAGATTGCG
GTTGATCAAAAGTTTGCATGCCATGAATTTCCTGAGAATGTGCGGGTAGGGGTGCTTATA
GTGAGTTTATGAATTTTGCTTCTGTTTGGTGGATAGAACATGTAAGAAGAATCCTAATAA
CATGCACCAAACTTGGATTGCGTTGAAACGGTTCATGCCGGCTAGATTTGTTCCTTTTTA
TTATGCACGTGATATGTTAACAAGTTGCAACAATTGAGACAGGGTACTAAAAGTGTAGAA
GAATATATTCAGGAATTACAATTGGGTATGTTGCGTTGTAACATAGAGGAGGGTGAGGAA
TCTGCTATGGCTAGATTTTTGGGCGGTTTAAATAGGGAATTTCAGGACATCCTTGCTTAT
AAAGATTATGCTAATGTAACCCGATTGTTTCATCTTGCTTGCAAAGCTGAAAGGGAAGTG
CAGGGACGACGTGCTAGTGCAAGGTCTAATGTTTCTGCAGGAAAATCTACACCATGGCAA
CAGCGCACGACTACATCCATGACCGGCCGTACACTAGCACCAACTCCCTCGCCAAGTCGA
CCAGCACCCCCGCCTTCCTCCAGCGACAAACCACGTGCATCTTCCACAAATTCAGCAACC
AAATCTGCCCAGAAACCCGCAGGTAGTGCCTCTTCAGTAGCTTCCACAGGTAGAACAAGA
GATGTTCTGTGTTATCGATGCAAGGGCTATGGACACGTGCAGCGTTATTGTCCTAATCAG
CGTGTTTTGGTGGTAAAAGACGATGGTGGGTATTCCTCTGCTAGTGATTTGGATGAAGCT
ACACTTGCTTTGCTTGCGGCTGATGATGTAGGCACTAAGGAACCACCCGAAGAACAGATT
GGTGCAGATGATGCAGAGCATTATGAGAGCCTCATTGTACAGCGTGTGCTTAGTGCACAA
ATGGAGAAGGCAGAGCAGAATCAGCGACATACGTTGTTTCAAACAAAGTGTGTCATTAAG
GAGCGTTCATGTCGTTTGATCATTGATGGAGGTAGCTGCAACAACTTGGCTAGCAGCGAC
ATGGTGGAGAAGCTTGCACTTACGACCAAACCGCACCCGCATCCATATCACATTCAATGG
CTCAACAATAGTGGTAAGGTCAAGGTAACCAAGCTGGTACGAATTAATTTTGCTATTGGT
TCATATCGTGATGTTGTTGACTGTGATGTTGTGCCTATGGATGCTTGTAATATTCTGCTA
GGTAGACCATGGCAATTTGATTCAGATTGTATGCATCATGGTAGATCAAATCAATATTCT
CTCATATACCATGATAAGAAAATTATTTTGCTTCCCATGTCCCCTGAGGCTATTGTGCGT
GATGATGTTGCTAAAGCTACCAAAGCTAAAACTGAGAACAACAAGAATATTAAAGTTGTT
GGTAATAACAAAGATGGGATAAAATTGAAAGGACATTGCTTGCTTGCAACAAAAACTGAT
GTTAATGAATTATTTGCTTCCACTACTGTTGCCTACGCCTTGGTATGCAAGGATGCTTTG
ATTTCAATTCAAGATATGCAGCATTCTTTGCCTCCTGTTATTACTAACATTTTGCAGGAG
TATTCTGATGTATTTCCAAGTGAGATACCAGAGGGGCTGCCACCTATACGAGGGATTGAG
CACCAAATTGATCTTATTCCTGGTGCATCTTTGCCGAATCGTGCGCCATATAGGACAAAT
CCAGAGGAAACAAAAGAAATTCAGCGACAAGTGCAAGAACTACTCGACAAAGGTTACGTG
CGTGAGTCTCTTAGTCCGTGTGCTGTTCCGGTTATTTTAGTGCCTAAAAAAGATGGAACA
TGGCGTATGTGTGTTGATTGTAGGGCTATTAATAATATCACGATACGTTATCGACACCCT
ATTCCACGTTTAGATGATATGCTTGATGAATTGAGTGGTGCCATTGTCTTTTCTAAAGTT
GATTTGCGTAGTGGGTACCACCAGATTCGTATGAAATTGGGAGATGAATGGAAAACTGCT
TTCAAAACTAAGTTCGGATTGTATGAGTGATTAGTCATGCCTTTTGGGTTAACTAATGCA
CCTAGCACTTTCATGAGATTAATGAACGAGGTTTTGCGTGCCTTCATTGGAAAATTTGTG
GTAGTATACTTTGATGACATATTAATCTACAGCAAATCTATGGATGAACATGTTGATCAC
ATGCGTGCTGTTTTTAATGCTTTACGAGATGCACGTTTATTTGGTAACCTTGAGAAGTGC
ACATTTTGCACCGATCGAGTTTCGTTTCTTGGTTATGTTGTGACTCCACAGGGAATTGAG
GTTGATCAAGCCAAGGTAGAAGCGATACATGGATGGCCTATGCCAAAGACTATCACACAG
GTGCGGAGTTTCCTAGGACTTGCCGGCTTCTATCGCCGTTTTGTGAAGGACTTTAGCACC
ATTGCTGCACCTTTGAATGAGCTTACGAAGAAGGGAGTGCATTTTAGTTGGGGCAAAGTA
CAAGAGCACTCTTTCAACGTGCTGAAAGATAAGTTGACACATGCACCTCTCCTCCAACTT
CCTGATTTTAATAAGACTTTTGAGCTTGAATGTGATGCTAGTGGAATTGGATTGGGTGGT
GTTTTGTTACAAGAAGGCAAACCTGTTGCATATTTTAGTGAAAAATTGAGTGGGTCTGTT
CTAAATTATTCTACTTATGATAAGGAATTATATGCTCTTGTGCGAACATTAGAAACATGG
CAGCATTATTTGTGGCCCAAAGAGTTTGTTATTCATTCTGATCATGAATCTTTGAAACAT
ATTCGTAGTCAAGGAAAACTGAACCGTAGACATGCTAAGTGGGTTGAATTTATCGAATCG
TTTCCTTATGTTATTAAGCACAAGAAAGGAAAAGAGAATATCATTGCTGACGCTTTGTCT
AGGAGATATACTTTGCTGAATCAACTTGACTACAAAATCTTTGGATTAGAGACGATTAAA
GACCAATATGTTCATGATGCTGATTTTAAAGATGTGTTGCTGCATTGTAAAGATGGGAAA
GGATGGAACAAATATATCGTTAGTGATGGGTTTGTGTTTAGAGCTAACAAGCTATGCATT
CCAGCTAGCTCCGTTCGTTTGTTGTTGTTACAGGAAGCACATGGAGGTGGCTTAATGGGA
CATTTTGGAGCAAAGAAAACGGAGGACATACTTGCTGGTCATTTCTTTTGGCCCAAGATG
AGAAGAGATGTGGTGAGATTGGTTGCTCGTTGCACGACATGCCAAAAGGCGAAGTCACGG
TTAAATCCACACGGTTTGTATTTGCCTCTACCCGTTCCTAGTGCTCCTTGGGAAGATATT
TCTATGGATTTTGTGCTGGGATTGCCTAGGACTAGGAAGGGACGTGATAGTGTGTTTGTG
GTTGTTGATAGATTTTCTAAGATGGCACATTTCATACCATGTCATAAAACTGACGATGCT
ACTCATATTGCTGATTTGTTCTTTCGTGAAATTGTTCGCTTGCATGGTGTGCCCAACACA
ATCGTTTCTGATCGTGATGCTAAATTTCTTAGTCATTTTTGGAGGACTTTGTGGGCAAAA
TTGGGGACTAAGCTTTTATTTTCTACTACATGTCATCCTCAAACTGATGGTCAAACTGAA
GTTGTGAATAGAACTTTGTCTACTATGTTAAGGGCAGTTCTAAAGAAGAATATTAAGATG
TGGGAGGACTGTTTGCCTCATATTGAATTTGCTTATAATCGATCATTGCATTCTACTACA
AAGATGTGCCCATTTCAGATTGTATATGGTTTGTTACCTCGTGCTCCTATTGATTTAATG
CCTTTGCCATCTTCTGAAAAACTAAATTTTGATGCTACTAGGCGTGCTGAATTGATGTTA
AAACTGCACGAAACTACTAAAGAAAACATAGAGCGTATGAATGCTAGATATAAGTTTGCT
AGTGATAAAGGTAGAAAGGAAATAAATTTTGAACCTGGAGATTTAGTTTGGTTGCATTTG
AGAAAGGAAAGGTTTCCTGAATTACGAAAATCTAAATTGTTGCCTCGAGCCGATGGACCG
TTTAAAGTACTAGAGAAAATTAACGACAATGCATATAGGCTAGATCTGCCTGCAGACTTT
GGGGTTAGCCCCACATTTAACATTGCAGATTTAAAGCCCTACTTGGGAGAGGAAGTTGAG
CTTGAGTCGAGGACGACTCAAATGCAAGAAGGGGAGAATGATGAAGACATCCACACTACT
GATGCATCTATACCAATACAAGTACCAATTTCTGGTCCCATTACTCGCGCTCGTGCTCGT
CAACTCAACCATCAGGTGATTACACTCTTGAGTTCATGTCCATCATATTTAGACCATGGA
GACCCGTGCACTCTTGTTTTGCTTAGGAATCAGGGAGAAGACCGAAAGGGAAAAGGATTT
GAACATGCTGGATTCGGACTGCAGAAGAACACCAACTTGTGACGGTCACCACGGTCAGAT
GCGGGCTCGGATTGGAATGTTCAAGCACAACATGGAAAGCTTATCAAGTCTACTTTCATA
TGGATCCGGAATTATAGTCATATCTGTTCTGAGGCCGCCGTAATCATTGTTTTCTTACCG
AGACATTTCCTGCCTTTTCTGCCCATGGTGCTGCGTCACCCTATTTTGGCCCAATGGGTC
GTGTATCAAGTTAGGTCCATTAGGGACGCATCCTAGGGTTGCAGCACGACCCCAATACCC
TTGTGGTCGTCCTCCCATGTTTATAAACCCCCTAGCCGCCACCAAGAACAGCGGGTTTTG
TTTAGATCAAGTTTAGCTCTCGCTACTTGCTTGCAAGCGCGCGTGCTAGTTCAGCCGCCC
GTCTTCTTGTCTTCGGAACCCCACCATATTGGAGTTTGATTTTTAAACCTACATTTAGAT
CTGGTAATTCAGTACTTGTTCTACTTGTTCTTGCTAGTTCTTCGATTGCTTGCAGGACGA
GTGCCCTAGTGGCCAGGGTGTCACGCTCCACAAGATCGTGACAGCCATAGGAGGTGGTGT
ATCGGTTGCTAAGGCGCAGCGTCTTTGGAAGGCTGTAGTCGGGCCGTGAACGTCGTCTCC
TCCCCCAATCGAGTTATTCCACACCCTCTCATCGAAAGATCGGGCAATCACCCAACGGGT
GCACATCA
NNNNNNNNNNNNNNNNNNNNNNNNNNNNNNNNNNNNNNNNNNNNNNNNNNNNNNNNNNNN
NNNNNNNNNNNNNNNNNNNNNNNNNNNNNNNNNNNNNNNN
TACAATAGAGTTGTAATTCACTAGTTATTCCGGATGCTCGCCAAATCTGAAAAAAAACCA
GAGGTTATTTGGATTCCTCGGAAACCCCCGCCTACATCACCATTCAAAATTTCCTGTCCT
ACTATTGGCCAAACTACCTGAGCACTGGGTCCAATGTGAGTAGGACCGCTTAGCCATGCT
TCATAATTGGAAAAACGGGCACCGTGGAAGTACATGCCACTCAACCAAAGAAAGATAATG
GAGAGTTGGCCAAAATGAGCACTAAAGACTTTTCGGGAGATCTCCTCCAAATCATCGGTA
TGACTATCGAAATCGTGAGCATCAGCATGTAGGTTCCAAATCCAAGTGGTAGTATCGGGG
CCCTTAGCTATTGTTCTTGAGAAATGCCCGGGTCTGGCCCATTCATCAAAAGATGTTTTT
ATAGGATCCCTATCCACAGCAATTTTAACTTCTGGTTCCGACGAACGAATAATCATTAAG
TTCTCCTCTTTCCGGACAAGACATACAAAGAGACCCGCCAACTATCTTTTTATTGAATCT
TTTAAAGATAGATATTATGATTAGTCCTTTTCTTTACTATCTACCGTCCTTCTATTTTTT
TAGTTATTCACTGGAGCAATTATATATTGAAGTCAATCCGAGGCAAGTGTTAGGATCTAT
TATGACATAAGGATTAGGTGCCTAACGGACATTGGTTATTCTGGAAAATTATTTCCCGAC
ATAACAAAAAAAATCTTTTTTACGTTTTAATTTAAGAAGCTAGTGTATTTTTTCTGAGGG
TATAAGCCCCTATCTACATCTACTTTCCTTGAGGGAGCATAATATAGATTTTTTGATTCG
ATTCAAAATTCCAAGATAACTCATTAGAATTATAAATAAGACTGTCCTGATATATTAGGT
AGGAATATTTAGATTGCCGGTTTTTATGTACTTTATTACTTCTGTTCCAGAGCCTATCCC
TATTGTTTATCCTTATGAAATATGATATAAAATTGAAGGTAGAAGAAAGGGATATAATGA
AATTCTTGATTTGATTTTCAACCAAACCACCTTTTTTATGAAAATGGAGAGTGGTCTTAT
TCAAATTCAAAACGCTTCGTAATCTTTAACCAGTTCTGTGCTTCAATATAATTTCCTGGA
GTAAGCGCTATAGCTTGTTTCCAATACTCAGCAGCTTGATCAAACCAATCTTCCGCAATT
TCCGAATCACCCTGTAGAATGGCATGTTCTCCTCGGTTGGAATAGGCAGTTCCTTTCCCT
AGAACCGTACTTGAGAGTTTCCTACCTCATACGGCTCAGAAATTGCTATCTTAATTTCCC
CTATCTTAACTGAATTCGATTTCTCAAAAATCAATCCAATTTCTTCTTGGGTTAAGTAGA
AGAAGTTAATTACCTAAAACCTGTGGGCTTAGAAACTGCAATTTTAGAGAGACGCGAAAG
TACAAGCCTGTGGGGTCGCTTCTGCAACTGGATAACTAGCACCGAAAACCGTCTTTACAT
TGGATGGTTCGGTGTTTTGATGATCCCTACCTTATTGACCGCAACTTCCGTATTTATTAT
CGCCTTCATCGCTGCTCCTCCAGTAGATATTGATGGTATTCGTGAGCCTGTTTCTGGTTC
TTTACTTCATGGAAACAATATTATCTCTGATGCTATTATTCCTACTTCTGTGGCGATCGG
ATTGCATTTTTACCCAATTTGGGAAGCTGCATCTGTTGATGAATGGTTATACAATGGCGG
TCCTTATGAGCTAATTGTTCTACACTTCTTCCTGTTGCAGCTGCTACTGCTGTTTTCTTG
ATTTACCCTATTGGTCAAGGAAGTTTCTCTGATGGTATGCCTTTAGGAATATCTGGCACT
TTCAACTTTATGATTGTATTCCAGGCAGAGCACAACATCCTTATGCATCCATTTCACATG
TTAGGTGTAGCTGGTGTATTCGGCGGTTCCCTATTCAGTGCTATGCATGGTTCCTTGGTA
ACCTCTAGTTTGATCAGGGAAACCACTGAAAATTAGTCTGCTAATGAGGGTTACAAATTT
GGTCAGGAAGAAGAGACTTATAATATTGTGGCTGCTCACGGTTATTTTGGTCGATTAATC
TTCCAATATGCTAGTTTCAACAATTCTCATTCTTTACACTTCTTCTTGGTTGCTTGGCCT
GTAGTAGGGATCTGGTTCACTGCTTTAGGTATTAGTACTATGGCATTCAACCTAAATGGT
TTCAATTTCAACCAATCTGTAGTTGATAGCCAAGGTCGCGTTATTAATACTTGGGCTGAT
ATCATCAACCGTGCTAATCTTGGTATGGAGGTAATGCACGAACGTAATGCTGACAACTTC
CCTCTAGACCTAGCTGCTCTTGAAGTTCCTTACCTTAATGGATAAGGTTTGTCTCCTAAA
CATATAGGAATTTTTGAAGGAAGGAATGCCAGAAATACCTAATATCTTGTTCCAACAGGA
TATTGGGTATTTCTTTGTTTATTCTGAATCTTTCTATTCTGAATTCAATTAACGACGAGA
TTTAGTATCTTTTCTTGTACTTTCATAACTCGTGAAATGCCGAGTAGGCACGAATTCCCC
TAATTTGCGACCTACCATAGGATTTGTTATGTAAATAGGTATATGTTCTTTTCCATTATG
AATCGAGATTGTATGGCCAACCATTGCGGGTAGAATGCTAGATGCCCGGGACCACATTAC
TATTATTTCTTTCTCCTCCTTCATATTGACCTTTTCAATTTTTGCTAATAAATGACGAGC
TACAAAAGGATTCGTTTTTTTCGTGTCACACCTGATTACTCCTTTTTTCATTTTAAAGAG
TGGCATCCTATGTGCACTATCTCGATCGAGGTATGGAGGTCAGAATAAATAGAATAATAA
TGAATGGAAAAAAGAGAAAATCCTTTAGCTGGATAAGGGGCGGATGTAGCCAAGTGGATC
AAGGCAGTGGATTGTGAATCCACCATGCGCGAGTTCAATTTCCAGTCGTTCGCCCATCGC
ATTATTGGAAATTCCGAAAATGCAATTTTCCATATTCCTAGTTACGTATTTACTTACGGC
GACAAAGAAAAAAACTATCACTATATTTTTTCCTTTTCCTAGTTCTTCTTCCAAGCGCAG
GATAACCCCAAGGGGTTGTGGGTTTTTTCTACCAATGGGGGCTTTCCCTTCACCACCCCC
ATGGGGGTGGTCCACAGGGTTCATAACTACCCCTCTTACTACGGGGCATTTACCTAGCCA
ACACTTAGATCCGTCTCAACCGAAACTTTTTTGGTTCACCCCAACATTACCCACTTGTCC
GAATGTTGCTAAGCAGTTTTGGGATACCAAACGGACCTCCCCAGATGGTAATCTTAAAGT
GGCCAATTTACCCTCTTTTGCAATCAGTTTCGCTATAGCACCTGCTGCTCTAGCTAATTG
CCCACCCCTTCCACGTGTGATTTCTATGTTATGTATGGTCGTGCCTAAGGGCATATCGGT
TGAAGTAGATTCTTCTTTTTTCTCAAAAAACCCCTTCCCAAACTATACAAGCTTCTTCCA
AAGCATATGGCTTTCTAGATGTATATGACGATCTCTAGACAGATGGATCTTATATGAATC
GTATGATGAAGTACCACATGAGTGGATATATAGAAAAGGAATCCAAATCCACCGAATCGC
TCATGTTATGATCTTCTACATCCTAGGTCTCCGCGTTCCGTCATCTGGCTTATGTTCTTC
ATGTAGCATTCAGATCGAATGACTCTATGAAATTACGTTGATACTTCCACATATTATGGG
TAACGTAGGAGACATCCCTATTTTCACCCGGGGGTCTTAATTACCACTGCTTAACTTTCA
ATTCGCCTCTGACCATCAAATTAAATGTGAATAACTCGTCCTCCTCTCTTTGAAACAAGG
GGCGCTTCCAGTTCTGTGCGTGCTTCAAACAATTTTGTCTTCTCCATATTACCATATCTC
TAGAGTCAATAATTTTCTATGAGGAACTACCTTGTTACGAGTTCACTCCAGTCGCAAGCC
TAGCCTTAGGCATCCCCCTCCTTACGTTTAAGGGTAATGACTTCAAACCTGGCCAACTCC
TATAGTGTGACGGGCGGTGTGTACAAGGCCTGAGAACAGATTCACCGACGTATGGCTGAC
CGGCGATTACTAGCGATTCCAACTTCATGCAGGCGAGTTGCAGCCTGCAATCCGAACTGG
ACATAAAAAAGCTATTGAATTAACTAAAAAAGCGGATATAAAGGGAATAAAATGGAATTG
TTTGAATCGTGGTAAAGTATTCTAATCCAATAAGGATTTCGCGGGCGAATATTTACTCTT
TCCTGTCTTATTTGTTAATTTAGAACCATATCAAATAAAGCAATTTTTTTGGTTTGTTCC
GCCATCCCACCCAATGAAGTGTTAGGATTCTTTTCAATAAAATCCTATGTAGTCATAGGT
TTTGTCTTTCCCACAACTTCTCCTTTAATGGTTAGGTTTGAATCCTGCAATGGAGCTTCC
AATTTTTTTCCCGAGTCAATTTTCTCAGTTTTATTAACCGGGCTGCTCTTTATTTATTAC
TTTATATTTTTATTTGTTGTTTCAAAAGTCAAGTTACGATTTCGAATTCTCTCTTTTTTT
GAGAATTTTATTATATTGATGCTTTATCACATTGCCTTTTTTTATGATGTAATTCATAGA
CCATACATATGGGAATCCTATATCTTTCTTGTTCTTCTTCCTTCTATCTATCATCTCTCC
TTTTATCCACATCCCTTTAGTTTTGCTTCACAGCCTAGAATCAGGTTTCTTTTGTAGAGA
AAAAAATGTAGTTGCTACAACTATATGATAGATCTACTCATTTTGATAGATGTATTTATT
TACATAGTGACTGTTTCTTAGTTAGGATCTCGACAATACGAAGCAATAGGTTGGTTATTA
GTTAATTTTCTATCATTACTAAGTTTTTTTCCATTTTTGACCCTAAAGAAAAAAACTAAC
GAGTCACACACTAAGCATAGCAATTATATTAAAAGATTTCTTAATTTTCATTAAATCTTA
TACAAAGAGGGATACTTTCTTCTTTTTTTAGGGATTTTTGGAAAAACAAGGTTCTTGTCT
TTTTTATTCTATCACTGGGCGGAATGGGAAGACATGGTTAGTTATTCTTCTTCTACGGAT
ATCCAAATTTTGACACCTAATACTCCATAGATAGTTCGAATTGGATAGCAGCAATAATCA
ATTTTAGAGCGAATTGTTTGGAGGGGTAGTCTATCCTTTTTTATGCATTCGGCCCGTGCA
ATTTCTTTTCCTGCTAGACGACCCGCAATTTGGATTTTTATTCCCTTTATATCCGCTTTT
TTAGTTAATTCAATAGCTTTTTTCATTGCTTTTCGGAATGAAACTCTATTTTTTAATTGG
AAAGCTATATATTCCGCAAGAATATTAGGTTGTCTATAAGGTTCTTTAACCTTTTCGATA
GCAATATTAAGTCTCTGGTTTACAGAATTAACTTCCTTTTGGAGATCTTTCTCTAATTCT
TCGATTGCTCCCTTTTCCTTTAATAAGTTGGCGAATCCAATATGGATTATGATGTGGATT
GTATCAATTTCTTTTTGAATTTCTATATGTGTAATTACTTCAGAACTTGAGTCTGATTCC
ATTTTTCTATTCGAGCCTTTTTTCCTATTCTTTTGTATATAGTTCTTGATACAATTCTGT
ATTTTTTTTATCTTCCTATAGACCTTCAGAATAATTTTTTGGTTGTGCGAACCAAAAGGA
ATGGTGATTTTTGGTTGTACCAAGTCTGAAACCCGAGTGGATTTATCTTTTTGTCCCATA
TTTTTCTATTATATTTCCTTTTTTACTGGGAATCGAAATCTTAGATTGATCTAAAGATTA
TTTTGATTTCTTTACTATATTTATTATAATTGTTATATTACACATCGTTTTTATATAGAA
ATAACTACGTCCTCGAGCTCGAGGTCTGAATTTTTTCATAATAGTACTCCTACTGACTTC
GGCTTTAGTGATGAATAAATTCGTTTTGTCGAAATCCCTATAATGAGTAGCATTTGCTGC
TGCCGAATAAACCAACTTTAAGATGGGCTCGATAAGGCATAAGATTCAGTACCATAACAG
TTTCCTCGTAGTAACGTCAGTGAATCTCATCTAGAACTCTTTGTGCTTTGAAAACAGACA
TATGCGTTTTTGTGCTTTGAAAACCCGTTCGAATTTAAGTAGACGATCGGTTGGAACTTT
TCTTGCGAGTTTTCTCAGCCCCTTCTTCTTCTTTATCCTAGGGTTATACTTTACCAATTT
GAAACTTGTCATAAATAAGGTTATTACCCGCCTACCTTTACTTTATTTGATTATTTGAAT
CCTATAAATTTTGTTTATTCTGAATCTTTCTATTCTGAATTCAATTAACGACGAGATTTA
GTATCCTTTCTTGTACTTTCATAACTCGTAAAATGCCAAGTAGGCACGAATTCCCCCAAT
TTGCGACCTACCATAGGATTTGTTATGTAAATAGGTATATGTTCGTTTCCATTATGAATC
GCGATTGTATGGCCAACGATTGCGGGTAGAATGCTAGATGCCCGGGACAACGTTACTATT
ATTTCTTTCTCCTCCTTCATATTGACATTTTCGATTTTTGCCAATAAATGACGAGCTACA
AAAGGATTCGTTTTTTTCATGTCATAGCTGATTACTCCTTTTTTTCATTTTAAAGAGTAA
CATCCTATGTCCACTATCTCGATCGAGGTATGGAGGTCAGAATAAATAGAATAAATAATG
GATGGAAAAAAGAGAAAATCCTTTAGCTGGATAAGGGGCGGATGTAGCCAAGTGGATCAA
GGCAGTGGATTGTGAATCCACCATGCGCGGGTTCAATTCCCGTCGTTTGCCCATCGCATT
ATTGCAAATTCCAAAAATGTAATTTTCCATATTCCTAGTTACGTATTTACTTACGGTGAC
GAAGAATAAAACTATCACTATATTTTTTCCTTTTCCTAGTTCTTCTTCCAAGCGCAGGAT
AACCCCAAGGGGTTGTGGGTTTTTTTCTACCAATGGGGGCTTTCCCTTCACCACCCCCAT
GGGGGTGGTCCACAGGGTTCATAACTACCCCTCTTACTACAGGGCGTTTACCTAGCCAAC
ACTTAGATCTGGCTCTACCCAAACTTTTTTGGTTCACCCCAACATTACCCACTTGTCCGA
CTGTTGCTAAGCAGTTTTGGGATACCAAACGGACCTCCCCAGATGGTAATCTTAAAGTGG
CCAATTTACCCTCTTTTGCAATCAGTTTTGTTACAGCACCTGCTACTCTAGCTAAATGCC
CACCCCATATACGTGTGATTTCTATGTTATGTATGGTCGTGCCTAAGGGCATATCGGTTG
AAGTAGATTCTTCTTTTTTCTCAAAAAACCCTTCCCAAACTGTACAAGCTTCTTCCAAAG
CATACGGCTTTCTAGATGTATATGACGATCTCTAGATAGATGGATCTTATATGAATCGTA
TGATGAAGTACCACATGAGTGGATATATAGAAAAGGAATCCAAATCCGCCGAATCGCTCA
TGTTATGATCTTCTACAACCTAGGTCTCCGCGTTCCGTCATCTGGCTTATGTTCTTCATG
TAGCATTCAGATCGAATGACTCTATGAAATTACGTCGATACTTCCACATATTATGGGTAA
CGTAGAGACATCCCTATTTCCACCCGGGGGTCTTTAATACACTGCT
>gi|126352875|gb|AC184133.3| Subsequence 139000 to 141000 of Zea mays chromosome unknown clone CH201-530C10; ZMMBBc0530C10, *** SEQUENCING IN PROGRESS ***, 22 unordered pieces
CCCATTAAGTTCGATGGTACCCACGTTCTTAACCTTAAGAACGTGGGTACCCACGTTCTT
AACCCTTTTCCAGAAAAAAATAAAAAATACAGAAATGAAAAATTAGACACACATAATAAC
ACATGCAACACAGAATATCACATACAATACACATTTCAAACACATGGATATATATACATA
TCACAAATTCACACAAGTCCAAATACATAAGTTCACAAACTTCACACAAGTCCAAATACG
TAAGTTCACAAATTCACACAAGTCCAAATACATAAGTTCACAAATTCACATAAGTCTAAA
TACATAAGTTCATATCCATAGTTCTCATTTTTAGTTCACAAGTTCAAACATTAGCTCCAT
TGCTCTCGATCAGGACATCGGATTGTAGTTCGTAGCTCCACCACTAGAATTGAGACATCT
GTCCGCAAATTCAGCGTGAGGGGGAGGAGTCACTTGATGAGAGCCGGAATCCTACAAAAT
AAACCAAAATTCTCATAAATATACAACTGGCATTAAATCACATGTACACCAAGATATAGG
AAAGCATGATAAACATAGCGTCCTTTTCTAAATAAATATAGGAAAGCATTAAATCACATG
TACACCAAAATTCTCATAAACCAAAATGATCGAGAGGTACAAGAAGGCACACGCCGTTGG
CTCTTCCTCTGGCCCCCCACTCTTAGAGCACAATGCCCAGGTACTGATACAAACTCATGC
CAGCTATATATACCTTACTGTTTCTCACAGTAAAATACGGTGGTCATTTTATGATATCTA
CAATTATTTTTTCATACACGTACTGAAGCCAACCATGGTTACTGTTTGGAACTAAAAATT
ATTCCAACTCTTTGCTTTATCTGTTGAAGCAATTCTACTAGCAAGAATCCGCAAAACTGC
GCAACCAGATCTAGATGCTGCAAAACACTAACAGGTAGAGCCAGGAGCCTTGTGCGGTAA
TTTACTTTCTATATACTACTGAGTACTGGCAAGAGGAATGCAAGTGACTGCATGGAAGAA
CGTACTGCCCGTACACGTGTTTTGATTATTTCTCTCCCTTGTGATTGTGAAGGCACTTGG
TCGGTGACTCTGTGGGAAACTTGTCACTCAAAGAGCTGAAGCAGCTGGAGAGCCACCTTG
AGAAAGGCATCTCTAAGATCAGGTTGACGTTGCTTAGTTCAAATTTAAATTGTATAATGT
AAAATATTAACGAACGGAGGGAGTATTTGATTATTTATACAGTACGTATATATGACCATT
AATTGCTTCCCGAGATGGTTTTGTTTACATAATTCTTCGAGTTCTGATGTAAGTAACTAT
GAGTTCGTGATGGCTAGGTTGTTTATTTGTCAGACTCTGATTGCTGAATTCTTGTTTCAG
AGTGAGCTGTCGGCTGCCGAGATCAATTTCATGGCCAAAAGGGTAATACATACATGTTAC
CTACATGCATAAACCTCAGACGTCATTCATTTTAGCTAATCCTATCTGGATTCATTCGTT
TGCATCATATCCTATCTGCAGGAGACTGAGCTTCAGAATGACCACATGAACCTCAGGACC
AAGGTATGATTACTAAAATGACCACATAAACCAAAATGAGCAGCCCTCGGATGCATTCAA
AGTGTAGAGCCAAGCTAATGTATGGCTGACATCAACCTGCAGGACCCAAGAACATGCCCT
ACAGGCCGCTCAAGTGCCAGTCCTGCTGCCCAGGATTCTTCTGCCCAGGATTGTTTAGAT
GCGCCTCATCCATTAGTACGGAACAGTCCGAGTTGGGCAGATTGTTTAGATGCGCCTCAT
CCATTAGTACGGAACAGTCCGAGTTGAGCAGATTGTAACTCAGCAGATTGTTATCCGTGC
AAGCAAGAATTTCCCAGACTAAATGGCTAGCTTGGATGAGTTGGGCATGTTTGGCCCTTT
CAAATAGCTTAGATGGCTGCTAATTTTTAATGCTAATGAATCCAATATATAATTATATGT
ACCACTCATATCAATAGTGAC
