# Supplementary material for: JunctionViewer: customizable annotation software for repeat-rich genomic regions
Source: BMC Bioinformatics. 2010 Jan 12;11:23. doi: 10.1186/1471-2105-11-23 (PMC2824676; doi:10.1186/1471-2105-11-23)
Supplement: Additional file 1 — JunctionViewer 2.0 package. The gzipped tar (tarball) contains the JuntionViewer 2.0 package including the main program, documentation, and example files. Please see http://junctionviewer.sourceforge.net/ for the latest version. [file 1471-2105-11-23-S1.GZ › JunctionViewer-v2.0.0/example_CRM2_sequence_1-6640.fna]

>gi|22296821|gb|AY129008.1|_subsequence_1_6640 Zea mays CRM centromeric retrotranposon, subsequence
TGATGAAGACATCCACACTACTGATGCATCTATACCAATACAAGTACCAATTTCTGGTCC
CATTACTCGCGCTCGTGCTCGTCAACTCAACCATCAGGTGATTACACTCTTGAGTTCATG
TCCATCATATTTAGACCATGGAGACCCGTGCACTCTTGTTTTGCTTAGGAATCAGGGAGA
AGACCGAAAGGGAAAAGGATTTGAACATGCTGGATTCGGACTGCAGAAGAACACCAACTT
GTGACGGTCACCACGGTCAGATGCGGGCTCGGATTGGAATGTTCAAGCACAACATGGAAA
GCTTATCAAGTCTACTTTCATATGGATCCGGAATTATAGTCATATCTGTTCTGAGGCCGC
CGTAATCATTGTTTTCTTACCGAGACATTTCCTGCCTTTTCTGCCCATGGTGCTGCGTCA
CCCTATTTTGGCCCAATGGGTCGTGTATCAAGTTAGGTCCATTAGGGACGCATCCTAGGG
TTGCAGCACGACCCCAATACCCTTGTGGTCGTCCTCCCATGTTTATAAACCCCCTAGCCG
CCACCAAGAACAGCGGGTTTTGTTTAGATCAAGTTTAGCTCTCGCTACTTGCTTGCAAGC
GCGCGTGCTAGTTCAGCCGCCCGTCTTCTTGTCTTCGGAACCCCACCATATTGGAGTTTG
ATCTTTAAACCTACATTTAGATCTGGTAATTCAGTACTTGTTCTACTTGTTCTTGCTAGT
TCTTCGATTGCTTGCAGGACGAGTGCCCTAGTGGCCAGGGTGTCACGCTCCACAAGATCG
TGACAGCCATAGGAGGTGGTGTATCGGTTGCTAAGGCGCAGCGTCTTTGGAAGGCTGTAG
TCGGGCCGTGAACGTCGTCTCCTCCCCCAATCGAGTTATTCCACACCCTCTCATCGAAAG
ATCGGGCAATCACCCAACGGGTGCACATCAGTTGGTAATCAGAGCAAGGTTTATCGGTGA
GAGATTTACTTTTCTTCGCTGTTTTCTTATCTCCTATAGTCCAGAAAAAGCCAAAAAAAT
AGTAGATTAGTTTTACCGCAATCCTATAAACCATTGAGCATTTACTAGTACTACTTAGTT
AGGGCTTGTTGAGTTTTTGGTTGCATCGGTTGTGTCGAGTTGCTGGTCTTAGTTTATTCC
TTTAGAGTTTTGAGTTCTACCACGTTTTGGTCACCACGAGATCCACCATCACCAAAAACA
TCTCTGGTTCGTTTTTGCCACCACGGATACATATCATATCCGATTTGGAAGTTTAAATAC
AATCTGGAAAGCTTATCTTATCTTCTTTCCAACGGATCTGACCTTATCTCAAAATTCGTT
CTGAGCGCTCCGCAATCATCGTAGAGATTTCTGGACTTTCTATATTAACAAGATTTGTTA
AATCTGATTTAAAGGGGTTGTTAGCAATATCTTTATTGTTTGGGTTGTCATAGTGAAAAA
AAGGGTTTAGGCCCCTGCAAAAAAAAACAGAAGAAGAAGAAAAAAAAAGAATAGAAAAGA
AAAAAAAGGAAAAGAAGAAGAAGGGGGCTGAATCTCTAAATCTGTTGTTTCTCTTTGTGC
TGTGCTAGTTGTTCTTTTTCAGTGACTACCTTTGTGCCTAGGCTCACGTCTCTAGCCTGG
TTTAGCCTAGGACCAGCACAGTACCACCGTTGAACGATTATTCAGCTTGCTTTTGTAACT
AACGTGGTACTAGTGTATTCCTTGCTTCAGCCCACCTACAACTCTACATATTTCGACTAC
AGTTTGACAGGTCGTGTTGCTGCGGCACCGATACACTTATTCCACGGTTGCAGACTTGTT
GGTTGCTGACCCCTCCTGTTGTGCAAGGTAAGAATTGGTAAGAGCTTGTGTGGCAGGTTG
AGAGTGAGCGCCTTGCAGTAGCTACATCCTAATAGTTGTAGAGTTTTTATTCCTTCACAT
TTTTTTTTCTTGTTGCCTCTGTTCGTCTAACCATGGCAGGATTGGAGGTTGATGATGCTT
CTCGTAATATGCCACACTCTCCTCGCACCAAGGGTATCATACAACACTTTGTAAGGCTGG
TGAAAACGCACACGGAAGGTCTTGATAATGACATGCAGGTGACGAATGAAAAGATGGGGC
AATTGGAGGCCACACAGATCGACACAAACACCAAACTTGCAAATGTGGAAATGACAGTTG
CTCATATTGACAAGAGCCTTGTCGCACTCTTGAGGCGATTTGATGAGATGCATGCTAATA
CCAATGGTGGGCGTGATGAGGGCGCCGAAGGTAACTGGGATGACTATGTTGCTGATACTG
AACAAGATGACCAAGAAGCACCTAATCGCCGGCGACTACGTACTAACCGTAGAGGTATGG
GTGGTTTTCACCGACGTGAGGTACATGGTAATGATGATGCTTTTAGTAAGGTTAAATTTA
AAATACCTCCTTTTGATGGTAAATATGACCCTGATGCTTACATTACTTGGGAGATTGCGG
TTGATCAAAAGTTTGCATGCCATGAATTTCCTGAGAATGCGCGGGTTAGAGCTGCTACTA
GTGAGTTTACTGAATTTGCTTCTGTTTGGTGGATAGAACATGGTAAGAAGAATCCTAATA
ACATGCCACAAACTTGGGATGCGTTGAAACGGGTCATGCGGGCTAGATTTGTTCCTTCTT
ATTATGCACGTGATATGTTAAACAAGTTGCAACAATTGAGACAGGGTACTAAAAGTGTAG
AAGAATATTATCAGGAATTACAAATGGGTATGCTGCGTTGTAACATAGAGGAGGGTGAGG
AATCTGCTATGGCTAGATTTTTGGGCGGGTTAAATAGGGAAATTCAGGACATCCTTGCTT
ATAAAGATTATGCTAATGTAACCCGATTGTTTCATCTTGCTTGCAAAGCTGAAAGGGAAG
TGCAGGGACGACGTGCTAGTGCAAGGTCTAATGTTTCTGCAGGAAAATCTACACCATGGC
AACAGCGCACGACTACGTCCATGACCGGCCGTACACTAGCACCAACTCCCTCGCCAAGTC
GACCAGCACCCCCGCCTTCCTCCAGCGACAAACCACGTGCATCTTCCACAAATTCAGCAA
CCAAATCTGCCCAGAAACCAGCAGGTAGTGCCTCTTCAGTAGCCTCCACGGGTAGAACAA
GAGATGTTCTGTGTTATCGATGCAAGGGCTATGGACACGTGCAGCGTGATTGTCCTAATC
AGCGTGTTTTGGTGGTAAAAGACGATGGTGGGTATTCCTCTGCTAGTGATTTGGATGAAG
CTACACTTGCTTTGCTTGCGGCTGATGATGCAGGCACTAAGGAACCACCCGAAGAACAGA
TTGGTGCAGATGATGCAGAGCATTATGAGAGCCTCATTGTACAGCGTGTGCTTAGTGCAC
AAATGGAGAAGGCAGAGCAGAATCAGCGACATACGTTGTTTCAAACAAAGTGTGTCATTA
AGGAGCGTTCATGTCGTTTGATCATTGATGGAGGTAGCTGCAACAACTTGGCTAGCAGCG
ACATGGTGGAGAAGCTTGCACTTACGACCAAACCGCACCCGCATCCATATCACATTCAAT
GGCTCAACAATAGTGGTAAGGTCAAGGTAACCAAGCTGGTACGAATTAATTTTGCTATTG
GTTCATATCGTGATGTTGTTGACTGTGATGTTGTGCCTATGGATGCTTGTAATATTCTGC
TAGGTAGACCATGGCAATTTGATTCAGATTGTATGCATCATGGTAGATCAAATCAATATT
CTCTCATACACCATGATAAGAAAATTATTTTGCTTCCCATGTCCCCTGAGGCTATTGTGC
GTGATGATGTTGCTAAAGCTACCAAAGCTAAAACTGAGAACAACAAGAATATTAAAGTTG
TTGGTAATAACAAAGATGGGATAAAATTGAAAGGACATTGCTTGCTTGCAACAAAAACTG
ATGTTAATGAATTATTTGCTTCCACTACTGTTGCCTACGCCTTGGTATGCAAGGATGCTT
TGATTTCAATTCAAGATATGCAGCATTCTTTGCCTCCTGTTATTACTAACATTTTGCAGG
AGTATTCTGATGTATTTCCAAGTGAGATACCAGAGGGGCTGCCACCTATACGAGGGATTG
AGCACCAAATTGATCTTATTCCTGGTGCATCTTTGCCGAATCGTGCGCCATATAGGACAA
ATCCAGAGGAAACAAAAGAAATTCAGCGACAAGTGCAAGAACTACTCGACAAAGGTTACG
TGCGTGAGTCTCTTAGTCCGTGTGCTGTTCCGGTTATTTTAGTGCCTAAAAAAGATGGAA
CATGGCGTATGTGTGTTGATTGTAGGGCTATTAATAATATCACGATACGTTATCGACACC
CTATTCCACGTTTAGATGATATGCTTGATGAATTGAGTGGTGCCATTGTCTTTTCTAAAG
TTGATTTGCGTAGTGGGTACCACCAGATTCGTATGAAATTGGGAGATGAATGGAAAACTG
CTTTCAAAACTAAGTTCGGATTGTATGAGTGGTTAGTCATGCCTTTTGGGTTAACTAATG
CACCTAGCACTTTCATGAGATTAATGAACGAGGTTTTGCGTGCCTTCATTGGAAAATTTG
TGGTAGTATACTTTGATGACATATTAATCTACAGCAAATCTATGGATGAACATGTTGATC
ACATGCGTGCTGTTTTTAATGCTTTACGAGATGCACGTTTATTTGGTAACCTTGAGAAGT
GCACATTTTGCACCGATCGAGTTTCGTTTCTTGGTTATGTTGTGACTCCACAGGGAATTG
AGGTTGATCAAGCCAAGGTAGAAGCGATACATGGATGGCCTATGCCAAAGACTATCACAC
AGGTGCGGAGTTTCCTAGGACTTGCTGGCTTCTATCGCCGTTTTGTGAAGGACTTTAGCA
CCATTGCTGCACCTTTGAATGAGCTTACGAAGAAGGGAGTGCATTTTAGTTGGGGCAAAG
TACAAGAGCACGCTTTCAACGTGCTGAAAGATAAGTTGACACATGCACCTCTCCTCCAAC
TTCCTGATTTTAATAAGACTTTTGAGCTTGAATGTGATGCTAGTGGAATTGGATTGGGTG
GTGTTTTGTTACAAGAAGGCAAACCTGTTGCATATTTTAGTGAAAAATTGAGTGGGTCTG
TTCTAAATTATTCTACTTATGATAAGGAATTATATGCTCTTGTGCGAACATTAGAAACAT
GGCAGCATTATTTGTGGCCCAAAGAGTTTGTTATTCATTCTGATCATGAATCTTTGAAAC
ATATTCGTAGTCAAGGAAAACTGAACCGTAGACATGCTAAGTGGGTTGAATTTATCGAAT
CGTTTCCTTATGTTATTAAGCACAAGAAAGGAAAAGAGAATATCATTGCTGACGCTTTGT
CTAGGAGATATACTTTGCTGAATCAACTTGACTACAAAATCTTTGGATTAGAGACGATTA
AAGACCAATATGTTCATGATGCTGATTTTAAAGATGTGTTGCTGCATTGTAAAGATGGGA
AAGGATGGAACAAATATATCGTTAGTGATGGGTTTGTGTTTAGAGCTAACAAGCTATGCA
TTCCAGCTAGCTCCGTTCGTTTGTTGTTGTTACAGGAAGCACATGGAGGTGGCTTAATGG
GACATTTTGGAGCAAAGAAAACGGAGGACATACTTGCTGGTCATTTCTTTTGGCCCAAGA
TGAGAAGAGATGTGGTGAGATTGGTTGCTCGTTGCACGACATGCCAAAAGGCGAAGTCAC
GGTTAAATCCACACGGTTTGTATTTGCCTCTACCCGTTCCTAGTGCTCCTTGGGAAGATA
TTTCTATGGATTTTGTGCTGGGATTGCCTAGGACTAGGAAGGGACGTGATAGTGTGTTTG
TGGTTGTTGATAGATTTTCTAAGATGGCACATTTCATACCATGTCATAAAACTGACGATG
CTACTCATATTGCTGATTTGTTCTTTCGTGAAATTGTTCGCTTGCATGGTGTGCCCAACA
CAATCGTTTCTGATCGTGATGCTAAATTTCTTAGTCATTTTTGGAGGACTTTGTGGGCAA
AATTGGGGACTAAGCTTTTATTTTCTACTACATGTCATCCTCAAACTGATGGTCAAACTG
AAGTTGTGAATAGAACTTTGTCTACTATGTTAAGGGCAGTTCTAAAGAAGAATATTAAGA
TGTGGGAGGACTGTTTGCCTCATATTGAATTTGCTTATAATCGATCATTGCATTCTACTA
CAAAGATGTGCCCATTTCAGATTGTATATGGTTTGTTACCTCGTGCTCCTATTGATTTAA
TGCCTTTGCCATCTTCTGAAAAACTAAATTTTGATGCTACTAGGCGTGCTGAATTGATGT
TAAAACTGCACGAAACTACTAAAGAAAACATAGAGCGTATGAATGCTAGATATAAGTTTG
CTAGTGATAAAGGTAGAAAGGAAATAAATTTTGAACCTGGAGATTTAGTTTGGTTGCATT
TGAGAAAGGAAAGGTTTCCTGAATTACGAAAATCTAAATTGTTGCCTCGAGCCGATGGAC
CGTTTAAAGTGCTAGAGAAAATTAACGACAATGCATATAGGCTAGATCTGCCTGCAGACT
TTGGGGTTAGCCCCACATTTAACATTGCAGATTTAAAGCCCTACTTGGGAGAGGAAGTTG
AGCTTGAGTCGAGGACGACTCAAATGCAAGAAGGGGAGAA
