# Supplementary material for: JunctionViewer: customizable annotation software for repeat-rich genomic regions
Source: BMC Bioinformatics. 2010 Jan 12;11:23. doi: 10.1186/1471-2105-11-23 (PMC2824676; doi:10.1186/1471-2105-11-23)
Supplement: Additional file 1 — JunctionViewer 2.0 package. The gzipped tar (tarball) contains the JuntionViewer 2.0 package including the main program, documentation, and example files. Please see http://junctionviewer.sourceforge.net/ for the latest version. [file 1471-2105-11-23-S1.GZ › JunctionViewer-v2.0.0/example_foreground_top_chart.tab]

c0530C10	1	6
c0530C10	2	3
c0530C10	3	3
c0530C10	4	3
c0530C10	5	3
c0530C10	6	3
c0530C10	7	3
c0530C10	8	3
c0530C10	9	3
c0530C10	10	3
c0530C10	11	3
c0530C10	12	3
c0530C10	13	3
c0530C10	14	3
c0530C10	15	3
c0530C10	16	3
c0530C10	17	3
c0530C10	18	3
c0530C10	19	3
c0530C10	20	3
c0530C10	21	3
c0530C10	22	3
c0530C10	23	3
c0530C10	24	3
c0530C10	25	3
c0530C10	26	3
c0530C10	27	3
c0530C10	28	3
c0530C10	29	3
c0530C10	30	3
c0530C10	31	3
c0530C10	32	3
c0530C10	33	3
c0530C10	34	3
c0530C10	35	3
c0530C10	36	3
c0530C10	37	3
c0530C10	38	3
c0530C10	39	3
c0530C10	40	3
c0530C10	41	3
c0530C10	42	3
c0530C10	43	3
c0530C10	44	3
c0530C10	45	3
c0530C10	46	3
c0530C10	47	3
c0530C10	48	3
c0530C10	49	3
c0530C10	50	3
c0530C10	51	3
c0530C10	52	3
c0530C10	53	3
c0530C10	54	3
c0530C10	55	3
c0530C10	56	3
c0530C10	57	3
c0530C10	58	3
c0530C10	59	3
c0530C10	60	3
c0530C10	61	3
c0530C10	62	3
c0530C10	63	3
c0530C10	64	3
c0530C10	65	3
c0530C10	66	3
c0530C10	67	3
c0530C10	68	3
c0530C10	69	3
c0530C10	70	3
c0530C10	71	3
c0530C10	72	3
c0530C10	73	3
c0530C10	74	3
c0530C10	75	3
c0530C10	76	3
c0530C10	77	3
c0530C10	78	3
c0530C10	79	3
c0530C10	80	3
c0530C10	81	3
c0530C10	82	3
c0530C10	83	3
c0530C10	84	3
c0530C10	85	3
c0530C10	86	3
c0530C10	87	3
c0530C10	88	3
c0530C10	89	3
c0530C10	90	3
c0530C10	91	3
c0530C10	92	3
c0530C10	93	3
c0530C10	94	3
c0530C10	95	3
c0530C10	96	3
c0530C10	97	3
c0530C10	98	3
c0530C10	99	3
c0530C10	100	3
c0530C10	101	3
c0530C10	102	3
c0530C10	103	3
c0530C10	104	3
c0530C10	105	3
c0530C10	106	3
c0530C10	107	3
c0530C10	108	3
c0530C10	109	3
c0530C10	110	3
c0530C10	111	3
c0530C10	112	3
c0530C10	113	3
c0530C10	114	3
c0530C10	115	3
c0530C10	116	3
c0530C10	117	3
c0530C10	118	3
c0530C10	119	3
c0530C10	120	3
c0530C10	121	3
c0530C10	122	3
c0530C10	123	3
c0530C10	124	3
c0530C10	125	3
c0530C10	126	3
c0530C10	127	3
c0530C10	128	3
c0530C10	129	3
c0530C10	130	3
c0530C10	131	3
c0530C10	132	3
c0530C10	133	3
c0530C10	134	3
c0530C10	135	3
c0530C10	136	3
c0530C10	137	3
c0530C10	138	3
c0530C10	139	3
c0530C10	140	3
c0530C10	141	3
c0530C10	142	3
c0530C10	143	3
c0530C10	144	3
c0530C10	145	3
c0530C10	146	3
c0530C10	147	3
c0530C10	148	3
c0530C10	149	3
c0530C10	150	3
c0530C10	151	3
c0530C10	152	3
c0530C10	153	3
c0530C10	154	3
c0530C10	155	3
c0530C10	156	3
c0530C10	157	3
c0530C10	158	3
c0530C10	159	3
c0530C10	160	3
c0530C10	161	3
c0530C10	162	3
c0530C10	163	3
c0530C10	164	3
c0530C10	165	3
c0530C10	166	3
c0530C10	167	3
c0530C10	168	3
c0530C10	169	3
c0530C10	170	3
c0530C10	171	3
c0530C10	172	3
c0530C10	173	3
c0530C10	174	3
c0530C10	175	3
c0530C10	176	3
c0530C10	177	3
c0530C10	178	3
c0530C10	179	3
c0530C10	180	3
c0530C10	181	3
c0530C10	182	3
c0530C10	183	3
c0530C10	184	3
c0530C10	185	3
c0530C10	186	3
c0530C10	187	3
c0530C10	188	3
c0530C10	189	3
c0530C10	190	3
c0530C10	191	3
c0530C10	192	3
c0530C10	193	3
c0530C10	194	3
c0530C10	195	3
c0530C10	196	3
c0530C10	197	3
c0530C10	198	3
c0530C10	199	3
c0530C10	200	3
c0530C10	201	3
c0530C10	202	3
c0530C10	203	3
c0530C10	204	3
c0530C10	205	3
c0530C10	206	3
c0530C10	207	3
c0530C10	208	3
c0530C10	209	3
c0530C10	210	3
c0530C10	211	3
c0530C10	212	3
c0530C10	213	3
c0530C10	214	3
c0530C10	215	3
c0530C10	216	3
c0530C10	217	3
c0530C10	218	3
c0530C10	219	3
c0530C10	220	3
c0530C10	221	3
c0530C10	222	3
c0530C10	223	3
c0530C10	224	3
c0530C10	225	3
c0530C10	226	3
c0530C10	227	3
c0530C10	228	3
c0530C10	229	3
c0530C10	230	3
c0530C10	231	3
c0530C10	232	3
c0530C10	233	3
c0530C10	234	3
c0530C10	235	3
c0530C10	236	3
c0530C10	237	3
c0530C10	238	3
c0530C10	239	3
c0530C10	240	3
c0530C10	241	3
c0530C10	242	3
c0530C10	243	3
c0530C10	244	3
c0530C10	245	3
c0530C10	246	3
c0530C10	247	3
c0530C10	248	3
c0530C10	249	3
c0530C10	250	3
c0530C10	251	3
c0530C10	252	3
c0530C10	253	3
c0530C10	254	3
c0530C10	255	3
c0530C10	256	3
c0530C10	257	3
c0530C10	258	3
c0530C10	259	3
c0530C10	260	3
c0530C10	261	3
c0530C10	262	3
c0530C10	263	3
c0530C10	264	3
c0530C10	265	3
c0530C10	266	3
c0530C10	267	3
c0530C10	268	3
c0530C10	269	3
c0530C10	270	3
c0530C10	271	3
c0530C10	272	3
c0530C10	273	3
c0530C10	274	3
c0530C10	275	3
c0530C10	276	3
c0530C10	277	3
c0530C10	278	3
c0530C10	279	3
c0530C10	280	3
c0530C10	281	3
c0530C10	282	3
c0530C10	283	3
c0530C10	284	3
c0530C10	285	3
c0530C10	286	3
c0530C10	287	3
c0530C10	288	3
c0530C10	289	3
c0530C10	290	3
c0530C10	291	3
c0530C10	292	3
c0530C10	293	3
c0530C10	294	3
c0530C10	295	3
c0530C10	296	3
c0530C10	297	3
c0530C10	298	3
c0530C10	299	3
c0530C10	300	3
c0530C10	301	3
c0530C10	302	3
c0530C10	303	3
c0530C10	304	3
c0530C10	305	3
c0530C10	306	3
c0530C10	307	3
c0530C10	308	3
c0530C10	309	3
c0530C10	310	3
c0530C10	311	3
c0530C10	312	3
c0530C10	313	3
c0530C10	314	3
c0530C10	315	3
c0530C10	316	3
c0530C10	317	3
c0530C10	318	3
c0530C10	319	3
c0530C10	320	3
c0530C10	321	3
c0530C10	322	3
c0530C10	323	3
c0530C10	324	3
c0530C10	325	3
c0530C10	326	3
c0530C10	327	3
c0530C10	328	3
c0530C10	329	3
c0530C10	330	3
c0530C10	331	3
c0530C10	332	3
c0530C10	333	3
c0530C10	334	3
c0530C10	335	3
c0530C10	336	3
c0530C10	337	3
c0530C10	338	3
c0530C10	339	3
c0530C10	340	3
c0530C10	341	3
c0530C10	342	3
c0530C10	343	3
c0530C10	344	3
c0530C10	345	3
c0530C10	346	3
c0530C10	347	3
c0530C10	348	3
c0530C10	349	3
c0530C10	350	3
c0530C10	351	3
c0530C10	352	3
c0530C10	353	3
c0530C10	354	3
c0530C10	355	3
c0530C10	356	3
c0530C10	357	3
c0530C10	358	3
c0530C10	359	3
c0530C10	360	3
c0530C10	361	3
c0530C10	362	3
c0530C10	363	3
c0530C10	364	3
c0530C10	365	3
c0530C10	366	3
c0530C10	367	3
c0530C10	368	3
c0530C10	369	3
c0530C10	370	3
c0530C10	371	3
c0530C10	372	3
c0530C10	373	3
c0530C10	374	3
c0530C10	375	3
c0530C10	376	3
c0530C10	377	3
c0530C10	378	3
c0530C10	379	3
c0530C10	380	3
c0530C10	381	3
c0530C10	382	3
c0530C10	383	3
c0530C10	384	3
c0530C10	385	3
c0530C10	386	3
c0530C10	387	3
c0530C10	388	3
c0530C10	389	3
c0530C10	390	3
c0530C10	391	3
c0530C10	392	3
c0530C10	393	3
c0530C10	394	3
c0530C10	395	3
c0530C10	396	3
c0530C10	397	3
c0530C10	398	3
c0530C10	399	3
c0530C10	400	1.196401899
c0530C10	401	1.1994004
c0530C10	402	1.202398901
c0530C10	403	1.205397402
c0530C10	404	1.208395903
c0530C10	405	1.211394404
c0530C10	406	1.214392905
c0530C10	407	1.217391406
c0530C10	408	1.220389907
c0530C10	409	1.223388408
c0530C10	410	1.226386909
c0530C10	411	1.22938541
c0530C10	412	1.232383911
c0530C10	413	1.235382412
c0530C10	414	1.238380913
c0530C10	415	1.241379414
c0530C10	416	1.244377915
c0530C10	417	1.247376416
c0530C10	418	1.250374917
c0530C10	419	1.253373418
c0530C10	420	1.256371919
c0530C10	421	1.25937042
c0530C10	422	1.262368921
c0530C10	423	1.265367422
c0530C10	424	1.268365923
c0530C10	425	1.271364424
c0530C10	426	1.274362925
c0530C10	427	1.277361426
c0530C10	428	1.280359927
c0530C10	429	1.283358428
c0530C10	430	1.286356929
c0530C10	431	1.28935543
c0530C10	432	1.292353931
c0530C10	433	1.295352432
c0530C10	434	1.298350933
c0530C10	435	1.301349434
c0530C10	436	1.304347935
c0530C10	437	1.307346436
c0530C10	438	1.31034493699999
c0530C10	439	1.31334343799999
c0530C10	440	1.31634193899999
c0530C10	441	1.31934043999999
c0530C10	442	1.32233894099999
c0530C10	443	1.32533744199999
c0530C10	444	1.32833594299999
c0530C10	445	1.33133444399999
c0530C10	446	1.33433294499999
c0530C10	447	1.33733144599999
c0530C10	448	1.34032994699999
c0530C10	449	1.34332844799999
c0530C10	450	1.34632694899999
c0530C10	451	1.34932544999999
c0530C10	452	1.35232395099999
c0530C10	453	1.35532245199999
c0530C10	454	1.35832095299999
c0530C10	455	1.36131945399999
c0530C10	456	1.36431795499999
c0530C10	457	1.36731645599999
c0530C10	458	1.37031495699999
c0530C10	459	1.37331345799999
c0530C10	460	1.37631195899999
c0530C10	461	1.37931045999999
c0530C10	462	1.38230896099999
c0530C10	463	1.38530746199999
c0530C10	464	1.38830596299999
c0530C10	465	1.39130446399999
c0530C10	466	1.39430296499999
c0530C10	467	1.39730146599999
c0530C10	468	1.40029996699999
c0530C10	469	1.40329846799999
c0530C10	470	1.40629696899999
c0530C10	471	1.40929546999999
c0530C10	472	1.41229397099999
c0530C10	473	1.41529247199999
c0530C10	474	1.41829097299999
c0530C10	475	1.42128947399999
c0530C10	476	1.42428797499999
c0530C10	477	1.42728647599999
c0530C10	478	1.43028497699999
c0530C10	479	1.43328347799999
c0530C10	480	1.43628197899999
c0530C10	481	1.43928047999999
c0530C10	482	1.44227898099999
c0530C10	483	1.44527748199999
c0530C10	484	1.44827598299999
c0530C10	485	1.45127448399999
c0530C10	486	1.45427298499999
c0530C10	487	1.45727148599999
c0530C10	488	1.46026998699999
c0530C10	489	1.46326848799999
c0530C10	490	1.46626698899999
c0530C10	491	1.46926548999999
c0530C10	492	1.47226399099999
c0530C10	493	1.47526249199999
c0530C10	494	1.47826099299999
c0530C10	495	1.48125949399999
c0530C10	496	1.48425799499999
c0530C10	497	1.48725649599999
c0530C10	498	1.49025499699999
c0530C10	499	1.49325349799999
c0530C10	500	1.49625199899999
c0530C10	501	1.49925049999999
c0530C10	502	1.50224900099999
c0530C10	503	1.50524750199999
c0530C10	504	1.50824600299999
c0530C10	505	1.51124450399999
c0530C10	506	1.51424300499999
c0530C10	507	1.51724150599999
c0530C10	508	1.52024000699999
c0530C10	509	1.52323850799999
c0530C10	510	1.52623700899999
c0530C10	511	1.52923550999999
c0530C10	512	1.53223401099999
c0530C10	513	1.53523251199999
c0530C10	514	1.53823101299999
c0530C10	515	1.54122951399999
c0530C10	516	1.54422801499999
c0530C10	517	1.54722651599999
c0530C10	518	1.55022501699999
c0530C10	519	1.55322351799999
c0530C10	520	1.55622201899999
c0530C10	521	1.55922051999999
c0530C10	522	1.56221902099999
c0530C10	523	1.56521752199999
c0530C10	524	1.56821602299999
c0530C10	525	1.57121452399999
c0530C10	526	1.57421302499999
c0530C10	527	1.57721152599999
c0530C10	528	1.58021002699999
c0530C10	529	1.58320852799999
c0530C10	530	1.58620702899999
c0530C10	531	1.58920552999999
c0530C10	532	1.59220403099999
c0530C10	533	1.59520253199999
c0530C10	534	1.59820103299999
c0530C10	535	1.60119953399999
c0530C10	536	1.60419803499999
c0530C10	537	1.60719653599999
c0530C10	538	1.61019503699999
c0530C10	539	1.61319353799999
c0530C10	540	1.61619203899999
c0530C10	541	1.61919053999999
c0530C10	542	1.62218904099999
c0530C10	543	1.62518754199999
c0530C10	544	1.62818604299999
c0530C10	545	1.63118454399999
c0530C10	546	1.63418304499999
c0530C10	547	1.63718154599999
c0530C10	548	1.64018004699999
c0530C10	549	1.64317854799999
c0530C10	550	1.64617704899999
c0530C10	551	1.64917554999999
c0530C10	552	1.65217405099999
c0530C10	553	1.65517255199999
c0530C10	554	1.65817105299999
c0530C10	555	1.66116955399999
c0530C10	556	1.66416805499999
c0530C10	557	1.66716655599999
c0530C10	558	1.67016505699999
c0530C10	559	1.67316355799999
c0530C10	560	1.67616205899999
c0530C10	561	1.67916055999999
c0530C10	562	1.68215906099999
c0530C10	563	1.68515756199999
c0530C10	564	1.68815606299999
c0530C10	565	1.69115456399999
c0530C10	566	1.69415306499999
c0530C10	567	1.69715156599999
c0530C10	568	1.70015006699999
c0530C10	569	1.70314856799999
c0530C10	570	1.70614706899999
c0530C10	571	1.70914556999999
c0530C10	572	1.71214407099999
c0530C10	573	1.71514257199999
c0530C10	574	1.71814107299999
c0530C10	575	1.72113957399999
c0530C10	576	1.72413807499999
c0530C10	577	1.72713657599999
c0530C10	578	1.73013507699999
c0530C10	579	1.73313357799999
c0530C10	580	1.73613207899999
c0530C10	581	1.73913057999999
c0530C10	582	1.74212908099999
c0530C10	583	1.74512758199999
c0530C10	584	1.74812608299999
c0530C10	585	1.75112458399999
c0530C10	586	1.75412308499999
c0530C10	587	1.75712158599999
c0530C10	588	1.76012008699999
c0530C10	589	1.76311858799999
c0530C10	590	1.76611708899999
c0530C10	591	1.76911558999999
c0530C10	592	1.77211409099999
c0530C10	593	1.77511259199999
c0530C10	594	1.77811109299999
c0530C10	595	1.78110959399999
c0530C10	596	1.78410809499999
c0530C10	597	1.78710659599999
c0530C10	598	1.79010509699999
c0530C10	599	1.79310359799999
c0530C10	600	1.79610209899999
c0530C10	601	1.79910059999999
c0530C10	602	1.80209910099999
c0530C10	603	1.80509760199999
c0530C10	604	1.80809610299999
c0530C10	605	1.81109460399999
c0530C10	606	1.81409310499999
c0530C10	607	1.81709160599999
c0530C10	608	1.82009010699999
c0530C10	609	1.82308860799999
c0530C10	610	1.82608710899999
c0530C10	611	1.82908560999999
c0530C10	612	1.83208411099999
c0530C10	613	1.83508261199999
c0530C10	614	1.83808111299999
c0530C10	615	1.84107961399999
c0530C10	616	1.84407811499999
c0530C10	617	1.84707661599999
c0530C10	618	1.85007511699999
c0530C10	619	1.85307361799999
c0530C10	620	1.85607211899999
c0530C10	621	1.85907061999999
c0530C10	622	1.86206912099999
c0530C10	623	1.86506762199999
c0530C10	624	1.86806612299999
c0530C10	625	1.87106462399999
c0530C10	626	1.87406312499999
c0530C10	627	1.87706162599999
c0530C10	628	1.88006012699999
c0530C10	629	1.88305862799999
c0530C10	630	1.88605712899999
c0530C10	631	1.88905562999999
c0530C10	632	1.89205413099999
c0530C10	633	1.89505263199999
c0530C10	634	1.89805113299999
c0530C10	635	1.90104963399999
c0530C10	636	1.90404813499999
c0530C10	637	1.90704663599999
c0530C10	638	1.91004513699999
c0530C10	639	1.91304363799999
c0530C10	640	1.91604213899999
c0530C10	641	1.91904063999999
c0530C10	642	1.92203914099999
c0530C10	643	1.92503764199999
c0530C10	644	1.92803614299999
c0530C10	645	1.93103464399999
c0530C10	646	1.93403314499999
c0530C10	647	1.93703164599999
c0530C10	648	1.94003014699999
c0530C10	649	1.94302864799999
c0530C10	650	1.94602714899999
c0530C10	651	1.94902564999999
c0530C10	652	1.95202415099999
c0530C10	653	1.95502265199999
c0530C10	654	1.95802115299999
c0530C10	655	1.96101965399999
c0530C10	656	1.96401815499999
c0530C10	657	1.96701665599999
c0530C10	658	1.97001515699999
c0530C10	659	1.97301365799999
c0530C10	660	1.97601215899999
c0530C10	661	1.97901065999999
c0530C10	662	1.98200916099999
c0530C10	663	1.98500766199999
c0530C10	664	1.98800616299999
c0530C10	665	1.99100466399999
c0530C10	666	1.99400316499999
c0530C10	667	1.99700166599999
c0530C10	668	2.00000016699999
c0530C10	669	2.00299866799999
c0530C10	670	2.00599716899999
c0530C10	671	2.00899566999999
c0530C10	672	2.01199417099999
c0530C10	673	2.01499267199999
c0530C10	674	2.01799117299999
c0530C10	675	2.02098967399999
c0530C10	676	2.02398817499999
c0530C10	677	2.02698667599999
c0530C10	678	2.02998517699999
c0530C10	679	2.03298367799999
c0530C10	680	2.03598217899999
c0530C10	681	2.03898067999999
c0530C10	682	2.04197918099999
c0530C10	683	2.04497768199999
c0530C10	684	2.04797618299999
c0530C10	685	2.05097468399999
c0530C10	686	2.05397318499999
c0530C10	687	2.05697168599999
c0530C10	688	2.05997018699999
c0530C10	689	2.06296868799999
c0530C10	690	2.06596718899999
c0530C10	691	2.06896568999999
c0530C10	692	2.07196419099999
c0530C10	693	2.07496269199999
c0530C10	694	2.07796119299999
c0530C10	695	2.08095969399999
c0530C10	696	2.08395819499999
c0530C10	697	2.08695669599999
c0530C10	698	2.08995519699999
c0530C10	699	2.09295369799999
c0530C10	700	2.09595219899999
c0530C10	701	2.09895069999999
c0530C10	702	2.10194920099999
c0530C10	703	2.10494770199999
c0530C10	704	2.10794620299999
c0530C10	705	2.11094470399999
c0530C10	706	2.11394320499999
c0530C10	707	2.11694170599999
c0530C10	708	2.11994020699999
c0530C10	709	2.12293870799999
c0530C10	710	2.12593720899999
c0530C10	711	2.12893570999999
c0530C10	712	2.13193421099999
c0530C10	713	2.13493271199999
c0530C10	714	2.13793121299999
c0530C10	715	2.14092971399999
c0530C10	716	2.14392821499999
c0530C10	717	2.14692671599999
c0530C10	718	2.14992521699999
c0530C10	719	2.15292371799999
c0530C10	720	2.15592221899999
c0530C10	721	2.15892071999999
c0530C10	722	2.16191922099999
c0530C10	723	2.16491772199999
c0530C10	724	2.16791622299999
c0530C10	725	2.17091472399999
c0530C10	726	2.17391322499999
c0530C10	727	2.17691172599999
c0530C10	728	2.17991022699999
c0530C10	729	2.18290872799999
c0530C10	730	2.18590722899999
c0530C10	731	2.18890572999999
c0530C10	732	2.19190423099999
c0530C10	733	2.19490273199999
c0530C10	734	2.19790123299999
c0530C10	735	2.20089973399999
c0530C10	736	2.20389823499999
c0530C10	737	2.20689673599999
c0530C10	738	2.20989523699999
c0530C10	739	2.21289373799999
c0530C10	740	2.21589223899999
c0530C10	741	2.21889073999999
c0530C10	742	2.22188924099999
c0530C10	743	2.22488774199999
c0530C10	744	2.22788624299999
c0530C10	745	2.23088474399999
c0530C10	746	2.23388324499999
c0530C10	747	2.23688174599999
c0530C10	748	2.23988024699999
c0530C10	749	2.24287874799999
c0530C10	750	2.24587724899999
c0530C10	751	2.24887574999999
c0530C10	752	2.25187425099999
c0530C10	753	2.25487275199999
c0530C10	754	2.25787125299999
c0530C10	755	2.26086975399999
c0530C10	756	2.26386825499999
c0530C10	757	2.26686675599999
c0530C10	758	2.26986525699999
c0530C10	759	2.27286375799999
c0530C10	760	2.27586225899999
c0530C10	761	2.27886075999999
c0530C10	762	2.28185926099999
c0530C10	763	2.28485776199999
c0530C10	764	2.28785626299999
c0530C10	765	2.29085476399999
c0530C10	766	2.29385326499999
c0530C10	767	2.29685176599999
c0530C10	768	2.29985026699999
c0530C10	769	2.30284876799999
c0530C10	770	2.30584726899999
c0530C10	771	2.30884576999999
c0530C10	772	2.31184427099999
c0530C10	773	2.31484277199999
c0530C10	774	2.31784127299999
c0530C10	775	2.32083977399999
c0530C10	776	2.32383827499999
c0530C10	777	2.32683677599999
c0530C10	778	2.32983527699999
c0530C10	779	2.33283377799999
c0530C10	780	2.33583227899999
c0530C10	781	2.33883077999999
c0530C10	782	2.34182928099999
c0530C10	783	2.34482778199999
c0530C10	784	2.34782628299999
c0530C10	785	2.35082478399999
c0530C10	786	2.35382328499999
c0530C10	787	2.35682178599999
c0530C10	788	2.35982028699999
c0530C10	789	2.36281878799999
c0530C10	790	2.36581728899999
c0530C10	791	2.36881578999999
c0530C10	792	2.37181429099999
c0530C10	793	2.37481279199999
c0530C10	794	2.37781129299999
c0530C10	795	2.38080979399999
c0530C10	796	2.38380829499999
c0530C10	797	2.38680679599999
c0530C10	798	2.38980529699999
c0530C10	799	2.39280379799999
c0530C10	800	2.39580229899999
c0530C10	801	2.39880079999999
c0530C10	802	2.40179930099999
c0530C10	803	2.40479780199999
c0530C10	804	2.40779630299999
c0530C10	805	2.41079480399999
c0530C10	806	2.41379330499999
c0530C10	807	2.41679180599999
c0530C10	808	2.41979030699999
c0530C10	809	2.42278880799999
c0530C10	810	2.42578730899999
c0530C10	811	2.42878580999999
c0530C10	812	2.43178431099999
c0530C10	813	2.43478281199999
c0530C10	814	2.43778131299999
c0530C10	815	2.44077981399999
c0530C10	816	2.44377831499999
c0530C10	817	2.44677681599999
c0530C10	818	2.44977531699999
c0530C10	819	2.45277381799999
c0530C10	820	2.45577231899999
c0530C10	821	2.45877081999999
c0530C10	822	2.46176932099999
c0530C10	823	2.46476782199999
c0530C10	824	2.46776632299999
c0530C10	825	2.47076482399999
c0530C10	826	2.47376332499999
c0530C10	827	2.47676182599999
c0530C10	828	2.47976032699999
c0530C10	829	2.48275882799999
c0530C10	830	2.48575732899999
c0530C10	831	2.48875582999999
c0530C10	832	2.49175433099999
c0530C10	833	2.49475283199999
c0530C10	834	2.49775133299999
c0530C10	835	2.50074983399999
c0530C10	836	2.50374833499999
c0530C10	837	2.50674683599999
c0530C10	838	2.50974533699999
c0530C10	839	2.51274383799999
c0530C10	840	2.51574233899999
c0530C10	841	2.51874083999999
c0530C10	842	2.52173934099999
c0530C10	843	2.52473784199999
c0530C10	844	2.52773634299999
c0530C10	845	2.53073484399999
c0530C10	846	2.53373334499999
c0530C10	847	2.53673184599999
c0530C10	848	2.53973034699999
c0530C10	849	2.54272884799999
c0530C10	850	2.54572734899999
c0530C10	851	2.54872584999999
c0530C10	852	2.55172435099999
c0530C10	853	2.55472285199999
c0530C10	854	2.55772135299999
c0530C10	855	2.56071985399999
c0530C10	856	2.56371835499999
c0530C10	857	2.56671685599999
c0530C10	858	2.56971535699999
c0530C10	859	2.57271385799999
c0530C10	860	2.57571235899999
c0530C10	861	2.57871085999999
c0530C10	862	2.58170936099999
c0530C10	863	2.58470786199999
c0530C10	864	2.58770636299999
c0530C10	865	2.59070486399999
c0530C10	866	2.59370336499999
c0530C10	867	2.59670186599999
c0530C10	868	2.59970036699999
c0530C10	869	2.60269886799999
c0530C10	870	2.60569736899999
c0530C10	871	2.60869586999999
c0530C10	872	2.61169437099999
c0530C10	873	2.61469287199999
c0530C10	874	2.61769137299999
c0530C10	875	2.62068987399999
c0530C10	876	2.62368837499999
c0530C10	877	2.62668687599999
c0530C10	878	2.62968537699999
c0530C10	879	2.63268387799999
c0530C10	880	2.63568237899999
c0530C10	881	2.63868087999999
c0530C10	882	2.64167938099999
c0530C10	883	2.64467788199999
c0530C10	884	2.64767638299999
c0530C10	885	2.65067488399999
c0530C10	886	2.65367338499999
c0530C10	887	2.65667188599999
c0530C10	888	2.65967038699999
c0530C10	889	2.66266888799999
c0530C10	890	2.66566738899999
c0530C10	891	2.66866588999999
c0530C10	892	2.67166439099999
c0530C10	893	2.67466289199999
c0530C10	894	2.67766139299999
c0530C10	895	2.68065989399999
c0530C10	896	2.68365839499999
c0530C10	897	2.68665689599999
c0530C10	898	2.68965539699999
c0530C10	899	2.69265389799999
c0530C10	900	2.69565239899999
c0530C10	901	2.69865089999999
c0530C10	902	2.70164940099999
c0530C10	903	2.70464790199999
c0530C10	904	2.70764640299999
c0530C10	905	2.71064490399999
c0530C10	906	2.71364340499999
c0530C10	907	2.71664190599999
c0530C10	908	2.71964040699999
c0530C10	909	2.72263890799999
c0530C10	910	2.72563740899999
c0530C10	911	2.72863590999999
c0530C10	912	2.73163441099999
c0530C10	913	2.73463291199999
c0530C10	914	2.73763141299999
c0530C10	915	2.74062991399999
c0530C10	916	2.74362841499999
c0530C10	917	2.74662691599999
c0530C10	918	2.74962541699999
c0530C10	919	2.75262391799999
c0530C10	920	2.75562241899999
c0530C10	921	2.75862091999999
c0530C10	922	2.76161942099999
c0530C10	923	2.76461792199999
c0530C10	924	2.76761642299999
c0530C10	925	2.77061492399999
c0530C10	926	2.77361342499999
c0530C10	927	2.77661192599999
c0530C10	928	2.77961042699999
c0530C10	929	2.78260892799999
c0530C10	930	2.78560742899999
c0530C10	931	2.78860592999999
c0530C10	932	2.79160443099999
c0530C10	933	2.79460293199999
c0530C10	934	2.79760143299999
c0530C10	935	2.80059993399999
c0530C10	936	2.80359843499999
c0530C10	937	2.80659693599999
c0530C10	938	2.80959543699999
c0530C10	939	2.81259393799999
c0530C10	940	2.81559243899999
c0530C10	941	2.81859093999999
c0530C10	942	2.82158944099999
c0530C10	943	2.82458794199999
c0530C10	944	2.82758644299999
c0530C10	945	2.83058494399999
c0530C10	946	2.83358344499999
c0530C10	947	2.83658194599999
c0530C10	948	2.83958044699999
c0530C10	949	2.84257894799999
c0530C10	950	2.84557744899999
c0530C10	951	2.84857594999999
c0530C10	952	2.85157445099999
c0530C10	953	2.85457295199999
c0530C10	954	2.85757145299999
c0530C10	955	2.86056995399999
c0530C10	956	2.86356845499999
c0530C10	957	2.86656695599999
c0530C10	958	2.86956545699999
c0530C10	959	2.87256395799999
c0530C10	960	2.87556245899999
c0530C10	961	2.87856095999999
c0530C10	962	2.88155946099999
c0530C10	963	2.88455796199999
c0530C10	964	2.88755646299999
c0530C10	965	2.89055496399999
c0530C10	966	2.89355346499999
c0530C10	967	2.89655196599999
c0530C10	968	2.89955046699999
c0530C10	969	2.90254896799999
c0530C10	970	2.90554746899999
c0530C10	971	2.90854596999999
c0530C10	972	2.91154447099999
c0530C10	973	2.91454297199999
c0530C10	974	2.91754147299999
c0530C10	975	2.92053997399999
c0530C10	976	2.92353847499999
c0530C10	977	2.92653697599999
c0530C10	978	2.92953547699999
c0530C10	979	2.93253397799999
c0530C10	980	2.93553247899999
c0530C10	981	2.93853097999999
c0530C10	982	2.94152948099999
c0530C10	983	2.94452798199999
c0530C10	984	2.94752648299999
c0530C10	985	2.95052498399999
c0530C10	986	2.95352348499999
c0530C10	987	2.95652198599999
c0530C10	988	2.95952048699999
c0530C10	989	2.96251898799999
c0530C10	990	2.96551748899999
c0530C10	991	2.96851598999999
c0530C10	992	2.97151449099999
c0530C10	993	2.97451299199999
c0530C10	994	2.97751149299999
c0530C10	995	2.98050999399999
c0530C10	996	2.98350849499999
c0530C10	997	2.98650699599999
c0530C10	998	2.98950549699999
c0530C10	999	2.99250399799999
c0530C10	1000	2.99550249899999
c0530C10	1001	2.99850099999999
c0530C10	1002	3.00149950099999
c0530C10	1003	3.00449800199999
c0530C10	1004	3.00749650299999
c0530C10	1005	3.01049500399999
c0530C10	1006	3.01349350499999
c0530C10	1007	3.01649200599999
c0530C10	1008	3.01949050699999
c0530C10	1009	3.02248900799999
c0530C10	1010	3.02548750899999
c0530C10	1011	3.02848600999999
c0530C10	1012	3.03148451099999
c0530C10	1013	3.03448301199999
c0530C10	1014	3.03748151299999
c0530C10	1015	3.04048001399999
c0530C10	1016	3.04347851499999
c0530C10	1017	3.04647701599999
c0530C10	1018	3.04947551699999
c0530C10	1019	3.05247401799999
c0530C10	1020	3.05547251899999
c0530C10	1021	3.05847101999999
c0530C10	1022	3.06146952099999
c0530C10	1023	3.06446802199999
c0530C10	1024	3.06746652299999
c0530C10	1025	3.07046502399999
c0530C10	1026	3.07346352499999
c0530C10	1027	3.07646202599999
c0530C10	1028	3.07946052699999
c0530C10	1029	3.08245902799999
c0530C10	1030	3.08545752899999
c0530C10	1031	3.08845602999999
c0530C10	1032	3.09145453099999
c0530C10	1033	3.09445303199999
c0530C10	1034	3.09745153299999
c0530C10	1035	3.10045003399999
c0530C10	1036	3.10344853499999
c0530C10	1037	3.10644703599999
c0530C10	1038	3.10944553699999
c0530C10	1039	3.11244403799999
c0530C10	1040	3.11544253899999
c0530C10	1041	3.11844103999999
c0530C10	1042	3.12143954099999
c0530C10	1043	3.12443804199999
c0530C10	1044	3.12743654299999
c0530C10	1045	3.13043504399999
c0530C10	1046	3.13343354499999
c0530C10	1047	3.13643204599999
c0530C10	1048	3.13943054699999
c0530C10	1049	3.14242904799999
c0530C10	1050	3.14542754899999
c0530C10	1051	3.14842604999999
c0530C10	1052	3.15142455099999
c0530C10	1053	3.15442305199999
c0530C10	1054	3.15742155299999
c0530C10	1055	3.16042005399999
c0530C10	1056	3.16341855499999
c0530C10	1057	3.16641705599999
c0530C10	1058	3.16941555699999
c0530C10	1059	3.17241405799999
c0530C10	1060	3.17541255899999
c0530C10	1061	3.17841105999999
c0530C10	1062	3.18140956099999
c0530C10	1063	3.18440806199999
c0530C10	1064	3.18740656299999
c0530C10	1065	3.19040506399999
c0530C10	1066	3.19340356499999
c0530C10	1067	3.19640206599999
c0530C10	1068	3.19940056699999
c0530C10	1069	3.20239906799999
c0530C10	1070	3.20539756899999
c0530C10	1071	3.20839606999999
c0530C10	1072	3.21139457099999
c0530C10	1073	3.21439307199999
c0530C10	1074	3.21739157299999
c0530C10	1075	3.22039007399999
c0530C10	1076	3.22338857499999
c0530C10	1077	3.22638707599999
c0530C10	1078	3.22938557699999
c0530C10	1079	3.23238407799999
c0530C10	1080	3.23538257899999
c0530C10	1081	3.23838107999999
c0530C10	1082	3.24137958099999
c0530C10	1083	3.24437808199999
c0530C10	1084	3.24737658299999
c0530C10	1085	3.25037508399999
c0530C10	1086	3.25337358499999
c0530C10	1087	3.25637208599999
c0530C10	1088	3.25937058699999
c0530C10	1089	3.26236908799999
c0530C10	1090	3.26536758899999
c0530C10	1091	3.26836608999999
c0530C10	1092	3.27136459099999
c0530C10	1093	3.27436309199999
c0530C10	1094	3.27736159299999
c0530C10	1095	3.28036009399999
c0530C10	1096	3.28335859499999
c0530C10	1097	3.28635709599999
c0530C10	1098	3.28935559699999
c0530C10	1099	3.29235409799999
c0530C10	1100	3.29535259899999
c0530C10	1101	3.29835109999999
c0530C10	1102	3.30134960099999
c0530C10	1103	3.30434810199999
c0530C10	1104	3.30734660299999
c0530C10	1105	3.31034510399999
c0530C10	1106	3.31334360499999
c0530C10	1107	3.31634210599999
c0530C10	1108	3.31934060699999
c0530C10	1109	3.32233910799999
c0530C10	1110	3.32533760899999
c0530C10	1111	3.32833610999999
c0530C10	1112	3.33133461099999
c0530C10	1113	3.33433311199999
c0530C10	1114	3.33733161299999
c0530C10	1115	3.34033011399999
c0530C10	1116	3.34332861499999
c0530C10	1117	3.34632711599999
c0530C10	1118	3.34932561699999
c0530C10	1119	3.35232411799999
c0530C10	1120	3.35532261899999
c0530C10	1121	3.35832111999999
c0530C10	1122	3.36131962099999
c0530C10	1123	3.36431812199999
c0530C10	1124	3.36731662299999
c0530C10	1125	3.37031512399999
c0530C10	1126	3.37331362499999
c0530C10	1127	3.37631212599999
c0530C10	1128	3.37931062699999
c0530C10	1129	3.38230912799999
c0530C10	1130	3.38530762899999
c0530C10	1131	3.38830612999999
c0530C10	1132	3.39130463099999
c0530C10	1133	3.39430313199999
c0530C10	1134	3.39730163299999
c0530C10	1135	3.40030013399999
c0530C10	1136	3.40329863499999
c0530C10	1137	3.40629713599999
c0530C10	1138	3.40929563699999
c0530C10	1139	3.41229413799999
c0530C10	1140	3.41529263899999
c0530C10	1141	3.41829113999999
c0530C10	1142	3.42128964099999
c0530C10	1143	3.42428814199999
c0530C10	1144	3.42728664299999
c0530C10	1145	3.43028514399999
c0530C10	1146	3.43328364499999
c0530C10	1147	3.43628214599999
c0530C10	1148	3.43928064699999
c0530C10	1149	3.44227914799999
c0530C10	1150	3.44527764899999
c0530C10	1151	3.44827614999999
c0530C10	1152	3.45127465099999
c0530C10	1153	3.45427315199999
c0530C10	1154	3.45727165299999
c0530C10	1155	3.46027015399999
c0530C10	1156	3.46326865499999
c0530C10	1157	3.46626715599999
c0530C10	1158	3.46926565699999
c0530C10	1159	3.47226415799999
c0530C10	1160	3.47526265899999
c0530C10	1161	3.47826115999999
c0530C10	1162	3.48125966099999
c0530C10	1163	3.48425816199999
c0530C10	1164	3.48725666299999
c0530C10	1165	3.49025516399999
c0530C10	1166	3.49325366499999
c0530C10	1167	3.49625216599999
c0530C10	1168	3.49925066699999
c0530C10	1169	3.50224916799999
c0530C10	1170	3.50524766899999
c0530C10	1171	3.50824616999999
c0530C10	1172	3.51124467099999
c0530C10	1173	3.51424317199999
c0530C10	1174	3.51724167299999
c0530C10	1175	3.52024017399999
c0530C10	1176	3.52323867499999
c0530C10	1177	3.52623717599999
c0530C10	1178	3.52923567699999
c0530C10	1179	3.53223417799999
c0530C10	1180	3.53523267899999
c0530C10	1181	3.53823117999999
c0530C10	1182	3.54122968099999
c0530C10	1183	3.54422818199999
c0530C10	1184	3.54722668299999
c0530C10	1185	3.55022518399999
c0530C10	1186	3.55322368499999
c0530C10	1187	3.55622218599999
c0530C10	1188	3.55922068699999
c0530C10	1189	3.56221918799999
c0530C10	1190	3.56521768899999
c0530C10	1191	3.56821618999999
c0530C10	1192	3.57121469099999
c0530C10	1193	3.57421319199998
c0530C10	1194	3.57721169299998
c0530C10	1195	3.58021019399998
c0530C10	1196	3.58320869499998
c0530C10	1197	3.58620719599998
c0530C10	1198	3.58920569699998
c0530C10	1199	3.59220419799998
c0530C10	1200	3.59520269899998
c0530C10	1201	3.59820119999998
c0530C10	1202	3.60119970099998
c0530C10	1203	3.60419820199998
c0530C10	1204	3.60719670299998
c0530C10	1205	3.61019520399998
c0530C10	1206	3.61319370499998
c0530C10	1207	3.61619220599998
c0530C10	1208	3.61919070699998
c0530C10	1209	3.62218920799998
c0530C10	1210	3.62518770899998
c0530C10	1211	3.62818620999998
c0530C10	1212	3.63118471099998
c0530C10	1213	3.63418321199998
c0530C10	1214	3.63718171299998
c0530C10	1215	3.64018021399998
c0530C10	1216	3.64317871499998
c0530C10	1217	3.64617721599998
c0530C10	1218	3.64917571699998
c0530C10	1219	3.65217421799998
c0530C10	1220	3.65517271899998
c0530C10	1221	3.65817121999998
c0530C10	1222	3.66116972099998
c0530C10	1223	3.66416822199998
c0530C10	1224	3.66716672299998
c0530C10	1225	3.67016522399998
c0530C10	1226	3.67316372499998
c0530C10	1227	3.67616222599998
c0530C10	1228	3.67916072699998
c0530C10	1229	3.68215922799998
c0530C10	1230	3.68515772899998
c0530C10	1231	3.68815622999998
c0530C10	1232	3.69115473099998
c0530C10	1233	3.69415323199998
c0530C10	1234	3.69715173299998
c0530C10	1235	3.70015023399998
c0530C10	1236	3.70314873499998
c0530C10	1237	3.70614723599998
c0530C10	1238	3.70914573699998
c0530C10	1239	3.71214423799998
c0530C10	1240	3.71514273899998
c0530C10	1241	3.71814123999998
c0530C10	1242	3.72113974099998
c0530C10	1243	3.72413824199998
c0530C10	1244	3.72713674299998
c0530C10	1245	3.73013524399998
c0530C10	1246	3.73313374499998
c0530C10	1247	3.73613224599998
c0530C10	1248	3.73913074699998
c0530C10	1249	3.74212924799998
c0530C10	1250	3.74512774899998
c0530C10	1251	3.74812624999998
c0530C10	1252	3.75112475099998
c0530C10	1253	3.75412325199998
c0530C10	1254	3.75712175299998
c0530C10	1255	3.76012025399998
c0530C10	1256	3.76311875499998
c0530C10	1257	3.76611725599998
c0530C10	1258	3.76911575699998
c0530C10	1259	3.77211425799998
c0530C10	1260	3.77511275899998
c0530C10	1261	3.77811125999998
c0530C10	1262	3.78110976099998
c0530C10	1263	3.78410826199998
c0530C10	1264	3.78710676299998
c0530C10	1265	3.79010526399998
c0530C10	1266	3.79310376499998
c0530C10	1267	3.79610226599998
c0530C10	1268	3.79910076699998
c0530C10	1269	3.80209926799998
c0530C10	1270	3.80509776899998
c0530C10	1271	3.80809626999998
c0530C10	1272	3.81109477099998
c0530C10	1273	3.81409327199998
c0530C10	1274	3.81709177299998
c0530C10	1275	3.82009027399998
c0530C10	1276	3.82308877499998
c0530C10	1277	3.82608727599998
c0530C10	1278	3.82908577699998
c0530C10	1279	3.83208427799998
c0530C10	1280	3.83508277899998
c0530C10	1281	3.83808127999998
c0530C10	1282	3.84107978099998
c0530C10	1283	3.84407828199998
c0530C10	1284	3.84707678299998
c0530C10	1285	3.85007528399998
c0530C10	1286	3.85307378499998
c0530C10	1287	3.85607228599998
c0530C10	1288	3.85907078699998
c0530C10	1289	3.86206928799998
c0530C10	1290	3.86506778899998
c0530C10	1291	3.86806628999998
c0530C10	1292	3.87106479099998
c0530C10	1293	3.87406329199998
c0530C10	1294	3.87706179299998
c0530C10	1295	3.88006029399998
c0530C10	1296	3.88305879499998
c0530C10	1297	3.88605729599998
c0530C10	1298	3.88905579699998
c0530C10	1299	3.89205429799998
c0530C10	1300	3.89505279899998
c0530C10	1301	3.89805129999998
c0530C10	1302	3.90104980099998
c0530C10	1303	3.90404830199998
c0530C10	1304	3.90704680299998
c0530C10	1305	3.91004530399998
c0530C10	1306	3.91304380499998
c0530C10	1307	3.91604230599998
c0530C10	1308	3.91904080699998
c0530C10	1309	3.92203930799998
c0530C10	1310	3.92503780899998
c0530C10	1311	3.92803630999998
c0530C10	1312	3.93103481099998
c0530C10	1313	3.93403331199998
c0530C10	1314	3.93703181299998
c0530C10	1315	3.94003031399998
c0530C10	1316	3.94302881499998
c0530C10	1317	3.94602731599998
c0530C10	1318	3.94902581699998
c0530C10	1319	3.95202431799998
c0530C10	1320	3.95502281899998
c0530C10	1321	3.95802131999998
c0530C10	1322	3.96101982099998
c0530C10	1323	3.96401832199998
c0530C10	1324	3.96701682299998
c0530C10	1325	3.97001532399998
c0530C10	1326	3.97301382499998
c0530C10	1327	3.97601232599998
c0530C10	1328	3.97901082699998
c0530C10	1329	3.98200932799998
c0530C10	1330	3.98500782899998
c0530C10	1331	3.98800632999998
c0530C10	1332	3.99100483099998
c0530C10	1333	3.99400333199998
c0530C10	1334	3.99700183299998
c0530C10	1335	4.00000033399998
c0530C10	1336	4.00299883499998
c0530C10	1337	4.00599733599998
c0530C10	1338	4.00899583699998
c0530C10	1339	4.01199433799999
c0530C10	1340	4.01499283899999
c0530C10	1341	4.01799133999999
c0530C10	1342	4.02098984099999
c0530C10	1343	4.02398834199999
c0530C10	1344	4.02698684299999
c0530C10	1345	4.02998534399999
c0530C10	1346	4.03298384499999
c0530C10	1347	4.03598234599999
c0530C10	1348	4.03898084699999
c0530C10	1349	4.04197934799999
c0530C10	1350	4.04497784899999
c0530C10	1351	4.04797634999999
c0530C10	1352	4.05097485099999
c0530C10	1353	4.05397335199999
c0530C10	1354	4.05697185299999
c0530C10	1355	4.05997035399999
c0530C10	1356	4.06296885499999
c0530C10	1357	4.06596735599999
c0530C10	1358	4.06896585699999
c0530C10	1359	4.07196435799999
c0530C10	1360	4.07496285899999
c0530C10	1361	4.07796135999999
c0530C10	1362	4.080959861
c0530C10	1363	4.083958362
c0530C10	1364	4.086956863
c0530C10	1365	4.089955364
c0530C10	1366	4.092953865
c0530C10	1367	4.095952366
c0530C10	1368	4.098950867
c0530C10	1369	4.101949368
c0530C10	1370	4.104947869
c0530C10	1371	4.10794637
c0530C10	1372	4.110944871
c0530C10	1373	4.113943372
c0530C10	1374	4.116941873
c0530C10	1375	4.119940374
c0530C10	1376	4.122938875
c0530C10	1377	4.125937376
c0530C10	1378	4.128935877
c0530C10	1379	4.131934378
c0530C10	1380	4.134932879
c0530C10	1381	4.13793138
c0530C10	1382	4.140929881
c0530C10	1383	4.143928382
c0530C10	1384	4.146926883
c0530C10	1385	4.14992538400001
c0530C10	1386	4.15292388500001
c0530C10	1387	4.15592238600001
c0530C10	1388	4.15892088700001
c0530C10	1389	4.16191938800001
c0530C10	1390	4.16491788900001
c0530C10	1391	4.16791639000001
c0530C10	1392	4.17091489100001
c0530C10	1393	4.17391339200001
c0530C10	1394	4.17691189300001
c0530C10	1395	4.17991039400001
c0530C10	1396	4.18290889500001
c0530C10	1397	4.18590739600001
c0530C10	1398	4.18890589700001
c0530C10	1399	4.19190439800001
c0530C10	1400	4.19490289900001
c0530C10	1401	4.19790140000001
c0530C10	1402	4.20089990100001
c0530C10	1403	4.20389840200001
c0530C10	1404	4.20689690300001
c0530C10	1405	4.20989540400001
c0530C10	1406	4.21289390500001
c0530C10	1407	4.21589240600001
c0530C10	1408	4.21889090700002
c0530C10	1409	4.22188940800002
c0530C10	1410	4.22488790900002
c0530C10	1411	4.22788641000002
c0530C10	1412	4.23088491100002
c0530C10	1413	4.23388341200002
c0530C10	1414	4.23688191300002
c0530C10	1415	4.23988041400002
c0530C10	1416	4.24287891500002
c0530C10	1417	4.24587741600002
c0530C10	1418	4.24887591700002
c0530C10	1419	4.25187441800002
c0530C10	1420	4.25487291900002
c0530C10	1421	4.25787142000002
c0530C10	1422	4.26086992100002
c0530C10	1423	4.26386842200002
c0530C10	1424	4.26686692300002
c0530C10	1425	4.26986542400002
c0530C10	1426	4.27286392500002
c0530C10	1427	4.27586242600002
c0530C10	1428	4.27886092700002
c0530C10	1429	4.28185942800002
c0530C10	1430	4.28485792900002
c0530C10	1431	4.28785643000002
c0530C10	1432	4.29085493100003
c0530C10	1433	4.29385343200003
c0530C10	1434	4.29685193300003
c0530C10	1435	4.29985043400003
c0530C10	1436	4.30284893500003
c0530C10	1437	4.30584743600003
c0530C10	1438	4.30884593700003
c0530C10	1439	4.31184443800003
c0530C10	1440	4.31484293900003
c0530C10	1441	4.31784144000003
c0530C10	1442	4.32083994100003
c0530C10	1443	4.32383844200003
c0530C10	1444	4.32683694300003
c0530C10	1445	4.32983544400003
c0530C10	1446	4.33283394500003
c0530C10	1447	4.33583244600003
c0530C10	1448	4.33883094700003
c0530C10	1449	4.34182944800003
c0530C10	1450	4.34482794900003
c0530C10	1451	4.34782645000003
c0530C10	1452	4.35082495100003
c0530C10	1453	4.35382345200003
c0530C10	1454	4.35682195300003
c0530C10	1455	4.35982045400004
c0530C10	1456	4.36281895500004
c0530C10	1457	4.36581745600004
c0530C10	1458	4.36881595700004
c0530C10	1459	4.37181445800004
c0530C10	1460	4.37481295900004
c0530C10	1461	4.37781146000004
c0530C10	1462	4.38080996100004
c0530C10	1463	4.38380846200004
c0530C10	1464	4.38680696300004
c0530C10	1465	4.38980546400004
c0530C10	1466	4.39280396500004
c0530C10	1467	4.39580246600004
c0530C10	1468	4.39880096700004
c0530C10	1469	4.40179946800004
c0530C10	1470	4.40479796900004
c0530C10	1471	4.40779647000004
c0530C10	1472	4.41079497100004
c0530C10	1473	4.41379347200004
c0530C10	1474	4.41679197300004
c0530C10	1475	4.41979047400004
c0530C10	1476	4.42278897500004
c0530C10	1477	4.42578747600004
c0530C10	1478	4.42878597700005
c0530C10	1479	4.43178447800005
c0530C10	1480	4.43478297900005
c0530C10	1481	4.43778148000005
c0530C10	1482	4.44077998100005
c0530C10	1483	4.44377848200005
c0530C10	1484	4.44677698300005
c0530C10	1485	4.44977548400005
c0530C10	1486	4.45277398500005
c0530C10	1487	4.45577248600005
c0530C10	1488	4.45877098700005
c0530C10	1489	4.46176948800005
c0530C10	1490	4.46476798900005
c0530C10	1491	4.46776649000005
c0530C10	1492	4.47076499100005
c0530C10	1493	4.47376349200005
c0530C10	1494	4.47676199300005
c0530C10	1495	4.47976049400005
c0530C10	1496	4.48275899500005
c0530C10	1497	4.48575749600005
c0530C10	1498	4.48875599700005
c0530C10	1499	4.49175449800005
c0530C10	1500	4.49475299900005
c0530C10	1501	4.49775150000006
c0530C10	1502	4.50075000100006
c0530C10	1503	4.50374850200006
c0530C10	1504	4.50674700300006
c0530C10	1505	4.50974550400006
c0530C10	1506	4.51274400500006
c0530C10	1507	4.51574250600006
c0530C10	1508	4.51874100700006
c0530C10	1509	4.52173950800006
c0530C10	1510	4.52473800900006
c0530C10	1511	4.52773651000006
c0530C10	1512	4.53073501100006
c0530C10	1513	4.53373351200006
c0530C10	1514	4.53673201300006
c0530C10	1515	4.53973051400006
c0530C10	1516	4.54272901500006
c0530C10	1517	4.54572751600006
c0530C10	1518	4.54872601700006
c0530C10	1519	4.55172451800006
c0530C10	1520	4.55472301900006
c0530C10	1521	4.55772152000006
c0530C10	1522	4.56072002100006
c0530C10	1523	4.56371852200006
c0530C10	1524	4.56671702300006
c0530C10	1525	4.56971552400007
c0530C10	1526	4.57271402500007
c0530C10	1527	4.57571252600007
c0530C10	1528	4.57871102700007
c0530C10	1529	4.58170952800007
c0530C10	1530	4.58470802900007
c0530C10	1531	4.58770653000007
c0530C10	1532	4.59070503100007
c0530C10	1533	4.59370353200007
c0530C10	1534	4.59670203300007
c0530C10	1535	4.59970053400007
c0530C10	1536	4.60269903500007
c0530C10	1537	4.60569753600007
c0530C10	1538	4.60869603700007
c0530C10	1539	4.61169453800007
c0530C10	1540	4.61469303900007
c0530C10	1541	4.61769154000007
c0530C10	1542	4.62069004100007
c0530C10	1543	4.62368854200007
c0530C10	1544	4.62668704300007
c0530C10	1545	4.62968554400007
c0530C10	1546	4.63268404500007
c0530C10	1547	4.63568254600007
c0530C10	1548	4.63868104700008
c0530C10	1549	4.64167954800008
c0530C10	1550	4.64467804900008
c0530C10	1551	4.64767655000008
c0530C10	1552	4.65067505100008
c0530C10	1553	4.65367355200008
c0530C10	1554	4.65667205300008
c0530C10	1555	4.65967055400008
c0530C10	1556	4.66266905500008
c0530C10	1557	4.66566755600008
c0530C10	1558	4.66866605700008
c0530C10	1559	4.67166455800008
c0530C10	1560	4.67466305900008
c0530C10	1561	4.67766156000008
c0530C10	1562	4.68066006100008
c0530C10	1563	4.68365856200008
c0530C10	1564	4.68665706300008
c0530C10	1565	4.68965556400008
c0530C10	1566	4.69265406500008
c0530C10	1567	4.69565256600008
c0530C10	1568	4.69865106700008
c0530C10	1569	4.70164956800008
c0530C10	1570	4.70464806900008
c0530C10	1571	4.70764657000009
c0530C10	1572	4.71064507100009
c0530C10	1573	4.71364357200009
c0530C10	1574	4.71664207300009
c0530C10	1575	4.71964057400009
c0530C10	1576	4.72263907500009
c0530C10	1577	4.72563757600009
c0530C10	1578	4.72863607700009
c0530C10	1579	4.73163457800009
c0530C10	1580	4.73463307900009
c0530C10	1581	4.73763158000009
c0530C10	1582	4.74063008100009
c0530C10	1583	4.74362858200009
c0530C10	1584	4.74662708300009
c0530C10	1585	4.74962558400009
c0530C10	1586	4.75262408500009
c0530C10	1587	4.75562258600009
c0530C10	1588	4.75862108700009
c0530C10	1589	4.76161958800009
c0530C10	1590	4.76461808900009
c0530C10	1591	4.76761659000009
c0530C10	1592	4.77061509100009
c0530C10	1593	4.77361359200009
c0530C10	1594	4.7766120930001
c0530C10	1595	4.7796105940001
c0530C10	1596	4.7826090950001
c0530C10	1597	4.7856075960001
c0530C10	1598	4.7886060970001
c0530C10	1599	4.7916045980001
c0530C10	1600	4.7946030990001
c0530C10	1601	4.7976016000001
c0530C10	1602	4.8006001010001
c0530C10	1603	4.8035986020001
c0530C10	1604	4.8065971030001
c0530C10	1605	4.8095956040001
c0530C10	1606	4.8125941050001
c0530C10	1607	4.8155926060001
c0530C10	1608	4.8185911070001
c0530C10	1609	4.8215896080001
c0530C10	1610	4.8245881090001
c0530C10	1611	4.8275866100001
c0530C10	1612	4.8305851110001
c0530C10	1613	4.8335836120001
c0530C10	1614	4.8365821130001
c0530C10	1615	4.8395806140001
c0530C10	1616	4.8425791150001
c0530C10	1617	4.84557761600011
c0530C10	1618	4.84857611700011
c0530C10	1619	4.85157461800011
c0530C10	1620	4.85457311900011
c0530C10	1621	4.85757162000011
c0530C10	1622	4.86057012100011
c0530C10	1623	4.86356862200011
c0530C10	1624	4.86656712300011
c0530C10	1625	4.86956562400011
c0530C10	1626	4.87256412500011
c0530C10	1627	4.87556262600011
c0530C10	1628	4.87856112700011
c0530C10	1629	4.88155962800011
c0530C10	1630	4.88455812900011
c0530C10	1631	4.88755663000011
c0530C10	1632	4.89055513100011
c0530C10	1633	4.89355363200011
c0530C10	1634	4.89655213300011
c0530C10	1635	4.89955063400011
c0530C10	1636	4.90254913500011
c0530C10	1637	4.90554763600011
c0530C10	1638	4.90854613700011
c0530C10	1639	4.91154463800011
c0530C10	1640	4.91454313900011
c0530C10	1641	4.91754164000012
c0530C10	1642	4.92054014100012
c0530C10	1643	4.92353864200012
c0530C10	1644	4.92653714300012
c0530C10	1645	4.92953564400012
c0530C10	1646	4.93253414500012
c0530C10	1647	4.93553264600012
c0530C10	1648	4.93853114700012
c0530C10	1649	4.94152964800012
c0530C10	1650	4.94452814900012
c0530C10	1651	4.94752665000012
c0530C10	1652	4.95052515100012
c0530C10	1653	4.95352365200012
c0530C10	1654	4.95652215300012
c0530C10	1655	4.95952065400012
c0530C10	1656	4.96251915500012
c0530C10	1657	4.96551765600012
c0530C10	1658	4.96851615700012
c0530C10	1659	4.97151465800012
c0530C10	1660	4.97451315900012
c0530C10	1661	4.97751166000012
c0530C10	1662	4.98051016100012
c0530C10	1663	4.98350866200012
c0530C10	1664	4.98650716300013
c0530C10	1665	4.98950566400013
c0530C10	1666	4.99250416500013
c0530C10	1667	4.99550266600013
c0530C10	1668	4.99850116700013
c0530C10	1669	5.00149966800013
c0530C10	1670	5.00449816900013
c0530C10	1671	5.00749667000013
c0530C10	1672	5.01049517100013
c0530C10	1673	5.01349367200013
c0530C10	1674	5.01649217300013
c0530C10	1675	5.01949067400013
c0530C10	1676	5.02248917500013
c0530C10	1677	5.02548767600013
c0530C10	1678	5.02848617700013
c0530C10	1679	5.03148467800013
c0530C10	1680	5.03448317900013
c0530C10	1681	5.03748168000013
c0530C10	1682	5.04048018100013
c0530C10	1683	5.04347868200013
c0530C10	1684	5.04647718300013
c0530C10	1685	5.04947568400013
c0530C10	1686	5.05247418500013
c0530C10	1687	5.05547268600014
c0530C10	1688	5.05847118700014
c0530C10	1689	5.06146968800014
c0530C10	1690	5.06446818900014
c0530C10	1691	5.06746669000014
c0530C10	1692	5.07046519100014
c0530C10	1693	5.07346369200014
c0530C10	1694	5.07646219300014
c0530C10	1695	5.07946069400014
c0530C10	1696	5.08245919500014
c0530C10	1697	5.08545769600014
c0530C10	1698	5.08845619700014
c0530C10	1699	5.09145469800014
c0530C10	1700	5.09445319900014
c0530C10	1701	5.09745170000014
c0530C10	1702	5.10045020100014
c0530C10	1703	5.10344870200014
c0530C10	1704	5.10644720300014
c0530C10	1705	5.10944570400014
c0530C10	1706	5.11244420500014
c0530C10	1707	5.11544270600014
c0530C10	1708	5.11844120700014
c0530C10	1709	5.12143970800014
c0530C10	1710	5.12443820900015
c0530C10	1711	5.12743671000015
c0530C10	1712	5.13043521100015
c0530C10	1713	5.13343371200015
c0530C10	1714	5.13643221300015
c0530C10	1715	5.13943071400015
c0530C10	1716	5.14242921500015
c0530C10	1717	5.14542771600015
c0530C10	1718	5.14842621700015
c0530C10	1719	5.15142471800015
c0530C10	1720	5.15442321900015
c0530C10	1721	5.15742172000015
c0530C10	1722	5.16042022100015
c0530C10	1723	5.16341872200015
c0530C10	1724	5.16641722300015
c0530C10	1725	5.16941572400015
c0530C10	1726	5.17241422500015
c0530C10	1727	5.17541272600015
c0530C10	1728	5.17841122700015
c0530C10	1729	5.18140972800015
c0530C10	1730	5.18440822900015
c0530C10	1731	5.18740673000015
c0530C10	1732	5.19040523100015
c0530C10	1733	5.19340373200016
c0530C10	1734	5.19640223300016
c0530C10	1735	5.19940073400016
c0530C10	1736	5.20239923500016
c0530C10	1737	5.20539773600016
c0530C10	1738	5.20839623700016
c0530C10	1739	5.21139473800016
c0530C10	1740	5.21439323900016
c0530C10	1741	5.21739174000016
c0530C10	1742	5.22039024100016
c0530C10	1743	5.22338874200016
c0530C10	1744	5.22638724300016
c0530C10	1745	5.22938574400016
c0530C10	1746	5.23238424500016
c0530C10	1747	5.23538274600016
c0530C10	1748	5.23838124700016
c0530C10	1749	5.24137974800016
c0530C10	1750	5.24437824900016
c0530C10	1751	5.24737675000016
c0530C10	1752	5.25037525100016
c0530C10	1753	5.25337375200016
c0530C10	1754	5.25637225300016
c0530C10	1755	5.25937075400016
c0530C10	1756	5.26236925500016
c0530C10	1757	5.26536775600017
c0530C10	1758	5.26836625700017
c0530C10	1759	5.27136475800017
c0530C10	1760	5.27436325900017
c0530C10	1761	5.27736176000017
c0530C10	1762	5.28036026100017
c0530C10	1763	5.28335876200017
c0530C10	1764	5.28635726300017
c0530C10	1765	5.28935576400017
c0530C10	1766	5.29235426500017
c0530C10	1767	5.29535276600017
c0530C10	1768	5.29835126700017
c0530C10	1769	5.30134976800017
c0530C10	1770	5.30434826900017
c0530C10	1771	5.30734677000017
c0530C10	1772	5.31034527100017
c0530C10	1773	5.31334377200017
c0530C10	1774	5.31634227300017
c0530C10	1775	5.31934077400017
c0530C10	1776	5.32233927500017
c0530C10	1777	5.32533777600017
c0530C10	1778	5.32833627700017
c0530C10	1779	5.33133477800017
c0530C10	1780	5.33433327900018
c0530C10	1781	5.33733178000018
c0530C10	1782	5.34033028100018
c0530C10	1783	5.34332878200018
c0530C10	1784	5.34632728300018
c0530C10	1785	5.34932578400018
c0530C10	1786	5.35232428500018
c0530C10	1787	5.35532278600018
c0530C10	1788	5.35832128700018
c0530C10	1789	5.36131978800018
c0530C10	1790	5.36431828900018
c0530C10	1791	5.36731679000018
c0530C10	1792	5.37031529100018
c0530C10	1793	5.37331379200018
c0530C10	1794	5.37631229300018
c0530C10	1795	5.37931079400018
c0530C10	1796	5.38230929500018
c0530C10	1797	5.38530779600018
c0530C10	1798	5.38830629700018
c0530C10	1799	5.39130479800018
c0530C10	1800	5.39430329900018
c0530C10	1801	5.39730180000018
c0530C10	1802	5.40030030100018
c0530C10	1803	5.40329880200019
c0530C10	1804	5.40629730300019
c0530C10	1805	5.40929580400019
c0530C10	1806	5.41229430500019
c0530C10	1807	5.41529280600019
c0530C10	1808	5.41829130700019
c0530C10	1809	5.42128980800019
c0530C10	1810	5.42428830900019
c0530C10	1811	5.42728681000019
c0530C10	1812	5.43028531100019
c0530C10	1813	5.43328381200019
c0530C10	1814	5.43628231300019
c0530C10	1815	5.43928081400019
c0530C10	1816	5.44227931500019
c0530C10	1817	5.44527781600019
c0530C10	1818	5.44827631700019
c0530C10	1819	5.45127481800019
c0530C10	1820	5.45427331900019
c0530C10	1821	5.45727182000019
c0530C10	1822	5.46027032100019
c0530C10	1823	5.46326882200019
c0530C10	1824	5.46626732300019
c0530C10	1825	5.46926582400019
c0530C10	1826	5.4722643250002
c0530C10	1827	5.4752628260002
c0530C10	1828	5.4782613270002
c0530C10	1829	5.4812598280002
c0530C10	1830	5.4842583290002
c0530C10	1831	5.4872568300002
c0530C10	1832	5.4902553310002
c0530C10	1833	5.4932538320002
c0530C10	1834	5.4962523330002
c0530C10	1835	5.4992508340002
c0530C10	1836	5.5022493350002
c0530C10	1837	5.5052478360002
c0530C10	1838	5.5082463370002
c0530C10	1839	5.5112448380002
c0530C10	1840	5.5142433390002
c0530C10	1841	5.5172418400002
c0530C10	1842	5.5202403410002
c0530C10	1843	5.5232388420002
c0530C10	1844	5.5262373430002
c0530C10	1845	5.5292358440002
c0530C10	1846	5.5322343450002
c0530C10	1847	5.5352328460002
c0530C10	1848	5.5382313470002
c0530C10	1849	5.54122984800021
c0530C10	1850	5.54422834900021
c0530C10	1851	5.54722685000021
c0530C10	1852	5.55022535100021
c0530C10	1853	5.55322385200021
c0530C10	1854	5.55622235300021
c0530C10	1855	5.55922085400021
c0530C10	1856	5.56221935500021
c0530C10	1857	5.56521785600021
c0530C10	1858	5.56821635700021
c0530C10	1859	5.57121485800021
c0530C10	1860	5.57421335900021
c0530C10	1861	5.57721186000021
c0530C10	1862	5.58021036100021
c0530C10	1863	5.58320886200021
c0530C10	1864	5.58620736300021
c0530C10	1865	5.58920586400021
c0530C10	1866	5.59220436500021
c0530C10	1867	5.59520286600021
c0530C10	1868	5.59820136700021
c0530C10	1869	5.60119986800021
c0530C10	1870	5.60419836900021
c0530C10	1871	5.60719687000021
c0530C10	1872	5.61019537100021
c0530C10	1873	5.61319387200022
c0530C10	1874	5.61619237300022
c0530C10	1875	5.61919087400022
c0530C10	1876	5.62218937500022
c0530C10	1877	5.62518787600022
c0530C10	1878	5.62818637700022
c0530C10	1879	5.63118487800022
c0530C10	1880	5.63418337900022
c0530C10	1881	5.63718188000022
c0530C10	1882	5.64018038100022
c0530C10	1883	5.64317888200022
c0530C10	1884	5.64617738300022
c0530C10	1885	5.64917588400022
c0530C10	1886	5.65217438500022
c0530C10	1887	5.65517288600022
c0530C10	1888	5.65817138700022
c0530C10	1889	5.66116988800022
c0530C10	1890	5.66416838900022
c0530C10	1891	5.66716689000022
c0530C10	1892	5.67016539100022
c0530C10	1893	5.67316389200022
c0530C10	1894	5.67616239300022
c0530C10	1895	5.67916089400022
c0530C10	1896	5.68215939500023
c0530C10	1897	5.68515789600023
c0530C10	1898	5.68815639700023
c0530C10	1899	5.69115489800023
c0530C10	1900	5.69415339900023
c0530C10	1901	5.69715190000023
c0530C10	1902	5.70015040100023
c0530C10	1903	5.70314890200023
c0530C10	1904	5.70614740300023
c0530C10	1905	5.70914590400023
c0530C10	1906	5.71214440500023
c0530C10	1907	5.71514290600023
c0530C10	1908	5.71814140700023
c0530C10	1909	5.72113990800023
c0530C10	1910	5.72413840900023
c0530C10	1911	5.72713691000023
c0530C10	1912	5.73013541100023
c0530C10	1913	5.73313391200023
c0530C10	1914	5.73613241300023
c0530C10	1915	5.73913091400023
c0530C10	1916	5.74212941500023
c0530C10	1917	5.74512791600023
c0530C10	1918	5.74812641700023
c0530C10	1919	5.75112491800024
c0530C10	1920	5.75412341900024
c0530C10	1921	5.75712192000024
c0530C10	1922	5.76012042100024
c0530C10	1923	5.76311892200024
c0530C10	1924	5.76611742300024
c0530C10	1925	5.76911592400024
c0530C10	1926	5.77211442500024
c0530C10	1927	5.77511292600024
c0530C10	1928	5.77811142700024
c0530C10	1929	5.78110992800024
c0530C10	1930	5.78410842900024
c0530C10	1931	5.78710693000024
c0530C10	1932	5.79010543100024
c0530C10	1933	5.79310393200024
c0530C10	1934	5.79610243300024
c0530C10	1935	5.79910093400024
c0530C10	1936	5.80209943500024
c0530C10	1937	5.80509793600024
c0530C10	1938	5.80809643700024
c0530C10	1939	5.81109493800024
c0530C10	1940	5.81409343900024
c0530C10	1941	5.81709194000024
c0530C10	1942	5.82009044100025
c0530C10	1943	5.82308894200025
c0530C10	1944	5.82608744300025
c0530C10	1945	5.82908594400025
c0530C10	1946	5.83208444500025
c0530C10	1947	5.83508294600025
c0530C10	1948	5.83808144700025
c0530C10	1949	5.84107994800025
c0530C10	1950	5.84407844900025
c0530C10	1951	5.84707695000025
c0530C10	1952	5.85007545100025
c0530C10	1953	5.85307395200025
c0530C10	1954	5.85607245300025
c0530C10	1955	5.85907095400025
c0530C10	1956	5.86206945500025
c0530C10	1957	5.86506795600025
c0530C10	1958	5.86806645700025
c0530C10	1959	5.87106495800025
c0530C10	1960	5.87406345900025
c0530C10	1961	5.87706196000025
c0530C10	1962	5.88006046100025
c0530C10	1963	5.88305896200025
c0530C10	1964	5.88605746300025
c0530C10	1965	5.88905596400025
c0530C10	1966	5.89205446500026
c0530C10	1967	5.89505296600026
c0530C10	1968	5.89805146700026
c0530C10	1969	5.90104996800026
c0530C10	1970	5.90404846900026
c0530C10	1971	5.90704697000026
c0530C10	1972	5.91004547100026
c0530C10	1973	5.91304397200026
c0530C10	1974	5.91604247300026
c0530C10	1975	5.91904097400026
c0530C10	1976	5.92203947500026
c0530C10	1977	5.92503797600026
c0530C10	1978	5.92803647700026
c0530C10	1979	5.93103497800026
c0530C10	1980	5.93403347900026
c0530C10	1981	5.93703198000026
c0530C10	1982	5.94003048100026
c0530C10	1983	5.94302898200026
c0530C10	1984	5.94602748300026
c0530C10	1985	5.94902598400026
c0530C10	1986	5.95202448500026
c0530C10	1987	5.95502298600026
c0530C10	1988	5.95802148700026
c0530C10	1989	5.96101998800027
c0530C10	1990	5.96401848900027
c0530C10	1991	5.96701699000027
c0530C10	1992	5.97001549100027
c0530C10	1993	5.97301399200027
c0530C10	1994	5.97601249300027
c0530C10	1995	5.97901099400027
c0530C10	1996	5.98200949500027
c0530C10	1997	5.98500799600027
c0530C10	1998	5.98800649700027
c0530C10	1999	5.99100499800027
c0530C10	2000	5.99400349900027
[truncated: 610 more rows]
