# Supplementary material for: JunctionViewer: customizable annotation software for repeat-rich genomic regions
Source: BMC Bioinformatics. 2010 Jan 12;11:23. doi: 10.1186/1471-2105-11-23 (PMC2824676; doi:10.1186/1471-2105-11-23)
Supplement: Additional file 1 — JunctionViewer 2.0 package. The gzipped tar (tarball) contains the JuntionViewer 2.0 package including the main program, documentation, and example files. Please see http://junctionviewer.sourceforge.net/ for the latest version. [file 1471-2105-11-23-S1.GZ › JunctionViewer-v2.0.0/example_CRM2_sequence_6641-7571.fna]

>gi|22296821|gb|AY129008.1|_subsequence_6641_7571 Zea mays CRM centromeric retrotranposon, subsequence
TGATGAAGACATCCACACTACTGATGCATCTATACCAATACAAGTACCAATTTCTGGTCC
CATTACTCGCGCTCGTGCTCGTCAACTCAACCATCAGGTGATTACACTCTTGAGTTCATG
TCCATCATATTTAGAGCCATGGAGACCCGTGCACTCTTGTTTTGCTTAGGAATCAGGGAG
AAGACCGAAAGGGAAAAGGATTTGAACATGCTGGATTCGGACTGCAGAAGAACACCAACT
TGTGACGGTCACCACGGTCAGATGCGGGCTCGGATTGGAATGTTCAAGCACAACATGGAA
AGCTTATCAAGTCTACTTTCATATGGATCCGGAATTATAGTCATATCTGTTCTGAGGCCG
CCGTAATCATTGTTTTCTTACCGAGACATTTCCTGCCTTTTCTGCCCATGGTGCTGCGTC
ACCCTATTTTGGCCCAATGGGTCGTGTATCAAGTTAGGTCCATTAGGGACGCATCCTAGG
GTTGCAGCACGACCCCAATACCCTTGTGGTCGTCCTCCCATGTTTATAAACCCCCTAGCC
GCCACCAAGAACAGCGGGTTTTGTTTAGATCAAGTTTAGCTCTCGCTACTTGCTTGTAAG
CGCGCGTGCTAGTTCAGCCGCCCGTCTTCTTGTCTTCGGAACCCCACCATATTGGAGTTT
GATTTTGAAACCTACATTTAGATCTGGTAATTCAGTACTTGTTCTACTTGTTCTTGCTAG
TTCTTCGATTGCTTGCAGGACGAGTGCCCTAGTGGCCAGGGTGTCACGCTCCACAAGATC
GTGACAGCCATAGGAGGTGGTGTATCGGTTGCTAAGGCGCAGCGTCTTTGGAAGGCTGTA
GTCGGGCCGTGAACGTCGTCTCCTCCCCCAATCGAGTTATTCCACACCCTCTCATCGAAA
GATCGGGCAATCACCCAACGGGTGCACATCA
